# Supplementary material for: A generic approach to identify Transcription Factor-specific operator motifs; Inferences for LacI-family mediated regulation in Lactobacillus plantarum WCFS1
Source: BMC Genomics. 2008 Mar 27;9:145. doi: 10.1186/1471-2164-9-145 (PMC2329647; doi:10.1186/1471-2164-9-145)
Supplement: Additional file 1 — The number of LacI-family members in sequenced Firmicutes. The file lists the species whose genome was studied, their abbreviation and the number of LacI-family TFs recovered for each genome. [file 1471-2164-9-145-S1.xls]

## Sheet: Firmicutes in ERGO 6-7-07
BAA	Bacillus anthracis str. A1055	5370	42	Bacteria;Firmicutes;Bacillales;Bacillaceae;Bacillus.
BAC	Bacillus anthracis str. Australia 94	5504	49	Bacteria;Firmicutes;Bacillales;Bacillaceae;Bacillus.
BAH	Bacillus anthracis str. Ames 0581 'Ames Ancestor'	5503	3	Bacteria;Firmicutes;Bacillales;Bacillaceae;Bacillus.
BAI	Bacillus anthracis str. CNEVA-9066	5488	30	Bacteria;Firmicutes;Bacillales;Bacillaceae;Bacillus.
BAN	Bacillus anthracis Ames	5227	1	Bacteria;Firmicutes;Bacillales;Bacillaceae;Bacillus.
BAR	Bacillus anthracis str. Sterne	5228	1	Bacteria;Firmicutes;Bacillales;Bacillaceae;Bacillus.
BAS	Bacillus anthracis str. Kruger B	5470	64	Bacteria;Firmicutes;Bacillales;Bacillaceae;Bacillus.
BAT	Bacillus anthracis A2012	5370	3	Bacteria;Firmicutes;Bacillales;Bacillaceae;Bacillus.
BBR	Brevibacillus brevis	104	16	Bacteria;Firmicutes;Bacilli;Bacillales;Paenibacillaceae.
BCA	Bacillus clausii KSM-K16	4303	1	Bacteria;Firmicutes;Bacillales;Bacillaceae.
BCG	Bacillus coagulans 36D1	2941	226	Bacteria;Firmicutes;Bacillales;Bacillaceae.
BCI	Bacillus circulans	107	43	Bacteria;Firmicutes;Bacilli;Bacillales;Bacillaceae.
BCR	Bacillus cereus ATCC 10987	5432	2	Bacteria;Firmicutes;Bacillales;Bacillaceae;Bacillus.
BCS	Bacillus cereus subsp. cytotoxis NVH 391-98	3915	114	Bacteria;Firmicutes;Bacillales;Bacillaceae;Bacillus.
BCU	Bacillus cereus ZK	5300	1	Bacteria;Firmicutes;Bacillales;Bacillaceae;Bacillus.
BE	Bacillus stearothermophilus 10	3392	645	Bacteria;Firmicutes;Bacilli;Bacillales;unclassifiedBacillales.
BF	Bacillus firmus	115	39	Bacteria;Firmicutes;Bacilli;Bacillales;Bacillaceae.
BI	Bacillus megaterium	204	90	Bacteria;Firmicutes;Bacilli;Bacillales;Bacillaceae.
BL	Bacillus licheniformis	285	106	Bacteria;Firmicutes;Bacilli;Bacillales;Bacillaceae.
BLC	Bacillus licheniformis DSM 13 ATCC 14580; DSM 13	4222	1	Bacteria;Firmicutes;Bacillales;Bacillaceae.
BLH	Bacillus licheniformis DSM 13	4222	1	Bacteria;Firmicutes;Bacillales;Bacillaceae.
BNT	Bacillus anthracis str. Vollum	5488	52	Bacteria;Firmicutes;Bacillales;Bacillaceae;Bacillus.
BS	Bacillus subtilis 168	4214	1	Bacteria;Firmicutes;Bacilli;Bacillales;Bacillaceae.
BSC	Bacillus cereus E33L (JGI)	5843	6	Bacteria;Firmicutes;Bacillales;Bacillaceae;Bacillus.
BTH	Bacillus thuringiensis israelensis ATCC-35646 (IG-59)	5880	866	Bacteria;Firmicutes;Bacilli;Bacillales;Bacillaceae;Bacillus.
BTN	Bacillus thuringiensis ALH (JGI)	5313	2	Bacteria;Firmicutes;Bacilli;Bacillales;Bacillaceae;Bacillus.
BTR	Bacillus thuringiensis serovar konkukian str. 97-27	5314	2	Bacteria;Firmicutes;Bacillales;Bacillaceae;Bacillus.
BW	Bacillus sphaericus	137	75	Bacteria;Firmicutes;Bacilli;Bacillales;Bacillaceae.
BWE	Bacillus weihenstephanensis KBAB4	5602	182	Bacteria;Firmicutes;Bacilli;Bacillales;Bacillaceae;Bacillus.
CA	Clostridium acetobutylicum ATCC-824D	4132	2	Bacteria;Firmicutes;Clostridia;Clostridiales;Clostridiaceae.
CB	Clostridium botulinum ATCC-3502	3903	2	Bacteria;Firmicutes;Clostridia;Clostridiales;Clostridiaceae.
CBE	Clostridium beijerincki NCIMB 8052	5952	89	Bacteria;Firmicutes;Clostridia;Clostridiales;Clostridiaceae.
CCE	Clostridium cellulolyticum H10	3958	121	Bacteria;Firmicutes;Clostridia;Clostridiales;Clostridiaceae.
CHY	Carboxydothermus hydrogenoformans Z-2901	2401	1	Bacteria;Firmicutes;Clostridia;Clostridiales;Peptococcaceae.
CLO	Clostridium sp. OhILAs	2997	76	Bacteria;Firmicutes;Clostridia;Clostridiales;Clostridiaceae.
CNO	Clostridium novyi NT	2547	1	Bacteria;Firmicutes;Clostridia;Clostridiales;Clostridiaceae.
CPE	Clostridium perfringens 13	3031	1	Bacteria;Firmicutes;Clostridia;Clostridiales;Clostridiaceae.
CPF	Clostridium perfringens ATCC 13124	3256	1	Bacteria;Firmicutes;Clostridia;Clostridiales;Clostridiaceae.
CPR	Clostridium perfringens SM101	2960	4	Bacteria;Firmicutes;Clostridia;Clostridiales;Clostridiaceae.
CPY	Clostridium phytofermentans ISDg	4533	169	Bacteria;Firmicutes;Clostridia;Clostridiales;Clostridiaceae.
CTH	Clostridium thermocellum ATCC-27405 (JGI)	3843	1	Bacteria;Firmicutes;Clostridia;Clostridiales;Clostridiaceae.
CTT	Clostridium tetani E88	2873	2	Bacteria;Firmicutes;Clostridia;Clostridiales;Clostridiaceae.
DF	Clostridium difficile 630	4298	2	Bacteria;Firmicutes;Clostridia;Clostridiales;Clostridiaceae.
EC	Escherichia coli K12 MG1655	4639	1	Bacteria;Proteobacteria;Gammaproteobacteria;Enterobacteriales;Enterobacteriaceae.
ECB	Escherichia coli 536	4938	1	Bacteria;Proteobacteria;Gammaproteobacteria;Enterobacteriales;Enterobacteriaceae.
ECC	Escherichia coli APEC O1	5082	1	Bacteria;Proteobacteria;Gammaproteobacteria;Enterobacteriales;Enterobacteriaceae.
ECD	Escherichia coli DH10B	5004	765	Bacteria;Proteobacteria;Gammaproteobacteria;Enterobacteriales;Enterobacteriaceae.
ECG	Escherichia coli 042	5355	2	Bacteria;Proteobacteria;Gammaproteobacteria;Enterobacteriales;Enterobacteriaceae;Escherichia.
ECI	Escherichia coli B	4651	87	Bacteria;Proteobacteria;Gammaproteobacteria;Enterobacteriales;Enterobacteriaceae.
ECL	Escherichia coli UTI89	5179	2	Bacteria;Proteobacteria;Gammaproteobacteria;Enterobacteriales;Enterobacteriaceae.
ECO	Escherichia coli O157:H7 EDL933	5528	1	Bacteria;Proteobacteria;Gammaproteobacteria;Enterobacteriales;Enterobacteriaceae.
ECS	Escherichia coli O157:H7 Sakai	5498	1	Bacteria;Proteobacteria;Gammaproteobacteria;Enterobacteriales;Enterobacteriaceae.
ECU	Escherichia coli CFT073	5231	1	Bacteria;Proteobacteria;Gammaproteobacteria;Enterobacteriales;Enterobacteriaceae.
ECW	Escherichia coli K-12 W3110	4641	1	Bacteria;Proteobacteria;gammasubdivision;Enterobacteriaceae.
EF	Enterococcus faecalis V583	3218	1	Bacteria;Firmicutes;Lactobacillales;Enterococcaceae.
EFA	Enterococcus faecium DO (JGI)	2307	165	Bacteria;Firmicutes;Bacilli;Lactobacillales;Enterococcaceae.
EXI	Exiguobacterium sp. 255-15.	2894	138	Bacteria;Firmicutes;Bacilli;Bacillales;Bacillaceae.
GKA	Geobacillus kaustophilus HTA426	3592	2	Bacteria;Firmicutes;Bacillales;Bacillaceae.
GTE	Geobacillus thermodenitrificans NG80-2	3608	2	Bacteria;Firmicutes;Bacillales;Bacillaceae.
HD	Bacillus halodurans C-125	4202	1	Bacteria;Firmicutes;Bacillales;Bacillaceae.
LAC	Lactobacillus acidophilus NCFM	1993	1	Bacteria;Firmicutes;Lactobacillales;Lactobacillaceae.
LBE	Lactobacillus brevis ATCC367	2340	3	Bacteria;Firmicutes;Lactobacillales;Lactobacillaceae.
LBU	Lactobacillus delbrueckii bulgaricus ATCCBAA-365 (JGI)	1856	1	Bacteria;Firmicutes;Lactobacillales;Lactobacillaceae.
LDB	Lactobacillus delbrueckii subsp. bulgaricus ATCC11842 (IG-98)	1864	1	Bacteria;Firmicutes;Lactobacillales;Lactobacillaceae.
LGA	Lactobacillus gasseri ATCC-33323 (JGI)	1894	1	Bacteria;Firmicutes;Lactobacillales;Lactobacillaceae.
LIN	Listeria innocua Clip11262	3011	1	Bacteria;Firmicutes;Bacilli;Bacillales;Listeriaceae.
LJO	Lactobacillus johnsonii NCC 533	1992	1	Bacteria;Firmicutes;Lactobacillales;Lactobacillaceae.
LL	Lactococcus lactis	1100	424	Bacteria;	Firmicutes;Bacilli;Lactobacillales;Streptococcaceae.
LLA	Lactococcus lactis subsp. cremoris SK11	2598	6	Bacteria;Firmicutes;Lactobacillales;Streptococcaceae.
LLC	Lactococcus lactis subsp. cremoris MG1363	2529	1	Bacteria;Firmicutes;Lactobacillales;Streptococcaceae.
LLX	Lactococcus lactis str. IL 1403	2365	1	Bacteria;Firmicutes;Bacilli;Lactobacillales;Streptococcaceae.
LMO	Listeria monocytogenes EGD-e	2944	1	Bacteria;Firmicutes;Bacilli;Bacillales;Listeriaceae.
LMS	Leuconostoc mesenteroides ATCC8293	2075	2	Bacteria;Firmicutes;Lactobacillales.
LPL	Lactobacillus plantarum WCFS1	3308	1	Bacteria;Firmicutes;Bacilli;Lactobacillales;Lactobacillaceae.
LRE	Lactobacillus reuteri JCM 1112	1788	97	Bacteria;Firmicutes;Lactobacillales;Lactobacillaceae.
LRU	Lactobacillus reuteri 100-23	2174	103	Bacteria;Firmicutes;Bacilli;Lactobacillales;Lactobacillaceae;Lactobacillus.
LSE	Lactobacillus casei ATCC334	2924	2	Bacteria;Firmicutes;Lactobacillales;Lactobacillaceae.
LSK	Lactobacillus sakei subsp. sakei 23K	1884	1	Bacteria;Firmicutes;Lactobacillales;Lactobacillaceae.
LSL	Lactobacillus salivarius subsp. salivarius UCC118 (IG-157)	2133	4	Bacteria;Firmicutes;Lactobacillales;Lactobacillaceae.
MC	Mycoplasma capricolum	338	467	Bacteria;	Firmicutes;Mollicutes;Entomoplasmatales.
MCP	Mycoplasma capricolum subsp. capricolum ATCC 27343	1010	1	Bacteria;Firmicutes;Mollicutes;Mycoplasmataceae.
MG	Mycoplasma genitalium G-37	580	1	Bacteria;Firmicutes;Mollicutes;Mycoplasmatales;Mycoplasmataceae.
MGA	Mycoplasma gallisepticum R	996	1	Bacteria;Firmicutes;Mollicutes;Mycoplasmataceae.
MGE	Mycoplasma genitalium G-37	560	25	Bacteria;Firmicutes;Mollicutes;Mycoplasmataceae.
MHO	Mycoplasma hyopneumoniae 7448	920	1	Bacteria;Firmicutes;Mollicutes;Mycoplasmataceae.
MHP	Mycoplasma hyopneumoniae J	897	1	Bacteria;Firmicutes;Mollicutes;Mycoplasmataceae.
MHY	Mycoplasma hyopneumoniae 232	892	1	Bacteria;Firmicutes;Mollicutes;Mycoplasmataceae.
MFO	Mesoplasma florum L1	793	1	Bacteria; Firmicutes; Mollicutes; Entomoplasmatales; Entomoplasmataceae.
MMO	Mycoplasma mobile 163K	777	1	Bacteria;Firmicutes;Mollicutes;Mycoplasmataceae.
MN	Streptococcus mutans UA159	2030	1	Bacteria;Firmicutes;Bacilli;Lactobacillales;Streptococcaceae.
MP	Mycoplasma pneumoniae M129	816	1	Bacteria;Firmicutes;Mollicutes;Mycoplasmatales;Mycoplasmataceae.
MPE	Mycoplasma penetrans HF-2	1358	1	Bacteria;Firmicutes;Mollicutes;Mycoplasmatales;Mycoplasmataceae.
MPU	Mycoplasma pulmonis UAB CTIP	963	1	Bacteria;Firmicutes;Mollicutes;Mycoplasmatales;Mycoplasmataceae.
MSY	Mycoplasma synoviae 53	799	1	Bacteria;Firmicutes;Mollicutes;Mycoplasmataceae.
MTE	Moorella thermoacetica	2628	1	Bacteria;	Firmicutes;Clostridia;Thermoanaerobacteriales;Thermoanaerobacteriaceae;Moorellagroup.
OIH	Oceanobacillus iheyensis HTE831	3630	1	Bacteria;Firmicutes;Bacilli;Bacillales;unclassifiedBacillales.
OON	Oenococcus oeni PSU-1	1780	1	Bacteria;Firmicutes;Lactobacillales.
PEP	Pediococcus pentosaceus ATCC25745	1832	1	Bacteria;Firmicutes;Lactobacillales;Lactobacillaceae.
PN	Streptococcus pneumoniae TIGR4	2160	1	Bacteria;Firmicutes;Bacilli;Lactobacillales;Streptococcaceae.
RMA	Streptococcus pyogenes M6 MGAS10394 (IG-97)	1899	1	Bacteria;Firmicutes;Lactobacillales;Streptococcaceae.
RMB	Streptococcus pyogenes M28 MGAS6180 (IG-100)	1897	1	Bacteria;Firmicutes;Lactobacillales;Streptococcaceae.
RMC	Streptococcus pyogenes M1 MGAS5005 (IG-103)	1838	1	Bacteria;Firmicutes;Lactobacillales;Streptococcaceae.
RMD	Streptococcus pyogenes M2 MGAS10270 (IG-117)	1928	1	Bacteria;Firmicutes;Lactobacillales;Streptococcaceae.
RMG	Streptococcus pyogenes M4 MGAS10750 (IG-124)	1937	1	Bacteria;Firmicutes;Lactobacillales;Streptococcaceae.
SA	Staphylococcus aureus NCTC-8325	2592	634	Bacteria;Firmicutes;Bacilli;Bacillales;Staphylococcaceae.
SAC	Staphylococcus aureus subsp. aureus COL	2813	2	Bacteria;Firmicutes;Bacillales.
SAE	Staphylococcus aureus RF122	2742	1	Bacteria;Firmicutes;Bacillales.
SAG	Streptococcus agalactiae 2603V/R	2160	1	Bacteria;Firmicutes;Bacilli;Lactobacillales;Streptococcaceae.
SAM	Staphylococcus aureus Mu50	2878	1	Bacteria;Firmicutes;Bacillales.
SAN	Staphylococcus aureus N315	2814	1	Bacteria;Firmicutes;Bacillales.
SAQ	Streptococcus agalactiae NEM316	2211	1	Bacteria;Firmicutes;Lactobacillales;Streptococcaceae.
SAS	Staphylococcus aureus subsp. aureus JH1	2879	51	Bacteria;Firmicutes;Bacillales.
SAT	Streptococcus agalactiae A909	2127	1	Bacteria;Firmicutes;Lactobacillales;Streptococcaceae.
SAW	Staphylococcus aureus MW2	2820	1	Bacteria;Firmicutes;Bacillales.
SAX	Staphylococcus aureus EMRSA-16 Strain 252	2902	1	Bacteria;Firmicutes;Bacillales.
SAY	Staphylococcus aureus MSSA Strain 476	2820	2	Bacteria;Firmicutes;Bacillales.
SBO	Salmonella bongori 12419	4460	1	Bacteria;Proteobacteria;Gammaproteobacteria;Enterobacteriales;Enterobacteriaceae.
SDU	Salmonella dublin	3693	2442	Bacteria;	Proteobacteria;Gammaproteobacteria;Enterobacteriales;Enterobacteriaceae;Salmonella;Salmonellaenterica.
SEI	Staphylococcus epidermidis RP62A	2643	2	Bacteria;Firmicutes;Bacillales.
SEP	Staphylococcus epidermidis ATCC 12228	2564	7	Bacteria;Firmicutes;Bacillales.
SEQ	Streptococcus equi	2253	1	Bacteria;	Firmicutes;Bacilli;Lactobacillales;Streptococcaceae;Streptococcus.
SES	Salmonella enterica subsp. enterica serovar Choleraesuis str.	4944	3	Bacteria;Proteobacteria;Gammaproteobacteria;Enterobacteriales;Enterobacteriaceae.
SET	Salmonella enterica subsp. enterica serovar Typhi Ty2	4791	1	Bacteria;Proteobacteria;Gammaproteobacteria;Enterobacteriales;Enterobacteriaceae.
SH	Streptococcus thermophilus	198	73	Bacteria;	Firmicutes;Bacilli;Lactobacillales;Streptococcaceae.
SHA	Staphylococcus haemolyticus JCSC1435	2697	4	Bacteria;Firmicutes;Bacillales.
SKU	Spiroplasma kunkelii CR2-3x	1449	56	Bacteria;Firmicutes;Mollicutes;Entomoplasmatales;Spiroplasmataceae.
SPF	Streptococcus pneumoniae 23F	2126	199	Bacteria;Firmicutes;Bacilli;Lactobacillales;Streptococcaceae.
SPL	Streptococcus pyogenes str. Manfredo	1841	1	Bacteria;Firmicutes;Lactobacillales;Streptococcaceae.
SPM	Streptococcus pyogenes M18 MGAS8232	1895	1	Bacteria;Firmicutes;Bacillus/Clostridiumgroup;Lactobacillales;Streptococcaceae.
SPN	Streptococcus pneumoniae D39	2046	1	Bacteria;Firmicutes;Lactobacillales;Streptococcaceae.
SPR	Streptococcus pneumoniae R6	2038	1	Bacteria;Firmicutes;Lactobacillales;Streptococcaceae.
SPS	Streptococcus pyogenes M3 SSI-1	1894	1	Bacteria;Firmicutes;Bacillus/Clostridiumgroup;Lactobacillales;Streptococcaceae.
SPX	Streptococcus pyogenes M3 MGAS315	1900	1	Bacteria;Firmicutes;Lactobacillales;Streptococcaceae.
SPY	Streptococcus pyogenes M5	1841	1	Bacteria;Firmicutes;Bacillus/Clostridiumgroup;Lactobacillales;Streptococcaceae.
SPZ	Streptococcus pyogenes M12 MGAS9429 (IG-115)	1836	1	Bacteria;Firmicutes;Lactobacillales;Streptococcaceae.
SSA	Staphylococcus saprophyticus subsp. saprophyticus ATCC 15305	2577	3	Bacteria;Firmicutes;Bacillales.
SSU	Streptococcus suis	1489	390	Bacteria;	Firmicutes;Bacilli;Lactobacillales;Streptococcaceae.
ST	Streptococcus pyogenes SF370-M1	1852	1	Bacteria;Firmicutes;Bacillus/Clostridiumgroup;Lactobacillales;Streptococcaceae.
STE	Streptococcus thermophilus LMD-9	1864	3	Bacteria;Firmicutes;Lactobacillales;Streptococcaceae.
STH	Streptococcus thermophilus CNRZ1066 (IG-40)	1796	1	Bacteria;Firmicutes;Lactobacillales;Streptococcaceae.
STP	Streptococcus suis 89/1591 (JGI)	1978	177	Bacteria;Firmicutes;Bacilli;Lactobacillales;Streptococcaceae;Streptococcus.
STR	Symbiobacterium thermophilum IAM 14863	3566	1	Bacteria;Actinobacteria.
STS	Salmonella typhimurium SL1344	5067	4	Bacteria;Proteobacteria;Gammaproteobacteria;Enterobacteriales;Enterobacteriaceae.
STU	Streptococcus thermophilus LMG18311	1796	1	Bacteria;Firmicutes;Bacilli;Lactobacillales;Streptococcaceae.
SUB	Streptococcus uberis 0140J	1852	1	Bacteria;Firmicutes;Bacilli;Lactobacillales;Streptococcaceae;Streptococcus.
SUE	Staphylococcus aureus subsp. aureus USA300	2917	4	Bacteria;Firmicutes;Bacillales.
SUR	Staphylococcus aureus subsp. aureus JH9	2862	59	Bacteria;Firmicutes;Bacillales.
SY	Salmonella typhimurium LT2	4951	2	Bacteria;Proteobacteria;Gammaproteobacteria;Enterobacteriales;Enterobacteriaceae.
TCA	Thermosinus carboxydivorans Nor1	2889	49	Bacteria;Firmicutes;Clostridia;Clostridiales;Acidaminococcaceae.
TEH	Thermoanaerobacter ethanolicus X514	2275	94	Bacteria;Firmicutes;Clostridia;Thermoanaerobacteriales;Thermoanaerobacteriaceae.
TET	Thermoanaerobacter ethanolicus ATCC 33223	2282	88	Bacteria;Firmicutes;Clostridia;Thermoanaerobacteriales;Thermoanaerobacteriaceae.
THT	Thermoanaerobacter tengcongensis MB4T	2689	1	Bacteria;Firmicutes;Clostridia;Thermoanaerobacteriales;Thermoanaerobacteriaceae.
TY	Salmonella typhi CT18	5133	3	Bacteria;Proteobacteria;Gammaproteobacteria;Enterobacteriales;Enterobacteriaceae;Salmonella.
UU	Ureaplasma urealyticum	751	1	Bacteria;	Firmicutes;Mollicutes;Mycoplasmatales;Mycoplasmataceae.
XP	Salmonella paratyphi A	4410	894	Bacteria;Proteobacteria;Gammaproteobacteria;Enterobacteriales;Enterobacteriaceae.
ZC	Bacillus cereus ATCC 14579 (IG-20)	5427	2	Bacteria;Firmicutes;Bacillales;Bacillaceae;Bacillus.

## Sheet: ORFs with put. wrong start end 
N-terminus potentially wrongly called	C-terminus potentially wrongly called	transposase interupted
BAA04971
BAR00996 (two seperate proteins?)	BAR00997 (two seperate proteins?)
BAT05822	BCA00292
BCA00292
CHY00660(misses characteristic VSRA motif)
CPE02667
CPF01745
EFA01372
LBU00124
LRU01261
PEP00842	SA03799 (start contig)
SA01386 (start contig)
SAM01798
SAN01649
SEP01409
SPM01313
SPS00296
SPX01571
ZC02198	BAT01357
	LRU00035
	LRU00842
	MN02456
	RMA01791
	RMC00876
STH00539 (two seperate proteins?)	STH00540 (two seperate proteins?)
STU01737 (two seperate proteins?)	STU01736 (two seperate proteins?)
		LLX02191
			SSA02014 (clearly different from others but contains VSRA motif and does align)

## Sheet: laci in Firmicutes genomes
abbreviation		species/strain	kbases sequenced	nr. contigs		nr. LacI PFAM	nr. LacI	remarks
BAA	_	Bacillus anthracis str. A1055	5370	42			11
BAC	_	Bacillus anthracis str. Australia 94	5504	49			11
BAH	_	Bacillus anthracis str. Ames 0581 'Ames Ancestor'	5503	3			11
BAI	_	Bacillus anthracis str. CNEVA-9066	5488	30			11
BAN	_	Bacillus anthracis Ames	5227	1			11
BAR	_	Bacillus anthracis str. Sterne	5228	1			11
BAS	_	Bacillus anthracis str. Kruger B	5470	64			11
BAT	_	Bacillus anthracis A2012	5370	3			11
BNT	_	Bacillus anthracis str. Vollum	5488	52			11
BCR	_	Bacillus cereus ATCC 10987	5432	2		8	8
BCS	_	Bacillus cereus subsp. cytotoxis NVH 391-98	3915	114		6	6
BCU	_	Bacillus cereus ZK	5300	1			9
BSC	_	Bacillus cereus E33L (JGI)	5843	6			12
ZC	_	Bacillus cereus ATCC 14579 (IG-20)	5427	2		8	9	one sequence lacking in Uniprot dbase probably because of wrong ORF calling
BTH	_	Bacillus thuringiensis israelensis ATCC-35646 (IG-59)	5880	866		8	8
BTN	_	Bacillus thuringiensis ALH (JGI)	5313	2			11
BTR	_	Bacillus thuringiensis serovar konkukian str. 97-27	5314	2		10	10
BWE	_	Bacillus weihenstephanensis KBAB4	5602	182		8	8
BCA	_	Bacillus clausii KSM-K16	4303	1		16	17	one sequence lacking in Uniprot dbase probably because of wrong ORF calling
HD	_	Bacillus halodurans C-125	4202	1		14	14
BLC	_	Bacillus licheniformis DSM 13 ATCC 14580; DSM 13	4222	1		15	12	three double entries in Uniprot dbase
BLH	_	Bacillus licheniformis DSM 13	4222	1			12
BS	_	Bacillus subtilis 168	4214	1		11	11
GKA	_	Geobacillus kaustophilus HTA426	3592	2		8	8
GTE	_	Geobacillus thermodenitrificans NG80-2	3608	2			12
OIH	_	Oceanobacillus iheyensis HTE831	3630	1		8	8
CA	_	Clostridium acetobutylicum ATCC-824D	4132	2		7	7
CBE	_	Clostridium beijerincki NCIMB 8052	5952	89		13	13
CB	_	Clostridium botulinum ATCC-3502	3903	2			2
CCE	_	Clostridium cellulolyticum H10	3958	121			4
DF	_	Clostridium difficile 630	4298	2			6
CNO	_	Clostridium novyi NT	2547	1			4
CPE	_	Clostridium perfringens 13	3031	1			7
CPF	_	Clostridium perfringens ATCC 13124	3256	1			8
CPR	_	Clostridium perfringens SM101	2960	4			10
CPY	_	Clostridium phytofermentans ISDg	4533	169			16
CLO	_	Clostridium sp. OhILAs	2997	76			1
CTT	_	Clostridium tetani E88	2873	2		4	4
CTH	_	Clostridium thermocellum ATCC-27405 (JGI)	3843	1		2	3	sequence missing in PFAM database
EF	_	Enterococcus faecalis V583	3218	1		12	10	in Uniprot dbase two extra enties: Q82YR3 (no equivalent sequence found matching an ERGO ORF) and Q833M2 (sequence is twice as long as all other family members)
EFA	_	Enterococcus faecium DO (JGI)	2307	165		10	7	one sequence in Uniprot is incomplete Q3XWY3, two sequences in Uniprot have not been identified as ORF in ERGO dbase Q3XXJ1 and Q3Y2S8
	_
LAC	_	Lactobacillus acidophilus NCFM	1993	1		7	7
LBE	_	Lactobacillus brevis ATCC367	2340	3			9
LSE	_	Lactobacillus casei ATCC334	2924	2		2	8	PFAM far from complete
LBU	_	Lactobacillus delbrueckii bulgaricus ATCCBAA-365 (JGI)	1856	1			2
LDB	_	Lactobacillus delbrueckii subsp. bulgaricus ATCC11842 (IG-98)	1864	1			1
LGA	_	Lactobacillus gasseri ATCC-33323 (JGI)	1894	1			5
LJO	_	Lactobacillus johnsonii NCC 533	1992	1		7	7
LPL	_	Lactobacillus plantarum WCFS1	3308	1		13	12	CcpA has two entries in Uniprot
LRE	_	Lactobacillus reuteri JCM 1112	1788	97		8	9	sequences missing in PFAM database?
LRU	_	Lactobacillus reuteri 100-23	2174	103		7	11	sequences missing in PFAM database? LRU00842 + LRU01261 probably one protein, one ORF LRU00035 incomplete
LSK	_	Lactobacillus sakei subsp. sakei 23K	1884	1		7	7
LSL	_	Lactobacillus salivarius subsp. salivarius UCC118 (IG-157)	2133	4		5	5
	_
OON	_	Oenococcus oeni PSU-1	1780	1			7
PEP	_	Pediococcus pentosaceus ATCC25745	1832	1		1	6	PFAM far from complete
LMS	_	Leuconostoc mesenteroides ATCC8293	2075	2		1	12	PFAM far from complete
LIN	_	Listeria innocua Clip11262	3011	1		10	8	possibly sequences from multiple strains in PFAM
LMO	_	Listeria monocytogenes EGD-e	2944	1			11
	_
LLA	_	Lactococcus lactis subsp. cremoris SK11	2598	6			6
LLC	_	Lactococcus lactis subsp. cremoris MG1363	2529	1			6
LLX	_	Lactococcus lactis str. IL 1403	2365	1		7	5	one entry from strain "6F3" and one double entry in Uniprot dbase
	_
SAG	_	Streptococcus agalactiae 2603V/R	2160	1			7
SAQ	_	Streptococcus agalactiae NEM316	2211	1			7
SAT	_	Streptococcus agalactiae A909	2127	1			7
SEQ	_	Streptococcus equi	2253	1			7
MN	_	Streptococcus mutans UA159	2030	1		6	6
PN	_	Streptococcus pneumoniae TIGR4	2160	1			7
SPF	_	Streptococcus pneumoniae 23F	2126	199			7
SPN	_	Streptococcus pneumoniae D39	2046	1			7
SPR	_	Streptococcus pneumoniae R6	2038	1		7	7
RMA	_	Streptococcus pyogenes M6 MGAS10394 (IG-97)	1899	1		5	5
RMB	_	Streptococcus pyogenes M28 MGAS6180 (IG-100)	1897	1		6	6
RMC	_	Streptococcus pyogenes M1 MGAS5005 (IG-103)	1838	1		9	6	three double entries in Uniprot dbase
RMD	_	Streptococcus pyogenes M2 MGAS10270 (IG-117)	1928	1			6
RMG	_	Streptococcus pyogenes M4 MGAS10750 (IG-124)	1937	1			6
SPL	_	Streptococcus pyogenes str. Manfredo	1841	1			5
SPM	_	Streptococcus pyogenes M18 MGAS8232	1895	1		5	5
SPS	_	Streptococcus pyogenes M3 SSI-1	1894	1		6	5	double entry in uniprot Q878V1 = Q7CF15
SPX	_	Streptococcus pyogenes M3 MGAS315	1900	1			4
SPY	_	Streptococcus pyogenes M5	1841	1			5
SPZ	_	Streptococcus pyogenes M12 MGAS9429 (IG-115)	1836	1			5
ST	_	Streptococcus pyogenes SF370-M1	1852	1			6
SSU	_	Streptococcus suis	1489	390			3
STP	_	Streptococcus suis 89/1591 (JGI)	1978	177		6	6
STE	_	Streptococcus thermophilus LMD-9	1864	3			3
STH	_	Streptococcus thermophilus CNRZ1066 (IG-40)	1796	1		4	4
STU	_	Streptococcus thermophilus LMG18311	1796	1		6	4	triple enry in Uniprot dbase Q5M4A9 = Q5M4C9 = Q5M3H3
SUB	_	Streptococcus uberis 0140J	1852	1			7
	_
SA	_	Staphylococcus aureus NCTC-8325	2592	634		4	4	CcpA is partly encoded on two contigs SA01386 and SA03799
SAC	_	Staphylococcus aureus subsp. aureus COL	2813	2		4	4
SAE	_	Staphylococcus aureus RF122	2742	1		4	4
SAM	_	Staphylococcus aureus Mu50	2878	1		4	4
SAN	_	Staphylococcus aureus N315	2814	1		4	4
SAS	_	Staphylococcus aureus subsp. aureus JH1	2879	51		4	4
SAW	_	Staphylococcus aureus MW2	2820	1		4	4
SAX	_	Staphylococcus aureus EMRSA-16 Strain 252	2902	1		4	4
SAY	_	Staphylococcus aureus MSSA Strain 476	2820	2		4	4
SUE	_	Staphylococcus aureus subsp. aureus USA300	2917	4			4
SUR	_	Staphylococcus aureus subsp. aureus JH9	2862	59			4
SEI	_	Staphylococcus epidermidis RP62A	2643	2		2	2
SEP	_	Staphylococcus epidermidis ATCC 12228	2564	7		2	2
SHA	_	Staphylococcus haemolyticus JCSC1435	2697	4		5	6	1 sequence missing from PFAM dbase
SSA	_	Staphylococcus saprophyticus subsp. saprophyticus ATCC 15305	2577	3		7	8	additional sequence SSA02014
	_
CHY	_	Carboxydothermus hydrogenoformans Z-2901	2401	1			1??
MTE	_	Moorella thermoacetica	2628	1		4	4
STR	_	Symbiobacterium thermophilum IAM 14863	3566	1		2	2
THT	_	Thermoanaerobacter tengcongensis MB4T	2689	1		9	9
MFO	_	Mesoplasma florum L1	793	1		1	1
	_
MCP	_	Mycoplasma capricolum subsp. capricolum ATCC 27343	1010	1			_
MGA	_	Mycoplasma gallisepticum R	996	1			_
MG	_	Mycoplasma genitalium G-37	580	1			_
MHO	_	Mycoplasma hyopneumoniae 7448	920	1			_
MHP	_	Mycoplasma hyopneumoniae J	897	1			_
MHY	_	Mycoplasma hyopneumoniae 232	892	1			_
MMO	_	Mycoplasma mobile 163K	777	1			_
MPE	_	Mycoplasma penetrans HF-2	1358	1			_
MP	_	Mycoplasma pneumoniae M129	816	1			_
MPU	_	Mycoplasma pulmonis UAB CTIP	963	1		1	1
MSY	_	Mycoplasma synoviae 53	799	1			1
UU	_	Ureaplasma urealyticum	751	1			_
	_
	_
EC	_	Escherichia coli K12 MG1655	4639	1			14
ECB	_	Escherichia coli 536	4938	1			16
ECC	_	Escherichia coli APEC O1	5082	1			15
ECG	_	Escherichia coli 042	5355	2			12
ECL	_	Escherichia coli UTI89	5179	2		15	15
ECO	_	Escherichia coli O157:H7 EDL933	5528	1			14
ECS	_	Escherichia coli O157:H7 Sakai	5498	1		18	14	4 sequences with double entry in Uniprot dbase
ECU	_	Escherichia coli CFT073	5231	1			15
ECW	_	Escherichia coli K-12 W3110	4641	1		10	14	4 sequences missing from PFAM alignment
SBO	_	Salmonella bongori 12419	4460	1			16
SES	_	Salmonella enterica subsp. enterica serovar Choleraesuis str.	4944	3		13	13
SET	_	Salmonella enterica subsp. enterica serovar Typhi Ty2	4791	1			13
TY	_	Salmonella typhi CT18	5133	3		14	13	1 double entry Q83T75 = Q8Z515 in Uniprot dbase
STS	_	Salmonella typhimurium SL1344	5067	4			14
SY	_	Salmonella typhimurium LT2	4951	2		15	14	1 of the sequences in the PFAM dbase (ScrR) is not found in the sequenced S. typhimurium strains
						green: correct
						orange: uncertain
						red: incorrect
