# Supplementary material for: A generic approach to identify Transcription Factor-specific operator motifs; Inferences for LacI-family mediated regulation in Lactobacillus plantarum WCFS1
Source: BMC Genomics. 2008 Mar 27;9:145. doi: 10.1186/1471-2164-9-145 (PMC2329647; doi:10.1186/1471-2164-9-145)
Supplement: Additional file 4 — Neighbor Joining tree for the LacI-family TFs of sequenced Firmicutes. The file gives the bootstrapped (n = 250) NJ-tree for the LacI-family TF homologs of the Firmicutes, Salmonella and E. coli. [file 1471-2164-9-145-S4.phb]

((((((((BCA03501:0.4575,((BLC04072:0.0425,BLH04103:0.0640):0.0675[241],(BS03412:0.1745,HD05918:0.1031):0.0500[225]):0.1781[250]):0.1295[233],(((((LAC01378:0.2472,LJO00856:0.2117):0.2584[250],(LRE01388:0.0712,LRU02057:0.0579):0.2648[250]):0.0139[121],LGA00350:0.3436):0.2289[249],LPL03470:0.5504):0.0373[137],LMS00829:0.5670):0.1638[239]):0.1561[241],(((((BLC01056:-0.0006,BLH01056:0.0006):0.3056[250],BS03020:0.3232):0.1303[250],HD06117:0.3831):0.0712[237],(GKA02189:0.0643,GTE02048:0.0399):0.4215[250]):0.0593[91],((EC02997:0.0062,ECW03061:0.0032):0.0282[247],(((ECB03108:0.0198,ECC03091:0.0181):0.0019[66],(ECL03451:0.0095,(ECS03957:0.0053,ECU08032:0.0102):0.0095[188]):0.0246[240]):0.0050[66],(ECG03786:0.0041,ECO03907:0.0083):0.0123[136]):0.0196[199]):0.6498[250]):0.0065[16]):0.0160[11],(LMS00133:0.7460,SSA00696:0.8045):0.1367[124]):0.0549[13],CPY00486:0.9365):0.0255[3],((EF00412:0.3265,LSK01789:0.3911):0.3139[250],((EF02354:0.3505,EFA02783:0.3521):0.1270[241],((((((LBE01856:0.3991,OON01093:0.3516):0.0378[103],LPL03479:0.3111):0.0105[64],(LPL03488:0.1610,PEP00413:0.1006):0.2159[250]):0.0740[191],(LRE01261:0.0184,LRU00203:0.1283):0.4301[250]):0.0903[170],((LSK00764:0.4164,(LSL00380:0.3044,(SSU00663:0.0124,STP00245:0.0407):0.3614[250]):0.0523[68]):0.0306[40],(((MN01418:0.2023,SEQ00053:0.1250):0.1377[248],(((PN00747:0.0000,SPF01737:0.0000):0.0000[249],SPN01552:0.0000):0.0000[248],SPR01863:0.0000):0.2767[250]):0.0285[91],(((SH00134:0.0000,STH00744:0.0000):0.0000[168],STU01403:0.0000):0.0011[169],STE01683:0.0019):0.2521[250]):0.1218[131]):0.0562[199]):0.0584[132],LSE00407:0.5245):0.1028[178]):0.0396[102]):0.1075[87]):0.0475[20],(CBE04497:0.4527,((CPE01389:0.0048,CPR01309:0.0072):0.0459[240],CPF01515:0.0634):0.3707[250]):0.1191[156]):0.0789[85],(((((((((((BCA03362:0.6399,HD05835:0.5320):0.1100[119],CPY02878:0.7784):0.0135[23],((CPY02386:1.0435,LLC00469:0.6901):0.0964[51],((GTE00813:0.2629,HD07568:0.2510):0.1963[250],THT00737:0.3916):0.0606[124]):0.0721[30]):0.0657[12],(CA03085:0.6526,(EF02123:0.2927,(LIN01836:0.0157,LMO01726:0.0129):0.2912[250]):0.5580[250]):0.0594[28]):0.0124[1],(CCE01491:0.6733,MTE01099:0.4369):0.1638[171]):0.0300,((((((((((((((BAA04445:0.0058,((((((((((((((BAC00767:-0.0612,BAT05822:0.0677):0.0305[162],BAI05587:-0.0305):0.0153[155],BAS02596:-0.0153):0.0077[153],BNT03932:-0.0077):0.0068[160],BAH04553:-0.0068):0.0034[107],BAR04530:-0.0034):0.0017[2],BAN00266:-0.0017):0.0035[111],BTR04364:0.0026):0.0009[52],(BCU04385:0.0000,BSC04727:0.0000):0.0052[198]):0.0012[68],BTN04697:0.0049):0.0013[51],BTH05856:0.0093):0.0018[48],ZC04865:-0.0018):0.0032[58],BCR04778:0.0038):0.0044[103],BWE05312:0.0165):0.0095[121]):0.0177[185],BCS01568:0.0266):0.0949[249],((BLC02983:0.0000,BLH02995:0.0000):0.0811[250],BS02968:0.0683):0.0787[250]):0.0236[157],(GKA02852:0.0212,GTE02673:0.0290):0.1405[250]):0.0104[62],OIH02226:0.2506):0.0052[43],(BCA02746:0.1037,HD07121:0.1157):0.0691[245]):0.1385[172],((((((((((EF03501:0.0593,EFA01372:0.0920):0.0998[250],(LSE00755:0.1192,LSK00415:0.1534):0.0062[99]):0.0310[152],(LBE01171:0.1558,LSL00420:0.1656):0.0250[110]):0.0424[158],LPL02256:0.2290):0.0437[189],(LRE00496:0.0112,LRU01415:0.0069):0.3254[250]):0.0140[75],(((MN02395:0.0583,((((((((((((((RMA00286:0.0000,RMB01411:0.0000):0.0000[243],RMC00390:0.0000):0.0000[241],RMG00262:0.0000):0.0000[161],SPL01369:0.0000):0.0000[162],SPM00573:0.0000):0.0000[162],SPS01491:0.0000):0.0000[162],SPY01720:0.0000):0.0000[161],SPZ00738:0.0000):0.0016[164],ST001172:0.0044):0.0033[161],RMD00214:-0.0002):0.0187[242],SEQ00923:0.0153):0.0093[193],SUB01212:0.0300):0.0235[233],((SAG00686:0.0000,SAQ00680:0.0000):0.0009[250],SAT00728:0.0021):0.0322[250]):0.0361[214],(STE00911:-0.0017,(STH02059:0.0004,STU00630:0.0025):0.0017[238]):0.1231[250]):0.0203[158]):0.0549[248],STP01471:0.0927):0.0402[242],(((PN00278:-0.0022,SPR02021:0.0022):0.0011[242],SPF01763:-0.0011):0.0015[248],SPN01685:0.0015):0.0962[250]):0.1420[249]):0.0221[94],PEP01697:0.2737):0.0364[123],((LLA00885:-0.0026,LLC00745:0.0086):0.0106[201],LLX01685:0.0109):0.3106[250]):0.0451[63],(((LAC00414:0.1241,(LBU01181:0.0072,LDB00875:-0.0012):0.1434[250]):0.1203[250],(LGA00804:0.0195,LJO00491:0.0403):0.1598[250]):0.2637[250],((LIN01638:0.0138,LMO01598:0.0044):0.2857[250],((((((((((((SA01386:0.0770,SAM01798:-0.0609):0.0296[247],SAN01649:-0.0296):0.0566[247],SAC01711:-0.0550):0.0264[172],SAS01173:-0.0264):0.0133[124],SAW01679:-0.0133):0.0066[119],SAY01041:-0.0066):0.0034[117],SUE01654:-0.0034):0.0017[124],SUR00962:-0.0017):0.0021[124],(SAE01548:0.0003,SAX02311:0.0089):0.0010[70]):0.0833[247],(SEI01268:-0.0376,SEP01409:0.0376):0.0948[247]):0.0051[89],SHA01189:0.0868):0.0200[186],SSA01095:0.0821):0.2683[250]):0.0302[58]):0.0336[17]):0.0104[24],(LMS00420:0.3161,OON01278:0.4424):0.1374[233]):0.0585[53]):0.1417[242],THT00443:0.3739):0.0350[96],((((CA01354:0.2069,CTT00192:0.1404):0.0011[81],CB01835:0.1919):0.0375[187],(CBE02374:0.1983,((CPE02712:-0.0044,CPR02444:0.0074):0.0022[155],CPF02752:-0.0022):0.1944[250]):0.0268[209]):0.0438[167],CNO02136:0.2490):0.2186[250]):0.0532[172],DF02888:0.5867):0.0555[85],THT00743:0.4177):0.0513[66],((CLO00045:0.5556,MTE02539:0.4424):0.0849[166],((((((((((EC06257:0.0000,ECB04059:0.0000):0.0000[165],ECL04421:0.0000):0.0000[148],ECO04828:0.0000):0.0000[149],ECS04861:0.0000):0.0000[149],ECU04784:0.0000):0.0000[149],ECW03923:0.0000):0.0011[151],(ECC03905:0.0000,ECG04809:0.0000):0.0019[234]):0.0702[250],(SBO01985:0.0143,(SES03979:-0.0032,((SET03286:0.0000,TY04063:0.0000):0.0014[110],(STS02483:0.0000,SY03871:0.0000):0.0015[128]):0.0018[107]):0.0015[110]):0.0692[250]):0.5011[250],((GKA02157:0.0508,GTE01982:0.0519):0.2022[250],HD06203:0.3479):0.1454[247]):0.0799[193],(OIH03476:0.4802,THT01814:0.3224):0.1273[235]):0.0530[147]):0.0352[38]):0.0374[4],((((BCA03582:0.7777,CTT00781:0.5855):0.1545[146],THT00702:0.6174):0.0519[14],((CBE00047:0.3881,(CNO00603:0.2684,((CPE02667:0.1280,CPF02706:-0.1280):0.0686[160],CPR02399:-0.0335):0.3407[249]):0.0869[244]):0.3295[249],(((((((EC04867:0.0273,((ECS01899:0.0207,ECW01319:0.0206):0.0061[121],ECU06600:0.0173):0.0111[177]):0.0169[176],(ECC01278:0.0496,ECL01559:0.0339):0.0153[149]):0.0075[58],ECB01344:0.0933):0.0127[114],ECO02181:0.0642):0.0306[220],SBO01573:0.1544):0.2946[250],(LIN02966:0.0988,LMO02840:0.0461):0.2151[250]):0.0152[114],EFA02103:0.4006):0.4657[250]):0.0839[48]):0.0087,(((CNO01692:0.3650,CTT02106:0.3298):0.0547[202],((CPE01684:0.0416,CPR01563:0.0028):0.0988[236],CPF01838:0.0319):0.3106[249]):0.2032[246],(DF00301:0.4754,THT00185:0.3271):0.0886[207]):0.0578[45]):0.0166):0.0129,((((((((((((((((((BAA01752:-0.0048,BAT03275:0.0078):0.0024[153],BAC03877:-0.0024):0.0012[150],BAH02308:-0.0012):0.0006[139],BAI03039:-0.0006):0.0003[139],BAN05325:-0.0003):0.0001[136],BAR02300:-0.0001):0.0000[139],BAS04148:0.0000):0.0000[219],BNT01063:0.0000):0.0000[196],BTR02259:0.0000):0.0074[215],BCU02220:-0.0014):0.0007[111],BSC02427:-0.0007):0.0047[192],(BSC05843:0.0149,BTN02482:0.0033):0.0014[124]):0.2884[250],GTE01785:0.2496):0.2556[250],((((BLC01097:0.0000,BLH01097:0.0000):0.1838[250],BS01083:0.2232):0.1907[250],GKA01943:0.3567):0.0478[198],((BSC05842:0.2112,BSC05850:0.2533):0.1680[250],HD06109:0.3647):0.0868[232]):0.0020[105]):0.1675[242],(((BCA03458:0.2749,HD05437:0.3658):0.2208[243],CBE04583:0.4895):0.0844[207],(((((LBE02142:0.3764,LPL03625:0.3558):0.1223[244],(LPL03531:0.4224,(LRE01628:0.0828,LRU00595:0.1084):0.4385[250]):0.0266[160]):0.0459[144],(LMS01513:0.3359,OON00186:0.2793):0.1461[245]):0.0767[181],SHA00076:0.6318):0.0331[132],LMS00147:0.9490):0.2757[186]):0.0794[69]):0.0185[6],((CA03039:0.2039,CBE00343:0.1638):0.3973[250],CTT00745:0.4125):0.2650[241]):0.0268[2],(((((((((((((BAA00911:0.0017,(BAC01589:-0.0075,(BAN03545:-0.0149,(BTN04091:0.0365,BTR03805:-0.0039):0.0184[136]):0.0075[43]):0.0055[63]):0.0087[95],((BAH03985:-0.0022,(BCU03821:0.0097,BSC04128:0.0046):0.0403[238]):0.0011[58],BAI01752:-0.0011):0.0154[119]):0.0355[178],(((BAR03972:0.0000,BAS05018:0.0000):0.0000[250],BAT05214:0.0000):0.0000[250],BNT03448:0.0000):0.0563[250]):0.0217[145],BCR04138:0.0978):0.0245[122],(BTH04673:0.0837,ZC04793:0.0142):0.0638[198]):0.1036[247],BWE02172:0.1466):0.0852[229],BCS00985:0.2592):0.5162[250],((((((((BAA01296:0.0011,(((BAC05758:0.0000,BAI02163:0.0000):0.0000[161],BAS02851:0.0000):0.0000[157],BNT04315:0.0000):0.0019[166]):0.0011[152],BTN00642:0.0019):0.0028[166],BCU00561:-0.0012):0.0006[36],BSC00635:-0.0006):0.0030[44],BTR00561:0.0032):0.0024[26],((BAH00620:0.0000,BAN03180:0.0000):0.0000[25],BAR00617:0.0000):0.0029[26]):0.0479[250],((BCR00729:0.0083,(BTH08205:0.0010,ZC01295:0.0021):0.0137[250]):0.0028[161],BWE03338:0.0082):0.0405[249]):0.2505[250],BAT01357:-0.2442):0.0928[155]):0.0618[79],((BCA03529:0.2177,HD07603:0.2236):0.1933[250],(GKA03273:0.0522,GTE03133:0.0628):0.3090[250]):0.0826[177]):0.0566[59],(((BCA03102:0.3672,(BLC03973:0.0037,BLH04005:0.0091):0.3124[250]):0.2117[250],(((((EF00491:0.3448,LSK01794:0.2949):0.0769[231],(((((MN00321:0.2223,((((((RMA00100:-0.0468,(SPS00296:-0.0844,SPX01571:0.0844):0.0484[162]):0.0273[190],RMB00808:-0.0233):0.0142[110],RMD01777:-0.0106):0.0112[162],SPM01883:-0.0080):0.0672[250],(RMC00335:0.0181,((((RMG01892:0.0000,SPL00294:0.0000):0.0000[248],SPY00233:0.0000):0.0000[244],SPZ00682:0.0000):0.0000[245],ST000117:0.0000):0.0255[250]):0.0146[155]):0.0778[246],(SEQ00327:0.0930,SUB00553:0.0587):0.0390[219]):0.0651[246]):0.0126[70],STP00355:0.2923):0.0114[58],STE02037:0.1900):0.0206[75],(SAG01647:0.0372,(SAQ01867:0.0000,SAT01579:0.0000):0.0466[250]):0.1457[250]):0.0467[155],(((PN00924:0.0000,SPN01455:0.0000):0.0000[155],SPR01749:0.0000):0.0011[157],SPF01821:0.0020):0.2090[250]):0.1117[232]):0.0305[76],((((LAC00382:0.2795,LBU00124:0.4325):0.0070[62],LSL00064:0.2301):0.0297[88],(LPL00188:0.0031,PEP01237:0.0031):0.3372[250]):0.0681[204],(LGA00094:0.1214,LJO00517:0.0917):0.1752[249]):0.0683[204]):0.0462[62],((LMS01439:0.3453,(LRE00068:0.0019,LRU01088:0.0045):0.4050[250]):0.1394[238],STH00540:-0.1312):0.0438[54]):0.0353[76],STU01736:-0.0508):0.1255[148]):0.0479[122],((LAC00476:0.4341,((((PN01617:0.0041,SPF01321:-0.0041):0.3094[250],STP00068:0.2129):0.0300[114],(SPN01504:0.0848,SPR01805:0.0775):0.3414[250]):0.0101[95],SUB00825:0.2678):0.0913[240]):0.1175[242],(((LGA00765:0.0792,LJO00744:0.0929):0.2045[250],LSL01711:0.3656):0.4105[250],MN01118:0.6695):0.1582[243]):0.2360[237]):0.0830[85]):0.0052[5],(((((BLC03639:-0.0102,BLH03665:0.0133):0.2372[250],BS03586:0.1944):0.2086[250],OIH02577:0.3786):0.0958[225],(SHA00177:0.4712,SSA01464:0.5111):0.1381[233]):0.1130[139],(LAC01384:0.3466,LJO01260:0.2964):0.4428[250]):0.0904[57]):0.0375[4],(((CHY00660:2.1231,LSE01485:0.5569):0.1271[19],STR02343:0.6374):0.0673[17],((LLA00714:0.0277,LLC00913:0.0173):0.1930[250],LMO00733:0.2787):0.3267[250]):0.1938[19]):0.0780,(((((((((((((((((((((((BAA00810:0.0000,BAC01490:0.0000):0.0000[139],BAH03887:0.0000):0.0000[138],BAI01652:0.0000):0.0000[139],BAN04855:0.0000):0.0000[137],BAR03878:0.0000):0.0000[140],BAS04918:0.0000):0.0000[140],BAT05109:0.0000):0.0000[141],BTN03995:0.0000):0.0034[116],BNT03547:0.1300):0.0025[90],(BCU03729:0.0000,BSC04029:0.0000):0.0046[186]):0.0231[177],ZC02355:0.0519):0.0115[108],((BCR04027:0.0043,BTR03710:0.0045):0.0423[250],(BTH03391:0.0239,BWE00752:0.0031):0.0382[249]):0.0316[200]):0.0399[215],BCS02502:0.0737):0.2854[250],((BCA04003:0.2912,HD06806:0.2913):0.0970[241],(GKA00750:0.0427,GTE00610:0.0318):0.2621[250]):0.0155[116]):0.0643[179],OIH02567:0.5117):0.0060[50],OIH02557:0.4098):0.0514[119],((PN01320:0.1206,((SPF00225:0.0000,SPN01792:0.0000):0.0000[249],SPR02135:0.0000):0.0831[250]):0.1612[250],(SSU01610:0.0000,STP00505:0.0000):0.2737[250]):0.3916[250]):0.0390[85],((EF02782:0.5101,(((LLA00918:0.0261,LLX01714:0.0251):0.0568[250],LLC00718:0.0684):0.3388[250],((MN01397:0.2968,((((((((((((RMA01757:0.0026,((RMB02255:0.0000,RMD01871:0.0000):0.0000[140],RMG00761:0.0000):0.0002[140]):0.0005[180],SPS00872:-0.0005):0.0011[152],SPZ00254:0.0017):0.0052[243],RMC01968:-0.0051):0.0026[226],SPL00758:-0.0026):0.0013[223],SPX00982:-0.0013):0.0006[138],SPY01187:-0.0006):0.0003[139],ST001722:-0.0003):0.0005[140],SPM01313:0.0024):0.1001[250],SEQ00006:0.1028):0.0214[162],SUB00639:0.1135):0.0951[250],((SAG01401:0.0077,SAQ01642:-0.0048):0.0048[213],SAT01355:0.0040):0.2081[249]):0.0575[234]):0.1352[247],(STH00879:0.0142,STU01014:0.0133):0.3987[250]):0.0560[207]):0.0786[232]):0.1419[233],(((((LBE00363:0.5695,LRU01170:0.2861):0.0463[123],PEP00537:0.4607):0.1830[189],LMS00142:0.7190):0.2161[231],(LPL00172:0.5806,(LSL01283:0.4911,(SEQ00787:0.2668,SUB01862:0.2097):0.1980[250]):0.0330[145]):0.0503[158]):0.1366[188],(((((SA01306:0.0000,SAC01485:0.0000):0.0000[250],SUE01431:0.0000):0.0081[242],SAE01324:0.0008):0.0077[199],(((((SAM01567:0.0000,SAN01426:0.0000):0.0000[249],SAS00475:0.0000):0.0000[249],SUR00598:0.0000):0.0082[243],(SAW01462:0.0000,SAY00397:0.0000):0.0037[222]):0.0011[98],SAX02428:0.0049):0.0052[157]):0.4261[250],(SHA01410:0.6293,SSA01313:0.3374):0.0709[179]):0.3222[250]):0.0722[102]):0.0591[90]):0.0340[42],((CA00703:0.3431,((CB02389:0.2750,CBE03600:0.3398):0.0082[112],((CPE00431:0.0069,CPR00394:0.0336):0.0077[164],CPF00402:-0.0016):0.3508[250]):0.0535[183]):0.1798[249],THT02383:0.3741):0.0644[117]):0.0999[124],CPY03404:0.9479):0.1104[31],((((((((BAA05296:0.0053,BTR00654:0.0039):0.0211[242],ZC04489:0.0382):0.0097[156],((((((((BAC00493:0.0000,BAH00707:0.0000):0.0000[221],BAI00873:0.0000):0.0000[220],BAN03010:0.0000):0.0000[221],BAR00704:0.0000):0.0000[220],BAS00515:0.0000):0.0000[221],BAT01446:0.0000):0.0000[220],BNT02510:0.0000):0.0030[221],BTN00737:0.0000):0.0288[248]):0.4340[250],(BCA03744:0.3313,HD05762:0.3237):0.0083[116]):0.0861[165],DF01057:0.5097):0.0303[90],(CBE04061:0.3487,(CPE01588:-0.0009,(CPF01745:0.0528,CPR01479:-0.0086):0.0191[163]):0.2285[250]):0.2622[243]):0.1113[87],(LMS01490:0.9317,((((((((((SA01582:0.0014,SAM02111:0.0018):0.0014[101],SAW01966:0.0018):0.0032[95],SAX01669:0.0000):0.0033[117],((SAC01940:-0.0006,((SAN01960:0.0000,SAS02640:0.0000):0.0000[241],SUR02370:0.0000):0.0038[242]):0.0003[147],SUE01924:-0.0003):0.0374[250]):0.0261[231],SAE01867:0.0077):0.0026[91],SAY01198:0.0366):0.2598[250],SEI01463:0.2321):0.0333[93],SHA00993:0.2782):0.0500[121],SSA00904:0.2803):0.0910[129],SEP01643:0.1179):0.3652[245]):0.0895[73]):0.2288[91],((((((BLC00602:-0.0006,BLH00604:0.0006):0.0727[250],BS03458:0.1160):0.1807[250],(LIN02229:0.0727,LMO02127:0.0549):0.2573[250]):0.1170[245],(((LAC01766:0.2569,LSE00631:0.2768):0.0131[119],(LGA00448:0.0528,LJO00210:0.0829):0.1514[250]):0.1547[248],LPL00173:0.4859):0.0765[184]):0.0461[163],LMS00143:0.6635):0.3920[250],(((((((((EC06014:-0.0016,ECW03417:0.0310):0.0008[74],ECB03469:-0.0008):0.0004[74],ECG04148:-0.0004):0.0002[41],ECU08314:-0.0002):0.0016[31],(ECO04246:0.0040,ECS04287:-0.0009):0.0016[64]):0.0015[50],(ECC03416:0.0000,ECL03865:0.0000):0.0014[138]):0.0137[175],(SBO00698:0.0086,((((SES03469:0.0066,SET03703:-0.0035):0.0018[163],STS01501:-0.0018):0.0009[150],SY04247:-0.0009):0.0004[146],TY02259:-0.0004):0.0007[137]):0.0095[237]):0.4227[250],(((((EC06403:0.0065,ECB04412:0.0087):0.0177[220],ECW04240:0.0044):0.0541[249],((SES04333:0.0010,STS04995:0.0020):0.0201[245],SY02871:0.0017):0.0505[249]):0.0307[131],((ECC04313:-0.0021,ECL04765:0.0021):0.0125[247],ECU09141:0.0089):0.0478[243]):0.0150[105],(SBO03555:0.0208,(SET04217:0.0000,TY02733:0.0000):0.0497[250]):0.0387[179]):0.4315[250]):0.3753[250],(((ECG05300:0.0137,ECU00325:0.0040):0.6513[250],(SBO01024:0.6228,(((((SBO01282:0.0049,TY05185:0.0130):0.0025[126],SET00491:-0.0025):0.0013[75],STS01129:-0.0013):0.0006[74],SY05342:-0.0006):0.0021[95],SES02346:0.0009):0.3874[250]):0.0510[152]):0.3231[248],(SES03616:0.0003,((SET03559:0.0013,STS04902:0.0047):0.0063[166],(SY05947:0.0047,TY02062:0.0013):0.0552[250]):0.0037[132]):0.6814[250]):0.0606[116]):0.1934[218]):0.0425[53]):0.0442[8]):0.0440[1],(((((((((((((((((((((((((BAA01020:0.0000,BAC01260:0.0000):0.0000[218],BAI01861:0.0000):0.0000[213],BAS02099:0.0000):0.0000[216],BNT03338:0.0000):0.0034[219],BTN04203:0.0027):0.0019[117],BAH04087:-0.0018):0.0009[60],BAN02917:-0.0009):0.0005[60],BAR04072:-0.0005):0.0003[60],BAT05328:0.0028):0.0050[170],BTR03913:0.0104):0.0098[212],BCU03926:-0.0020):0.0010[167],BSC04241:-0.0010):0.0087[229],BCR04251:0.0133):0.0061[157],(BTH03046:0.0145,ZC06617:0.0073):0.0259[245]):0.0150[219],BWE02600:0.0357):0.0623[249],BCS01083:0.1260):0.3273[250],((((((BAA02917:0.0026,(BAC00250:0.0009,BTN00212:0.0022):0.0005[76]):0.0064[166],BCR00232:0.0300):0.0082[168],BCU00194:0.0077):0.0159[194],((((((((BAH00202:0.0000,BAI04604:0.0000):0.0000[247],BAN01280:0.0000):0.0000[246],BAR00202:0.0000):0.0000[246],BAS00367:0.0000):0.0000[246],BAT00867:0.0000):0.0000[246],BNT04242:0.0000):0.0010[248],BTR00189:0.0021):0.0113[240],BSC00217:0.0043):0.0262[240]):0.0376[216],(BTH07249:0.0198,ZC05191:0.0295):0.0061[140]):0.0295[206],BWE04865:0.0713):0.3544[250]):0.0082[47],(((((((((BAA03405:-0.0076,((BCU05050:0.0000,BSC05439:0.0000):0.0065[250],BTR05033:-0.0003):0.0169[238]):0.0038[219],BAI05232:-0.0038):0.0019[143],BAS03005:-0.0019):0.0009[143],BNT05300:-0.0009):0.0031[161],BTN05427:0.0031):0.0022[141],((((BAC05171:0.0000,BAH05226:0.0000):0.0000[61],BAN01407:0.0000):0.0000[61],BAR05201:0.0000):0.0000[61],BAT00568:0.0000):0.0008[61]):0.0310[245],BCR05495:0.0250):0.0056[113],(BWE04531:0.0337,ZC04938:0.0340):0.0046[128]):0.0366[229],BTH08636:0.0391):0.4356[250]):0.0179[77],GTE00495:0.4410):0.0525[108],((BLC01493:0.0000,BLH01504:0.0000):0.2564[250],BS01388:0.1960):0.3257[250]):0.1164[190],(((BS04081:0.4805,(LIN02873:0.0281,LMO02735:0.0386):0.2803[250]):0.1283[222],(EF01391:0.6173,(EFA04252:0.4577,(LPL02602:0.3360,((LSE01999:-0.0385,PEP00842:1.0038):0.2619[207],LSK01555:0.2787):0.0913[144]):0.2130[245]):0.0470[62]):0.0977[93]):0.0951[66],((LLA01527:0.2206,LLX02186:-0.0231):0.3162[214],(SAG00763:0.0382,(SAQ00804:-0.0101,SAT00804:0.0132):0.0428[250]):0.6369[250]):0.0621[31]):0.2133[145]):0.0053[79],(EF01166:0.5891,(LIN00538:0.0104,LMO00535:0.0282):0.4612[250]):0.2789[246]):0.1006[102],(((((LLA00877:0.0486,LLC00753:0.0445):0.0379[237],LLX01677:0.0762):0.2059[250],((((((((RMB00678:0.0048,RMD00944:-0.0018):0.0009[250],RMG00941:-0.0009):0.0063[250],SPM01552:-0.0063):0.0108[229],(SPL00556:-0.0059,SPZ01130:0.0059):0.0172[239]):0.0524[250],((SPX01186:0.0004,SPY01399:0.0058):0.0016[177],ST001442:0.0015):0.0583[250]):0.0143[144],SPS00676:0.0629):0.1480[250],SUB01321:0.1886):0.0355[197],(SAG00119:0.0512,(SAQ00118:0.0015,SAT00117:0.0016):0.0632[250]):0.1228[250]):0.0427[138]):0.3093[245],RMA01791:-0.1459):0.0748[128],RMC00876:-0.0661):0.1437[96]):0.0646[6],((((((BAA02506:0.0130,BTN03228:0.0024):0.0156[177],(((((((BAC04662:0.0000,BAH03002:0.0000):0.0000[249],BAI03808:0.0000):0.0000[245],BAN05973:0.0000):0.0000[244],BAR03015:0.0000):0.0000[243],BAT04143:0.0000):0.0000[243],BNT01838:0.0000):0.0192[250],BAS03365:0.0123):0.0397[248]):0.3144[250],((BLC03742:0.0244,BLH03770:0.0382):0.3818[250],BS01056:0.2417):0.0356[167]):0.2024[250],BCS01623:0.6528):0.0871[168],(((((((((((((BAA04971:0.0349,ZC02198:0.0409):0.0591[227],BNT02839:-0.0230):0.0156[33],BAS00844:-0.0123):0.0120[64],BCU00984:-0.0066):0.0033[28],BSC01087:-0.0033):0.0016[28],BTR00978:-0.0016):0.0070[41],BAN01998:-0.0047):0.0407[93],((((BAC02057:-0.0014,BTN01052:0.0129):0.0031[11],BTH06586:0.0154):0.0020[6],BAI00543:-0.0010):0.0076[31],BCR01180:0.0008):0.0042[6]):0.0034[48],BAH01007:-0.0025):0.0146[96],BCS01949:0.0511):0.0058[46],BAR00996:0.0322):0.0050[71],BWE03736:0.0242):0.4294[250],(BCA01555:0.3810,HD05171:0.3281):0.0350[158]):0.1447[220]):0.0288[52],((LPL03221:0.3036,LSE01604:0.3310):0.3735[250],(LSE01294:0.6337,SHA00374:0.5840):0.0634[134]):0.1243[168]):0.0856[99]):0.1195[9],(((((BCA00292:-0.0569,DF00826:1.0052):0.0583[50],(CA00042:0.5797,CCE01131:0.7691):0.1480[171]):0.2847[73],(CPY02321:0.9225,((((EC00080:0.0273,((SBO03638:0.0006,SES00115:0.0024):0.0056[181],SET00120:-0.0026):0.0171[224]):0.0044[125],((((((((ECB00080:0.0000,ECC00072:0.0000):0.0000[249],ECG00094:0.0000):0.0000[247],ECL00089:0.0000):0.0000[247],ECO00084:0.0000):0.0000[247],ECS00084:0.0000):0.0000[248],ECU00096:0.0000):0.0000[247],ECW00078:0.0000):0.0318[250],((STS03361:0.0000,SY00457:0.0000):0.0071[213],TY00045:-0.0041):0.0063[152]):0.0143[174]):0.9365[250],ECB02703:0.7778):0.1174[123],(MN02456:0.3331,SSA02014:2.0669):0.1395[41]):0.2230[5]):0.0104):0.0987,(BCA01157:0.5972,DF00488:0.6468):0.3608[241]):0.0303,((((BCA01029:0.6599,MTE01785:0.6086):0.0038[58],STR00770:0.4749):0.0440[35],((((((EC05015:0.0000,ECW01624:0.0000):0.0013[146],(((ECB01531:0.0087,ECG02005:-0.0028):0.0014[88],ECO02308:-0.0014):0.0007[88],ECS02328:-0.0007):0.0017[98]):0.0041[163],((ECC01511:0.0000,ECL01776:0.0000):0.0033[216],ECU06753:0.0025):0.0015[125]):0.0627[250],SBO00395:0.1157):0.7973[250],(((((EC06390:0.0022,(ECB04391:0.0023,ECC04292:0.0009):0.0010[91]):0.0008[128],ECG05265:0.0024):0.0376[239],(((ECL04739:0.0000,ECU09119:0.0000):0.0390[248],ECO05137:0.0465):0.0074[92],ECS05218:0.0137):0.0127[131]):0.0159[161],ECW04219:0.0411):0.0551[244],((SBO03535:0.0341,(SES04307:0.0000,(SET04192:0.0138,STS00218:-0.0009):0.0065[177]):0.0345[241]):0.0185[164],(SY00136:-0.0007,TY03100:0.0135):0.0277[230]):0.0247[219]):0.9460[250]):0.1678[114],(((ECC04026:-0.0012,ECL04522:0.0012):0.0224[247],ECU08895:0.0313):0.5719[250],(GTE01907:0.3161,OIH03241:0.3832):0.2331[248]):0.1580[187]):0.0849[24]):0.0446[1],(((((((((EC02765:0.0032,ECO03648:-0.0003):0.0057[181],ECB02794:0.0001):0.0398[250],(SBO02224:0.0067,(SES02949:0.0022,STS00008:0.0008):0.0111[250]):0.0421[250]):0.0379[215],((((ECC02794:-0.0007,((ECG03402:0.0000,ECW02820:0.0000):0.0023[136],ECS03694:0.0006):0.0066[187]):0.0003[125],ECL03180:-0.0003):0.0002[126],ECU07771:-0.0002):0.0396[250],((SET02730:0.0000,TY04552:0.0000):0.0022[161],SY00884:0.0007):0.0572[250]):0.0403[214]):0.2836[250],((((EC05307:0.0000,ECW02151:0.0000):0.0003[133],((ECB02149:-0.0024,ECL02382:0.0024):0.0012[119],ECG02687:0.0017):0.0027[206]):0.0309[249],((ECC02057:-0.0024,ECU07248:0.0024):0.0084[247],(ECO02988:0.0000,ECS03043:0.0000):0.0004[121]):0.0395[250]):0.0228[231],((SBO01438:0.0155,(SES02207:-0.0021,SET00630:0.0109):0.0116[242]):0.0173[186],((STS02865:-0.0020,TY02797:0.0109):0.0010[168],SY03463:-0.0010):0.0436[247]):0.0510[242]):0.2661[250]):0.1595[250],(STS02297:0.0518,SY06556:0.0737):0.5158[250]):0.1735[244],((((EC05609:-0.0031,(ECG03270:0.0220,ECW02699:-0.0039):0.0030[95]):0.0064[153],(ECO03520:0.0000,ECS03570:0.0000):0.0056[185]):0.0040[179],(ECB02624:-0.0016,(ECC02650:-0.0027,ECL03018:0.0027):0.0016[160]):0.0081[217]):0.5252[250],(SBO02223:0.0577,(((SES02950:0.0234,STS00007:-0.0056):0.0028[118],SY01383:-0.0028):0.0104[146],(SET02731:0.0000,TY02346:0.0000):0.0083[168]):0.0197[224]):0.5335[250]):0.1867[238]):0.0923[183],(((ECB02342:0.0121,ECO03188:0.0094):0.0639[250],ECS03244:0.0224):0.9500[250],((LRE00335:0.6174,LRU00035:0.1074):0.4736[230],(SBO00606:0.0795,(((SES03562:0.0238,(STS00812:0.0000,SY03523:0.0000):0.0036[155]):0.0167[188],SET03614:-0.0076):0.0038[106],TY05521:-0.0038):0.0159[146]):1.1275[250]):0.1057[32]):0.1125[9]):0.0399[3],((((EC04436:0.0026,(((ECB00409:-0.0007,ECC00328:0.0035):0.0027[126],ECG00419:0.0085):0.0021[126],ECS00398:0.0035):0.0024[137]):0.0020[151],ECO00394:0.0058):0.0365[248],(ECL00363:0.0082,ECW00338:0.0030):0.0384[250]):0.0796[249],SBO02587:0.1797):0.8043[250]):0.0269):0.0424):0.0131):0.0087):0.0131,(((((BCA00300:0.4194,(OIH03410:0.3205,SSA02252:0.3740):0.4038[250]):0.0247[142],(BLC02002:0.0000,BLH02018:0.0000):0.4019[250]):0.5168[249],LBE02108:0.8767):0.0102[28],(CPY01693:0.6752,(((((RMB01028:0.0070,ST000764:0.0005):0.0012[106],(RMC01087:-0.0010,RMD00254:0.1721):0.0204[120]):0.0625[228],RMG00816:0.0381):0.5110[250],SEQ02342:0.6468):0.4397[240],SA03799:-0.4887):0.2973[184]):0.0826[35]):0.0821[4],(((((BCA03338:0.3696,((GKA01984:0.1708,GTE01810:0.1055):0.2572[250],OIH02705:0.3970):0.0104[128]):0.0762[227],GTE01472:0.4414):0.0660[213],CBE03209:0.5228):0.1914[245],(((((BLC03627:0.0000,BLH03653:0.0000):0.1886[250],BS02209:0.1971):0.4451[250],(CA00298:0.5369,CPY01225:0.7540):0.0837[109]):0.0853[56],((CPF00389:0.0912,CPR00381:0.0502):0.3780[250],(((((PN00346:-0.0029,SPR00342:0.0090):0.0233[245],(SPF00735:0.0021,SPN00284:0.0009):0.0112[214]):0.1484[250],(SSU00628:0.0553,STP01038:0.0756):0.1407[250]):0.0274[163],(SAG01849:0.0094,(SAQ02014:0.0000,SAT01732:0.0000):0.0191[250]):0.2508[250]):0.0585[233],((((RMA00452:0.0019,(RMB00286:0.0039,SPL01283:-0.0039):0.0027[143]):0.0054[177],RMC00708:0.0061):0.0110[190],(((((((RMD00494:0.0039,SPM00692:-0.0039):0.0019[109],SPS01414:-0.0019):0.0006[85],RMG00514:0.0001):0.0005[83],SPX00441:-0.0008):0.0004[84],SPY01620:-0.0004):0.0019[118],SPZ01301:0.0012):0.0044[167],ST001007:0.0078):0.0486[250]):0.0284[193],SEQ00321:0.1161):0.1689[250]):0.1946[250]):0.3456[250]):0.0302[26],(((CBE03466:0.6977,((SAG01762:0.0000,SAQ01979:0.0000):0.0026[249],SAT01698:0.0036):0.7026[250]):0.0867[83],((LBE00112:0.4671,(LRE00370:-0.1251,LRU01261:0.1443):0.4304[250]):0.3073[248],((LMS00882:0.4920,SUB00420:0.5267):0.0819[188],OON01442:0.6478):0.0897[127]):0.0944[145]):0.0573[48],(LBE00448:0.5678,OON00113:0.8273):0.2710[202]):0.1086[36]):0.1343[111]):0.0913[69],(((BCA03453:0.7971,CPY03439:1.0587):0.5613[236],HD04838:0.7108):0.1650[55],(((CPR00876:0.8911,(LMS00330:1.2070,(MFO00502:0.9151,(MPU00619:1.0805,MSY00126:1.3295):0.4349[238]):0.4855[222]):0.1164[63]):0.1436[28],LRU00842:0.0619):0.1098[4],SSA00430:0.8662):0.0634[1]):0.0400):0.0151):0.0279):0.0020):0.0226):0.0045,(((((((BCA00312:0.3258,CCE01886:0.3885):0.5010[250],(CBE00711:0.8614,(((CCE01887:0.4656,CTH01681:0.4118):0.1601[249],THT00044:0.5157):0.0581[166],((GKA03317:0.1881,GTE03206:0.1956):0.2814[250],LMO00857:0.6377):0.2155[246]):0.0589[152]):0.1009[195]):0.0531[121],((LAC01400:0.1887,LJO01265:0.1984):0.5010[250],LMO01029:0.6250):0.3167[180]):0.1110[71],(((BLC03086:0.0034,BLH03102:-0.0006):0.5449[250],(((((BS03392:0.3384,HD05782:0.3995):0.0901[162],EFA02908:0.3768):0.0353[82],(GKA01949:0.0485,GTE01771:0.0237):0.3467[250]):0.0616[84],CCE01125:0.5909):0.1749[184],OIH02800:0.5273):0.0902[174]):0.6443[248],(((LLA02434:0.0056,LLC01742:0.0005):0.1050[250],LLX00737:0.0455):0.7491[250],OON00599:0.8633):0.0766[125]):0.1244[56]):0.0447[3],((CBE01956:0.5271,CPY01960:0.4797):0.1181[141],(CPY01634:0.2541,CPY01641:0.2364):0.3868[250]):0.1087[45]):0.0454[5],((((BLC03327:0.0349,BLH03350:0.0489):0.2582[250],BS01238:0.2945):0.0711[215],(CA01103:0.3112,CBE02861:0.3065):0.0358[140]):0.0588[203],(EFA01912:0.4483,(LBE00151:0.3938,LSK00126:0.3696):0.2632[250]):0.0025[89]):0.3438[248]):0.0340,((((((CBE00895:0.2283,((CPE02513:-0.0001,CPF02554:0.0121):0.0076[231],CPR02249:0.0014):0.2903[250]):0.1738[248],(CNO00087:0.3431,CPY03014:0.4917):0.1334[246]):0.0435[136],CPY02037:0.6183):0.1888[242],(((CPR02502:0.3984,THT00324:0.2858):0.1121[246],(CTH00757:0.3800,HD07110:0.4035):0.1696[247]):0.0368[156],CTH00864:0.5477):0.1893[239]):0.0323[70],(DF01386:0.8836,(((PN02605:-0.0008,SPF01347:0.0038):0.0004[248],SPN01523:-0.0004):0.0002[249],SPR01827:-0.0002):1.0707[250]):0.1140[52]):0.0160[1],(CPY01416:0.7232,CPY02893:0.9944):0.1177[37]):0.0200):0.0263):0.0152):0.0063):0.0228,(LIN00030:0.0469,LMO00031:0.0186):0.8463[250]):0.0152,(EFA02042:1.0197,MTE01877:0.7015):0.0728[18]):0.0142,((((((((EC01617:0.0000,ECG02051:0.0000):0.0000[151],ECO02346:0.0000):0.0000[152],ECS02367:0.0000):0.0000[152],ECW01663:0.0000):0.0003[153],(((ECB01570:-0.0014,ECU06784:0.0044):0.0007[91],ECC01545:-0.0007):0.0004[91],ECL01817:-0.0004):0.0026[154]):0.0109[237],(SBO00367:0.0038,(((SES01449:0.0000,STS02680:0.0000):0.0000[161],SY00070:0.0000):0.0008[162],(SET01214:0.0000,TY05779:0.0000):0.0022[148]):0.0021[146]):0.0237[250]):0.4288[250],(((((((EC03672:-0.0014,(ECC03729:0.0053,ECL04225:-0.0053):0.0044[156]):0.0007[97],ECB03882:-0.0007):0.0003[173],ECO04655:-0.0003):0.0002[172],ECU08648:-0.0002):0.0000,ECS04695:0.0000):0.0000[173],ECW03750:0.0000):0.0420[249],((((SES03795:0.0039,SET03385:-0.0008):0.0004[124],TY00646:-0.0004):0.0083[211],STS02815:-0.0030):0.0015[184],SY02191:-0.0015):0.0623[250]):0.3943[250]):0.2102[248],((ECU08503:0.2696,SBO00596:0.2279):1.1152[250],(((((EF00345:0.2522,(LPL03661:0.2873,PEP00436:0.2022):0.0262[130]):0.0568[229],EFA02851:0.2654):0.1390[247],((LBE01394:0.3661,(LRE00512:0.0037,LRU00975:0.0022):0.4055[250]):0.0698[211],LSK00199:0.5101):0.0468[154]):0.0415[149],((LMS01764:0.4997,OON00094:0.5797):0.0273[102],((SA01270:0.0031,SAW00247:0.0029):0.0273[244],(((((((SAC00244:0.0000,SAM00278:0.0000):0.0000[247],SAN00274:0.0000):0.0000[244],SAS01036:0.0000):0.0000[246],SUE00257:0.0000):0.0000[203],SUR00357:0.0000):0.0031[206],(SAX00715:0.0000,SAY01011:0.0000):0.0029[198]):0.0195[234],SAE00200:0.0433):0.0156[187]):0.4426[250]):0.1037[186]):0.0294[138],LSE01531:0.6405):0.1167[206]):0.0587[22]):0.0483[1]):0.0120,(EF00754:0.4874,(LIN02099:0.0611,LMO01993:0.0838):0.3361[250]):0.2673[249]):0.0984[20],CPY01395:0.8327):0.0789);
