# Supplementary material for: A generic approach to identify Transcription Factor-specific operator motifs; Inferences for LacI-family mediated regulation in Lactobacillus plantarum WCFS1
Source: BMC Genomics. 2008 Mar 27;9:145. doi: 10.1186/1471-2164-9-145 (PMC2329647; doi:10.1186/1471-2164-9-145)
Supplement: Additional file 7 — LacI-family homologs deviant at position 24 and their putative operators. The file lists the putative binding motifs for several LacITFs with a conserved substitution of the conserved arginine at position 24 (in Figure 2). [file 1471-2164-9-145-S7.xls]

## Sheet: effect on motif of repl. R24
>MSY00126	KLTYSEISQISGISIASISRYYRD
>SSA02014	GFTMKELANKSGISESYISKIENN	TTATAATCGCTTATTT	only CG found 200bp upstream (palindromic)
>ECW03417	RPVLQDVADRVGVTKMTVSRFLRN
>ECO04246	------MADRVGVTKMTVSRFLRN
>ECS04287	RPVLQDVADRVGVTKMTVSRFLRN
>EC06014	RPVLQDVADRVGVTKMTVSRFLRN
>ECB03469	RPVLQDVADRVGVTKMTVSRFLRN
>ECG04148	RPVLQDVADRVGVTKMTVSRFLRN
>ECU08314	RPVLQDVADRVGVTKMTVSRFLRN
>ECC03416	RPVLQDVADRVGVTKMTVSRFLRN
>ECL03865	RPVLQDVADRVGVTKMTVSRFLRN
>SBO00698	RPVLQDVADRVGVTKMTVSRFLRN
>SES03469	RPVLQDVADRVGVTKMTVSRFLRN
>SET03703	RPVLQDVADRVGVTKMTVSRFLRN
>STS01501	RPVLQDVADRVGVTKMTVSRFLRN
>SY04247	RPVLQDVADRVGVTKMTVSRFLRN
>TY02259	RPVLQDVADRVGVTKMTVSRFLRN
>SES04333	RISLQDIATLAGVTKMTVSRYIRS
>SBO03555	RISLQDIATLAGVTKMTVSRYIRS
>SET04217	RISLQDIATLAGVTKMTVSRYIRS
>TY02733	RISLQDIATLAGVTKMTVSRYIRS
>STS04995	RISLQDIATLAGVTKMTVSRYIRS
>SY02871	RISLQDIATLAGVTKMTVSRYIRS
>ECB04412	RISLQDIATLAGVTKMTVSRYIRS
>EC06403	RISLQDIATLAGVTKMTVSRYIRS
>ECW04240	RISLQDIATLAGVTKMTVSRYIRS
>ECC04313	RISLQDIATLAGVTKMTVSRYIRS
>ECL04765	RISLQDIATLAGVTKMTVSRYIRS
>ECU09141	RISLQDIATLAGVTKMTVSRYIRS
>ECG05300	RVTLQEVANFAGVGTMTVSRALRT
>ECU00325	RVTLQEVANFAGVGTMTVSRALRT
>SBO01024	KITLAEVAKLVGVSTMTVSRALRM
>SBO01282	KVTIADVAQLAGVGTMTVSRALRT
>TY05185	KVTIADVAQLAGVGTMTVSRALRT
>SES02346	KVTIADVAQLAGVGTMTVSRALRT
>SET00491	KVTIADVAQLAGVGTMTVSRALRT
>STS01129	KVTIADVAQLAGVGTMTVSRALRT
>SY05342	KVTIADVAQLAGVGTMTVSRALRT
>CBE00711	KITVQDIADELGISRNTVSKALNN	?	no clear palindromic sequence
>LRE01261	AVTLHDIADKAGVSIATVSRILNN
>LRU00203	AVTLHDIADKAGVSIATVSRILNN
>OON01093	ATTLKDIAEKTGLSPTTISRVLNY
>LPL03479	AVTLKDIAQRADVSLATVSRVLNY
>LBE01856	AATLKDIASAVGVSLATVSRVLNY
>LPL03488	AATLKDIANKVGVSLATVSRVLNK
>PEP00413	AATLKDIADKVGVSLATVSRVLNK
>LAC01378	MTTIKEIAQKSGYSPATVSRLLNN
>LJO00856	MTTIKKIAEESGYSPATVSRLLNN
>LGA00350	MTTIKEIAAKSGFSPATVSRLLSN
>LRE01388	MATIKEIAEKSGYSPATVSRLLNN
>LRU02057	MATIKEIAKKSGYSPATVSRLLNN
>LMS00829	MTTIKEIALKTGYSSATVSRILNN
>LPL03470	MPTIREIAAKAGYSPATVSRLLNN
>BCA03501	MATIKEIAEKAGVSITTVSRVLKQ
>BS03412	MATIKDIAQEAGFSISTVSRVLNN
>HD05918	MATIKDVAEMSGYSISTVSRVLNN
>BLC04072	MATIKDVAEKAGYSISTVSRVLNN
>BLH04103	MATIKDVAEKAGYSISTVSRVLNN
>CPY00486	MATLLDIANLAGVSKSTVSRALRE
>LAC01400	DLKMSDIAKMAGVSKAAVSFALNG	GTAAATTCGATAAGGT
>LJO01265	KLKMSDIAEKAGVSKAAVSFALNG	?	no clear CG centered motif
>EF02123	MVGIKDIAKKAGVSISTVSYALNG	n.s.
>LIN01836	MVGIKDIAKKAGVSISTVSYALNG	n.s.
>LMO01726	MVGIKDIAKKAGVSISTVSYALNG	?	no clear CG centered motif
>LRE00335	MTGIRKIAREAGVSPASVSRVLSN
>LRU00035	MTGIRKIAREAGVSPASVSRVLSN
>OON00599	MVTIKEIADKVNLSPTTVSNVIHG	n.s.
>CPY01225	KITITNVAEFAGVSKSLVSSYLNG	n.s.
>CPY02321	YATLKDVAKLAGTTASTVSYVLND	n.s.
>LLX00737	KITLKEIAEMAGVSVMTVSNVIRG	n.s.
>LLA02434	KITLKEIAIMADVSVMTVSNVIRG	n.s.
>LLC01742	KITLKEIATMADVSVMTVSNVIRG	n.s.
>LMO01029	-MKLEDIARLANVSKSAVSLALNG	n.s.
>LMS00147	AITIKDIADKAGLSPASVSRILTN
>CTH00757	-MNSKDIAKIVGVSRSTVSRVINN
>HD07110	IMRSEDLAKLIGVSRSTITRVINN
>OIH03410	AVTLKDIAIECGVSYSTVSKALKN	ATAACAACGTTGTTAT	orthologous to BCA0300, BLC02002, SSA02252
>SSA02252	AVTLKDVAEACGVSYSTVSKALKN	ATAACAACGTTGTTAT	orthologous to BCA0300, BLC02002, OIH03410
>PN02605	KVTIYDIARLSGFSPKTVSRVING
>SPN01523	KVTIYDIARLSGFSPKTVSRVING
>SPR01827	KVTIYDIARLSGFSPKTVSRVING
>SPF01347	KVTIYDIARLSGFSPKTVSRVING
>ECB03108	MATLKDIAIEAGVSLATVSRVLND
>ECC03091	MATLKDIAIEAGVSLATVSRVLND
>ECL03451	MATLKDIAIEAGVSLATVSRVLND
>ECU08032	MATLKDIAIEAGVSLATVSRVLND
>ECG03786	MATLKDIAIEAGVSLATVSRVLND
>ECO03907	MATLKDIAIEAGVSLATVSRVLND
>EC02997	MATLKDIAIEAGVSLATVSRVLND
>ECW03061	MATLKDIAIEAGVSLATVSRVLND
>ECS03957	MATLKDIAIEAGVSLATVSRVLND
>BCA01157	KATSMDVAKLAGVSQSSVSRAFGH
>MTE01785	RITIKDIAQRSGVSCSTVSRVLTN
>EF00412	MATITDIAKVANVSISTVSRVLNY
>LSK01789	MATISDIAEQANISIATVSRILNY
>CPY01416	MAKIKEVAKACGVSIATVSNIMNG	n.s.
>GTE01907	RVTLEQVAKHAGVSRATASLVVRG	n.s.
>OIH03241	RVTLMEVANHAGVSRATASLVARN	AGTAATGCGGATAATA
>DF00488	SATSKDVARLAGVSQSSVSRAFGS
>BCA03453	KVTAKEISKQLGVSIATVDRVLNN
>LIN00030	KITIQEIAKLSGVSVSTVSRVINN
>LMO00031	KITIQEIAKLSGVSVSTVSRVLNN
>STR02343	SVSIKEISELAGVSVATVSRVINR
>HD04838	KVTIKDIATICGVSAGTVDRALNN
>SBO00395	KITIHDVALAAGVSVSTVSLVLSG	idem
>ECU06753	KITIHDVALAAGVSVSTVSLVLSG	idem
>ECC01511	KITIHDVALAAGVSVSTVSLVLSG	idem
>ECL01776	KITIHDVALAAGVSVSTVSLVLSG	idem
>ECB01531	KITIHDVALAAGVSVSTVSLVLSG	idem
>EC05015	KITIHDVALAAGVSVSTVSLVLSG	GGTAAAACGTTTTATC
>ECW01624	KITIHDVALAAGVSVSTVSLVLSG	idem
>ECG02005	KITIHDVALAAGVSVSTVSLVLSG	idem
>ECO02308	KITIHDVALAAGVSVSTVSLVLSG	idem
>ECS02328	KITIHDVALAAGVSVSTVSLVLSG	idem
>EC06257	AATMKDVALKAKVSTATVSRALMN
>ECB04059	AATMKDVALKAKVSTATVSRALMN
>ECL04421	AATMKDVALKAKVSTATVSRALMN
>ECO04828	AATMKDVALKAKVSTATVSRALMN
>ECS04861	AATMKDVALKAKVSTATVSRALMN
>ECU04784	AATMKDVALKAKVSTATVSRALMN
>ECW03923	AATMKDVALKAKVSTATVSRALMN
>ECC03905	AATMKDVALKAKVSTATVSRALMN
>ECG04809	AATMKDVALKAKVSTATVSRALMN
>SBO01985	AATMKDVALKAKVSTATVSRALMN
>SES03979	---MKDVALKAKVSTATVSRALMN
>SET03286	AATMKDVALKAKVSTATVSRALMN
>TY04063	AATMKDVALKAKVSTATVSRALMN
>STS02483	AATMKDVALKAKVSTATVSRALMN
>SY03871	AATMKDVALKAKVSTATVSRALMN
>CBE03466	NVTISDVAAYVGVSKTTISRYLNK
>LLC00469	KVTIKDVALQTGLSVSTISRVFNN
>ECG03270	MTTMLEVAKRAGVSKATVSRVLSG
>ECB02624	MTTMLEVAKRAGVSKATVSRVLSG
>ECC02650	MTTMLEVAKRAGVSKATVSRVLSG
>ECL03018	MTTMLEVAKRAGVSKATVSRVLSG
>ECO03520	MTTMLEVAKRAGVSKATVSRVLSG
>ECS03570	MTTMLEVAKRAGVSKATVSRVLSG
>EC05609	MTTMLEVAKRAGVSKATVSRVLSG
>ECW02699	MTTMLEVAKRAGVSKATVSRVLSG
>CA03085	MVSIKDIARYCGVSAMTVSRALNN
>SAG01762	KVTISDIANLVGVSKATVSYYLNG	TATAATACGGATAAATT
>SAQ01979	KVTISDIANLVGVSKATVSYYLNG	idem
>SAT01698	KVTISDIANLVGVSKATVSYYLNG	idem
>STH00879	MATIKDVARRDGVIPSTVSRTLKD
>STU01014	MATIKDIARRAGVIPSTVNRTLKD
>LLX01714	AVTIKDVAKKAGVNASTVSRVIKD
>LLA00918	AVTIKDVAKKAGVNASTVSRVIKD
>LLC00718	AVTIKDVAKKAGVNASTVSRVIKD
>MN01397	MVTIKDVAKEAGVNPSTVSRVLKN
>SAT01355	MVTIKDVAAKAGVNPSTVSRVLKD
>SAG01401	MVTIKDVAAKAGVNPSTVSRVLKD
>SAQ01642	MVTIKDVAAKAGVNPSTVSRVLKD
>SUB00639	MVTIKDVAQKAGVNPSTVSRVLKD
>SEQ00006	MVTIKDVALKAGVNPSTVSRVLKD
>SPS00872	MVTIKDVAQKAGVNPSTVSRVLKD
>SPZ00254	MVTIKDVAQKAGVNPSTVSRVLKD
>RMA01757	MVTIKDVAQKAGVNPSTVSRVLKD
>RMB02255	MVTIKDVAQKAGVNPSTVSRVLKD
>RMD01871	MVTIKDVAQKAGVNPSTVSRVLKD
>RMG00761	MVTIKDVAQKAGVNPSTVSRVLKD
>RMC01968	MVTIKDVAQKAGVNPSTVSRVLKD
>SPL00758	MVTIKDVAQKAGVNPSTVSRVLKD
>SPX00982	MVTIKDVAQKAGVNPSTVSRVLKD
>SPY01187	MVTIKDVAQKAGVNPSTVSRVLKD
>ST001722	MVTIKDVAQKAGVNPSTVSRVLKD
>SPM01313	MVTIKDVAQKAGVNPSTVSRVLKD
>LSE01294	MATISEVAKLAGVSVSTVSRIINH
>CPR01563	KTTLLDIAKAVNVSKTTVSMVLNN	n.s.
>CPE01684	KTTLLDIAKAVNVSKTTVSMVLNN	n.s.
>CPF01838	KTTLLDIAKAVNVSKTTVSMVLNN	n.s.
>CNO01692	KVTMKDIAEKAGVTKATVSMVLNK	n.s.
>CTT02106	KVTMMDIAKIAKVSKTTVSMVINN	n.s.
>LMS01764	KISIKDVAKKAGVSIAAVSQILNN	AGTAAAACGTTTAACC	upstream of next gene AGTAAAACGTTTAACC (rbsR)
>EF02354	IVTIKDIAEQVGVSSATVSRVLNY
>EFA02783	MATIKDIAQLAGVSPATVSRVLNY
>LSK00764	LATIKDIAQLAKVSNATVSRVLNY
>LSL00380	MATIKDIAKLAGISPATVSRVLNY
>SSU00663	MVTIKDIAKQAHLSSATVSRVLKG
>STP00245	MVTIKDIAKQAHLSSATVSRVLKG
>MN01418	MATLKDIAKLAKVSQATVSRVLNK
>SEQ00053	MVTLKDIAALAKVSPATVSRVLNK
>PN00747	MATLKDIAQLASVSIATVSRVLNR
>SPF01737	MATLKDIAQLASVSIATVSRVLNR
>SPN01552	MATLKDIAQLASVSIATVSRVLNR
>SPR01863	MATLKDIAQLASVSIATVSRVLNR
>SH00134	MATLADIAKLAGVSISTVSRVLNK
>STH00744	MATLADIAKLAGVSISTVSRVLNK
>STU01403	MATLADIAKLAGVSISTVSRVLNK
>STE01683	MATLADIAKLAGVSISTVSRVLNK
>LSE00407	MTTITDIAKAAGVSIATVSRILNY
>ECU08895	RVTLTDVARAAGVSKSTVSLVLND	n.s.
>ECL04522	RVTLTDVARAAGVSKSTVSLVLND	n.s.
>ECC04026	RVTLTDVARAAGVSKSTVSLVLND	n.s.
>BCA03362	AITIKDIAKKAGVSQATISKILND
>EF02782	AITVKDVAKKAGVATSTVSRVIND
>HD05835	MATIYDIAKKTGYSITTVSKVLNN	n.s.
>EF01391	MTTIREIARLSGSSVTTVSRVINH
>CPY02878	MATIRDISLKCGVSVSTVSKVLNG	n.s.
>LSE01485	NASIKDVARLSGVSVATVSRIMND
>LMS00882	-MTINVIAEMARVSKTTVSRFLNG
>CPY01395	MSTIREVAKLANVSIATVSRVLNN
>LMS00143	MTNLNDVARNAHVSKMTVSRVINH
>SSA00696	MASIRDIARQAEVSPGTVSRVLNN
>LMS00133	MVTIKQIALETDVSSSTVSRVLNN
>CPY03404	KITIDDVANALGVSKTTVSRAVSG
>GTE01785	RPTIYDVAERAGVSIATVSKVLNN	?
>BSC05843	KPTIYDVAEKAGVSIATVSKVINQ	?
>BTN02482	KPTIYDVAEKAGVSIATVSKVINQ	?
>BCU02220	KPTIYDVAEKAGVSIATVSKVINQ	?
>BSC02427	KPTIYDVAEKAGVSIATVSKVINQ	?
>BAA01752	KPTIYDVAEKAGVSIATVSKVINQ	?
>BAC03877	KPTIYDVAEKAGVSIATVSKVINQ	?
>BAH02308	KPTIYDVAEKAGVSIATVSKVINQ	?
>BAI03039	KPTIYDVAEKAGVSIATVSKVINQ	?
>BAN05325	KPTIYDVAEKAGVSIATVSKVINQ	?
>BAR02300	KPTIYDVAEKAGVSIATVSKVINQ	?
>BAS04148	KPTIYDVAEKAGVSIATVSKVINQ	?
>BNT01063	KPTIYDVAEKAGVSIATVSKVINQ	?
>BTR02259	KPTIYDVAEKAGVSIATVSKVINQ	?
>BAT03275	KPTIYDVAEKAGVSIATVSKVINQ	?
>GKA02189	MATLKEIAEKVGVSVATVSRVLNY
>GTE02048	MATLKEIAEKVGVSVATVSRVLNY
>SHA00374	MATIKDVAQRAGLSISTVSRYLNH
>SUB00420	KVTISDIANLSGVSKTTISRYLNG
>CPY01634	KITIRDVAKYAGVSVASVSYALNG	n.s.
>CPY01641	KITIRDVAKHAGVSAASVSYVLNG	n.s.
>OON00113	---------MAGVSIATVSRFLNG
>BS03020	MVRIKDIALKAKVSSATVSRILNE
>BLC01056	MATIKEIALQAKVSSTTVSRVLNH
>BLH01056	MATIKEIALQAKVSSTTVSRVLNH
>CBE04497	LATIKEIASIAEVSIATVSRVLNF
>LRE00370	HTTIADVAKAAGVSVTTVSRIING
>CA00042	MSTIKDVAKLSGVSPSTVSIILNG	n.s.
>LLA00714	KTSIKDIAKLSGVSVATVSRVINN
>LLC00913	KTSIKDIAKLSGVSIATVSRVINN
>LMO00733	KTSIKDIAKLSGVSVATVSRVIND
>LMS01490	KLTITDIANMAQVAKSTVSRYLNG
>CPY01960	MATIKDIAQIVGVSCTTVSNVING	n.s.
>CTH00864	-MTSEEIAKLCGVSRATVSRVINN
>ECB02703	RVTIKDIAELAGVSKATASLVLNG	n.s.
>LIN00538	MANIQEIAKLAGVSSATVSRVINN
>LMO00535	MANIQEIAKLAGVSSATVSRVINK
>ECU06784	MATIKDVAKRANVSTTTVSHVINK	n.s.
>EC01617	MATIKDVAKRANVSTTTVSHVINK	n.s.
>ECG02051	MATIKDVAKRANVSTTTVSHVINK	n.s.
>ECO02346	MATIKDVAKRANVSTTTVSHVINK	n.s.
>ECS02367	MATIKDVAKRANVSTTTVSHVINK	n.s.
>ECW01663	MATIKDVAKRANVSTTTVSHVINK	n.s.
>ECB01570	MATIKDVAKRANVSTTTVSHVINK	n.s.
>ECC01545	MATIKDVAKRANVSTTTVSHVINK	n.s.
>ECL01817	MATIKDVAKRANVSTTTVSHVINK	n.s.
>SBO00367	MATIKDVAKRANVSTTTVSHVINK	n.s.
>SES01449	MATIKDVAKRANVSTTTVSHVINK	n.s.
>STS02680	MATIKDVAKRANVSTTTVSHVINK	n.s.
>SY00070	MATIKDVAKRANVSTTTVSHVINK	n.s.
>SET01214	MATIKDVAKRANVSTTTVSHVINK	n.s.
>TY05779	MATIKDVAKRANVSTTTVSHVINK	n.s.
>SA01306	MVTIKDVALKAGVSPSTVSRVIKG
>SAC01485	MVTIKDVALKAGVSPSTVSRVIKG
>SUE01431	MVTIKDVALKAGVSPSTVSRVIKG
>SAE01324	MVTIKDVALKAGVSPSTVSRVIKG
>SAM01567	MVTIKDVALKAGVSPSTVSRVIKG
>SAN01426	MVTIKDVALKAGVSPSTVSRVIKG
>SAS00475	MVTIKDVALKAGVSPSTVSRVIKG
>SUR00598	MVTIKDVALKAGVSPSTVSRVIKG
>SAW01462	MVTIKDVALKAGVSPSTVSRVIKG
>SAY00397	MVTIKDVALKAGVSPSTVSRVIKG
>SAX02428	MVTIKDVALKAGVSPSTVSRVIKG
>LBE00363	MLTIRDIAAKAGVSVSTASRALNN
>HD06203	-MKMSDVAKLANVSPATVSRVLSN
>GKA02157	MASIKDVAKRANVSTATVSRVLRN
>GTE01982	MASIKDVAKRANVSTATVSRVLRN
>CPE01389	MATIKDIAKGAGVSIATVSRVLNL
>CPF01515	MATIKDIAKGAGVSIATVSRVLNL
>CPR01309	MATIKDIAKGAGVSIATVSRVLNL
>CA00298	KVVIDDVAKLAGVSKATISRYLNG
>LRU01170	MATIKDIAQKAGVSVSTASRALNH
>DF00301	SITIKEIGELAGVSKTTVSKVINN	n.s.
>BCS01623	ISTIEDIAKLAGVSKATVSRVLNR
>MTE01877	NPSIVDVAKRAGVSITTVSRIINN
>SSA00430	KPTLHDVARVAGVSIATVSNVLNN	n.s.
>HD06117	MATIKDIAKLANVSNATVSRVLNR
>CCE01491	MNNIFDIARMAGVSKTTVSRVINN
>BCA01029	MPTIKDIAKRANVSTATVSYVINN	n.s.
>CLO00045	MSNIREVAKKAGVSVATVSRVLNH
>GTE00495	MANIRDLAKEAGVSVSTVSRVLNG
>THT01814	MANIREVAKRAGVSVATVSRVLNN
>CPY02386	MVSINDVAKKAGVAKSTVSKVLNN	n.s.
>DF01386	MVTIKDIARNLGISYSTVSRCLNN
>GTE00813	MTTIKDIAKAAGVSITTVSRALNG
>HD07568	MTTIKDIAKVAGVSVTTVSRALNG
>BLC02002	TVTIKDIANASGVSYSTVSKALRN	ATAACAACGTTGTTAT	orthologous to BLH02018, SSA02252, OIH03410
>BLH02018	TVTIKDIANASGVSYSTVSKALRN	ATAACAACGTTGTTAT	orthologous to BLC02002, SSA02252, OIH03410
>CA03039	KTTILEVAKRANVSVATVSRVMND
>CBE00343	KLTIVDVAKKANVSVATVSRVMNG
>LAC01766	MTTLSDVAKEANVSKMTVSRVINH
>LSE00631	MVTLSDVAKEANVSKMTVSRVINH
>LGA00448	MTTLSDVAKKASVSKMTVSRVINH
>LJO00210	MTTLSDVAKKASVSKMTVSRVINH
>LIN02229	MATLADVAKRANVSKMTVSRVINH
>LMO02127	MATLADVAKRANVSKMTVSRVINH
>BLC00602	MATLSDVAKKANVSKMTVSRVINH
>BLH00604	MATLSDVAKKANVSKMTVSRVINH
>BS03458	MATLSDVAKKANVSKMTVSRVINH
>EFA02042	MASIRDVAKMAGVSVGTVSRYLNG
>ECC03729	---MKDVARLAGVSTSTVSHVINK	idem
>EC03672	MATMKDVARLAGVSTSTVSHVINK	AGCGAAACGTTTCGCT	TF part of large operon. Motif in front of first gene rbsD
>ECB03882	MATMKDVARLAGVSTSTVSHVINK	idem
>ECO04655	MATMKDVARLAGVSTSTVSHVINK	idem
>ECS04695	MATMKDVARLAGVSTSTVSHVINK	idem
>ECU08648	MATMKDVARLAGVSTSTVSHVINK	idem
>ECW03750	MATMKDVARLAGVSTSTVSHVINK	idem
>ECL04225	MATMKDVARLAGVSTSTVSHVINK	idem
>SES03795	---MKDVARLAGVSTSTVSHVINK	idem
>SET03385	LATMKDVARLAGVSTSTVSHVINK	idem
>TY00646	LATMKDVARLAGVSTSTVSHVINK	idem
>STS02815	MATMKDVARLAGVSTSTVSHVINK	idem
>SY02191	MATMKDVARLAGVSTSTVSHVINK	idem
>CPR02502	-MNSKDIAKIAGVSRSTVSRVINN
>BSC05842	KITIRNVAQEAGVSIATVSKVINH	n.s.
>BSC05850	KPTIYSVAEEAGVSISTVSKVINQ	n.s.
>BLC03627	KVTINEVAAHAGVSKSTVSRYING
>BLH03653	KVTINEVAAHAGVSKSTVSRYING
>BS02209	HTTIKDVAECAGVSKSTVSRYING
>DF02888	NITIKDVAKQAGVSISTVSRVIND
>THT00702	SPTIKDVAEYAGVSIKTVSRVIND
>LBE00448	NANIKDVAALAGVSIATVSRFLNG
>CPY01693	KVTIKDIAREAGVSVAAVSLVLNH	n.s.
>THT00324	MINSKDIARIAGVSRSTVSRVINN
>SSA01313	MVTIKDIANAANVSPSTVSRVISG
>PEP00537	MITIKDVAKEAGVSVSTASRALNN
>LPL00173	MITLNDVAKKANVSKMTVSRVINH
>BLC01097	KKTIYDVAEAAGVSISTVSRVINN
>BLH01097	KKTIYDVAEAAGVSISTVSRVINN
>BS01083	KTTIYDVAKAAGVSITTVSRVINN
>SBO02223	MATMLDVSRYAGVSKATVSRVLNG
>STS00007	MATMLDVSRHAGVSKATVSRVLNG
>SY01383	MATMLDVSRHAGVSKATVSRVLNG
>SES02950	MATMLDVSRHAGVSKATVSRVLNG
>SET02731	MATMLDVSRHAGVSKATVSRVLNG
>TY02346	MATMLDVSRHAGVSKATVSRVLNG
>RMD00254	KITIKDIAREAGVSVATVSYVLNQ	n.s.
>RMC01087	KITIKDIAREAGVSVATVSYVLNQ	n.s.
>ST000764	KITIKDIAREAGVSVATVSYVLNQ	n.s.
>RMB01028	KITIKDIAREAGVSVATVSYVLNQ	n.s.
>RMG00816	KITIKDIAREAGVSVATVSYVLNQ	n.s.
>OIH03476	MTTILEVAKKAGVSVATVSRVLNN
>LBE02108	KVTIKDVAKAAGVSEATVSRALTH
>THT00737	AVTIKDIAKYAGVSVTTVSRALNG
>BCA00300	TVTIKDIAKAANVSYSTVSKALND	ATAACAACGTTGTTAT	orthologous to BLC02002, SSA02252, OIH03410
>MTE01099	MPNISDVARRAGVSRTTVSRVLNG
>CNO02136	ATSIKDVAREANVSIATVSRVLNN
>CBE02374	ATSIKDVAKEAGVSIATVSRVLND
>CPE02712	AASIKDVAREAGVSIATVSRVLND
>CPF02752	AASIKDVAREAGVSIATVSRVLND
>CPR02444	AASIKDVAREAGVSIATVSRVLND
>CA01354	AASIKDVAREARVSIATVSRVLNN
>CB01835	AVSIKDVAKEAQVSIATVSRVLNN
>CTT00192	PASIKDVAKEAGVSIATVSRVLND
>CBE03209	KVTIKEVAERANVSKSTVSQFLNE	n.s.
>SHA00177	MRTIKEVAQQANVSVATVSRVINK
>LBE00112	NTTIADVAAAADVSVTTVSRYLNG
>THT00185	AVTIKDIARLANVSVTTVSRVINN
>BCA03582	KVTIKEVARHAGVSIATVSKVINN	TGTAAAACGTTTTGTG
>OON01442	RATINDVAEVARVSITTVSRYVNG
>SEQ02342	KVTIKDVAREAGVSVATVSYVINN	n.s.
>OIH02567	SVTIKDVAKEANVSPSTVSRVLSD
>CBE01956	MVTLKDIAAEAGVSIMTVSNVING	n.s.
>CTT00781	KITIKEVAKRANVSTATVSRVLNN
>GKA01943	KVTIYDVAKKAGVSISTVSRVLNN
>MTE02539	MVTIKDVARHAGVSVTTVSRVLNN
>SSA01464	MATIKDVATLAGCSVATVSRAINN
>BCS00985	MATIRDVAKVAGVSVATVSRVMNE
>BWE02172	MATIRDVAKLAGVSVATVSRVINE
>BTH04673	MATIRDVAKLAGVSVATVSRVINE
>ZC04793	MATIRDVAKLAGVSVATVSRVINE
>BCR04138	MATIRDVAKLAGVSVATVSRVINE
>BCU03821	MATIRDVAKLAGVSVATVSRVMNE
>BSC04128	MATIRDVAKLAGVSVATVSRVMNE
>BTN04091	MATIRDVAKLAGVSVATVSRVMNE
>BAA00911	MATIRDVAKLAGVSVATVSRVMNE
>BAC01589	MATIRDVAKLAGVSVATVSRVMNE
>BAH03985	MATIRDVAKLAGVSVATVSRVMNE
>BAI01752	MATIRDVAKLAGVSVATVSRVMNE
>BAN03545	MATIRDVAKLAGVSVATVSRVMNE
>BAR03972	MATIRDVAKLAGVSVATVSRVMNE
>BAS05018	MATIRDVAKLAGVSVATVSRVMNE
>BAT05214	MATIRDVAKLAGVSVATVSRVMNE
>BNT03448	MATIRDVAKLAGVSVATVSRVMNE
>BTR03805	MATIRDVAKLAGVSVATVSRVMNE
>HD06109	KPTIYDVAKEAGVSIATVSKVINH
>OON01278	QPTIYDVSERVGVSLATVSRVVNN
>CPR02399	SVTINNIAKEAGVSLATVSRVINN
>CPF02706	SVTINNIAKEAGVSLATVSRVINN
>THT00743	MATIDDVAKLAGVSIATVSRVFNN
>GKA03273	MATIRDVAKRAGVSVATVSRVLNQ
>GTE03133	MATIRDVAKRAGVSVATVSRVLNQ
>HD07603	MTTIRDVAKHAKVSVATVSRVLNK
>BCA03529	MTTIKDVAKYAKVSVATVSRVLNQ
>BS03586	MATIKDVAGAAGVSVATVSRNLND
>BLC03639	MATIKDVALAAKVSVATVSRVLNE
>BLH03665	LATIKDVALAAKVSVATVSRVLNE
>CBE00047	SVTINDIAKRAKVSSATVSRVLNN
>THT00443	GATIKDVAREAKVSIATVSRVLNN
>BAT01357	MSTIKDVAKLAGVSVSTVSRVLNK
>BTH08205	MSTIKDVAKLAGVSVATVSRVLNK
>ZC01295	MSTIKDVAKLAGVSVATVSRVLNK
>BWE03338	MSTIKDVAKLAGVSVATVSRVLNK
>BCR00729	MSTIKDVAKLAGVSVATVSRVLNK
>BAH00620	MSTIKDVAKLAGVSVSTVSRVLNK
>BAN03180	MSTIKDVAKLAGVSVSTVSRVLNK
>BAR00617	MSTIKDVAKLAGVSVSTVSRVLNK
>BAC05758	MSTIKDVAKLAGVSVSTVSRVLNK
>BAI02163	MSTIKDVAKLAGVSVSTVSRVLNK
>BAS02851	MSTIKDVAKLAGVSVSTVSRVLNK
>BNT04315	MSTIKDVAKLAGVSVSTVSRVLNK
>BTN00642	MSTIKDVAKLAGVSVATVSRVLNK
>BAA01296	MSTIKDVAKLAGVSVATVSRVLNK
>BTR00561	MSTIKDVAKLAGVSVATVSRVLNK
>BCU00561	MSTIKDVAKLAGVSVATVSRVLNK
>BSC00635	MSTIKDVAKLAGVSVATVSRVLNK
>CPY02893	-MNIYDVSQKAGVSIATVSRVING
>LLX01685	TTTIYDVARVAGVSMATVSRVVNG
>LLA00885	T-TIYDVARVAGVSMATVSRVVNG
>LLC00745	TTTIYDVARVAGVSMATVSRVVNG
>CNO00603	TVTISDIAKEANVSQTTVSRVLNN
>OIH02577	TVTIKDVAKEAGVSAATVSRVLNN
>GKA02852	TVTIYDVAREANVSMATVSRVVNG
>GTE02673	TVTIYDVAREANVSMATVSRVVNG
>BCS01568	NVTIYDVAREANVSMATVSRVVNG
>BWE05312	NVTIYDVAREANVSMATVSRVVNG
>BTN04697	NVTIYDVAREANVSMATVSRVVNG
>BTH05856	NVTIYDVAREANVSMATVSRVVNG
>ZC04865	NVTIYDVAREANVSMATVSRVVNG
>BCU04385	NVTIYDVAREANVSMATVSRVVNG
>BSC04727	NVTIYDVAREANVSMATVSRVVNG
>BAA04445	NVTIYDVAREANVSMATVSRVVNG
>BCR04778	NVTIYDVAREANVSMATVSRVVNG
>BTR04364	NVTIYDVAREANVSMATVSRVVNG
>BAC00767	NVTIYDVAREANVSMATVSRVVNG
>BAI05587	NVTIYDVAREANVSMATVSRVVNG
>BAS02596	NVTIYDVAREANVSMATVSRVVNG
>BNT03932	NVTIYDVAREANVSMATVSRVVNG
>BAH04553	NVTIYDVAREANVSMATVSRVVNG
>BAN00266	NVTIYDVAREANVSMATVSRVVNG
>BAR04530	NVTIYDVAREANVSMATVSRVVNG
>BLC02983	NVTIYDVAREANVSMATVSRVVNG
>BLH02995	NVTIYDVAREANVSMATVSRVVNG
>BS02968	NITIYDVAREANVSMATVSRVVNG
>STR00770	-MTIRDVARRAGVGVATVSRVLNG
>LRE00496	SVTIYTVAREARVSMATVSRVVNG
>LRU01415	SVTIYTVAREARVSMATVSRVVNG
>CTT00745	MPTINDVAREAGVSISTVSRVLNN
>LMS00420	TATIYDVASRVGVSLATVSRVVNG
>LJO00491	EVTIYDVAREAKVSMATVSRVVNG
>LGA00804	EVTIYDVAREAKVSMATVSRVVNG
>LIN01638	NVTIYDVAREANVSMATVSRVVNG
>LMO01598	NVTIYDVAREANVSMATVSRVVNG
>EF03501	TITIYDVAREANVSMATVSRVVNG
>EFA01372	-------MREANVSMATVSRVVNG
>STE00911	TITIYDVAREAGVSMATVSRVVNG
>STH02059	TITIYDVAREAGVSMATVSRVVNG
>STU00630	TITIYDVAREAGVSMATVSRVVNG
>MN02395	TITIYDVAREAGVSMATVSRVVNG
>SAG00686	TITIYDVAREAGVSMATVSRVVNG
>SAQ00680	TITIYDVAREAGVSMATVSRVVNG
>SAT00728	TITIYDVAREAGVSMATVSRVVNG
>SUB01212	TITIYDVAREAGVSMATVSRVVNG
>SEQ00923	TITIYDVAREAGVSMATVSRVVNG
>ST001172	PLTIYDVAREAGVSMATVSRVVNG
>SPM00573	TITIYDVAREAGVSMATVSRVVNG
>RMA00286	TITIYDVAREAGVSMATVSRVVNG
>RMB01411	TITIYDVAREAGVSMATVSRVVNG
>RMC00390	TITIYDVAREAGVSMATVSRVVNG
>RMG00262	TITIYDVAREAGVSMATVSRVVNG
>SPL01369	TITIYDVAREAGVSMATVSRVVNG
>SPS01491	TITIYDVAREAGVSMATVSRVVNG
>SPY01720	TITIYDVAREAGVSMATVSRVVNG
>SPZ00738	TITIYDVAREAGVSMATVSRVVNG
>RMD00214	TITIYDVAREAGVSMATVSRVVNG
>LBU01181	DVTIYDVAREAKVSMATVSRVVNG
>LDB00875	DVTIYDVAREAKVSMATVSRVVNG
>SPR02021	TVTIYDVAREAGVSMATVSRVVNG
>PN00278	TVTIYDVAREAGVSMATVSRVVNG
>SPF01763	TVTIYDVAREAGVSMATVSRVVNG
>SPN01685	TVTIYDVAREAGVSMATVSRVVNG
>LAC00414	EVTIYDVAREAKVSMATVSRVVNG
>LSE00755	TITIYDVAREANVSMATVSRVVNG
>LSK00415	TITIYDVAREADVSMATVSRVVNG
>PEP01697	TITIYDVAREAGVSMATVSRVVNG
>LSL00420	TITIYDVAREADVSMATVSRVVNG
>HD07121	NTTIYDVAREAGVSMATVSRVVNG
>BCA02746	NTTIYDVAREAGVSMATVSRVVNG
>LPL02256	TVTIYDVAREAAVSMATVSRVVNG
>LBE01171	TVTIYDVAREAAVSMATVSRVVNG
>OIH02226	NVTIYDVAREANVSMATVSRVVNG
>STP01471	TVTIYDVAREAGVSMATVSRVVNG
>SEP01409	--------------MATVSRVVNG
>SEI01268	TVTIYDVAREARVSMATVSRVVNG
>SHA01189	TVTIYDVAREARVSMATVSRVVNG
>SSA01095	TVTIYDVAREARVSMATVSRVVNG
>SAM01798	--------------MATVSRVVNG
>SAN01649	--------------MATVSRVVNG
>SUR00962	TVTIYDVAREARVSMATVSRVVNG
>SUE01654	TVTIYDVAREARVSMATVSRVVNG
>SAY01041	TVTIYDVAREARVSMATVSRVVNG
>SAW01679	TVTIYDVAREARVSMATVSRVVNG
>SAS01173	TVTIYDVAREARVSMATVSRVVNG
>SAC01711	TVTIYDVAREARVSMATVSRVVNG
>SAE01548	TVTIYDVAREARVSMATVSRVVNG
>SAX02311	TVTIYDVAREARVSMATVSRVVNG
>SA03799	TVTIYDVAREARVSMATVSRVVNG
>LMO00857	KVTMQDIADRLNITKNSVSQALGN	?
>GKA03317	RITMQDIADRLNISKNSVSQALRG	?
>GTE03206	KVTMQDIADRLNISKNSVSQALRG	?
>THT00044	RVTMKDIAEKLNLSINAVSLALND	n.s.
>CCE01887	KVTMDDIAEKLGISKNTVSLALRG	n.s.
>CTH01681	KVTMEFIANQLGITKNTVSLALRN	n.s.
>ECU08503	KLKIADIAMRTGLSSSTVSRVLAG
>SBO00596	KLKIAEIAARTGLSASTVSRVLAG
>CPY03439	RVTIAEIAKRCNTSIGTVDRALNN
>CPF00389	KLTINDIAKKAKTSKTTVSFYLNG	idem
>CPR00381	KLTINDIAKKAKTSKTTVSFYLNG	idem
>SEQ00321	KVTINDIADLAKTSKTTVSFYLNG	idem
>RMC00708	KVTIKDIAELAKTSKTTVSFYLNG	idem
>ST001007	KVTIKDIAELAKTSKTTVSFYLNG	idem
>SPL01283	KVTIKDIAELAKTSKTTVSFYLNG	idem
>SPM00692	KVTIKDIAELAKTSKTTVSFYLNG	AGTAAACCGGTAAACT	last gene of larger operon
>SPS01414	KVTIKDIAELAKTSKTTVSFYLNG	idem
>SPX00441	KVTIKDIAELAKTSKTTVSFYLNG	idem
>SPY01620	KVTIKDIAELAKTSKTTVSFYLNG	idem
>RMB00286	KVTIKDIAELAKTSKTTVSFYLNG	idem
>RMD00494	KVTIKDIAELAKTSKTTVSFYLNG	idem
>RMA00452	KVTIKDIAELAKTSKTTVSFYLNG	idem
>SPZ01301	KVTIKDIAELAKTSKTTVSFYLNG	idem
>RMG00514	KVTIKDIAELAKTSKTTVSFYLNG	idem
>SAG01849	KMTINDIAQLSKTSKTTVSFFLNQ	AGTAAACCGGTAAACT	last gene of larger operon
>SAQ02014	KMTINDIAQLSKTSKTTVSFFLNQ	idem
>SAT01732	KMTINDIAQLSKTSKTTVSFFLNQ	idem
>SPR00342	KLTIKDIAEMAQTSKTTVSFYLNG	AGTAAACCGGTAAACT	last gene of larger operon
>PN00346	KLTIKDIAEMAQTSKTTVSFYLNG	idem
>SPF00735	KLTIKDIAEMAQTSKTTVSFYLNG	idem
>SPN00284	KLTIKDIAEMAQTSKTTVSFYLNG	idem
>SSU00628	KFTIKDIAELAQTSKTTVSFYLNG	idem
>STP01038	KFTIKDIAELAQTSKTTVSFYLNG	idem
>ECO05137	RLTIKDIARLSGVGKSTVSRVLNN
>ECS05218	RLTIKDIARLSGVGKSTVSRVLNN
>ECG05265	RLTIKDIARLSGVGKSTVSRVLNN
>ECB04391	RLTIKDIARLSGVGKSTVSRVLNN
>EC06390	RLTIKDIARLSGVGKSTVSRVLNN
>ECW04219	RLTIKDIARLSGVGKSTVSRVLNN
>ECC04292	RLTIKDIARLSGVGKSTVSRVLNN
>ECL04739	RLTIKDIARLSGVGKSTVSRVLNN
>ECU09119	RLTIKDIARLSGVGKSTVSRVLNN
>SBO03535	RLTIKDIARLSGVGKSTVSRVLNN
>SET04192	RLTIKDIARLSGVGKSTVSRVLNN
>TY03100	RLTIKDIARLSGVGKSTVSRVLNN
>SES04307	RLTIKDIARLSGVGKSTVSRVLNN
>STS00218	RLTIKDIARLSGVGKSTVSRVLNN
>SY00136	RLTIKDIARLSGVGKSTVSRVLNN
>LMS00142	MVTIQDIANKTGVAISTVSRALGD
>EFA02103	KPTIYDIAKKANVSKSTVSRVLNN
>LIN02966	AATIYDIAKHAGVSKSTVSRVLNN
>LMO02840	ASTIYDIAKHAGVSKSTVSRVLNN
>SBO01573	SPTIYDIARVAGVSKSTVSRVLNK
>ECC01278	SPTIYDIARVAGVSKSTVSRVLNK
>ECL01559	SPTIYDIARVAGVSKSTVSRVLNK
>ECB01344	SPTIYDIARVAGVSKSTVSRVLNK
>ECU06600	SPTIYDIARVAGVSKSTVSRVLNK
>ECO02181	SPTIYDIARVAGVSKSTVSRVLNK
>ECS01899	SPTIYDIARVAGVSKSTVSRVLNK
>EC04867	SPTIYDIARVAGVSKSTVSRVLNK
>ECW01319	SPTIYDIARVAGVSKSTVSRVLNK
>LPL03221	MTTISEIAAEAGVGVGTVSRYLNH
>LSE01604	MATISEIAKAAGVGVTTVSRYLNH
>BLC03742	MPTIDEIAKLSNVSKTTVSRVLND
>BLH03770	MPTIDEIAKLSNVSKTTVSRVLND
>BS01056	MPTIDEIAKLCNVSKTTVSRVLNN
>BTN03228	MVTINEIAKLCNVSNATVSRVLNN
>BAA02506	MVTINEIAKLCNVSNATVSRVLNN
>BAC04662	MVTINEIAKLCNVSNATVSRVLNN
>BAH03002	MVTINEIAKLCNVSNATVSRVLNN
>BAI03808	MVTINEIAKLCNVSNATVSRVLNN
>BAN05973	MVTINEIAKLCNVSNATVSRVLNN
>BAR03015	MVTINEIAKLCNVSNATVSRVLNN
>BAT04143	MVTINEIAKLCNVSNATVSRVLNN
>BNT01838	MVTINEIAKLCNVSNATVSRVLNN
>BAS03365	MVTINEIAKLCNVSNATVSRVLNN
>EFA04252	VANIRDIAKLTGYSVSTISRVING
>SAG00763	MTSISDIAKKAGVAKSTVSRVINH
>SAQ00804	MTSISDIAKKAGVAKSTVSRVINH
>SAT00804	MTSISDIAKKAGVAKSTVSRVINH
>DF00826	MATIKDIAKDCGLSSATVSYVLSG	n.s.
>CCE01131	NVNIKIIAQKTNLSPGTVSIVLNG	n.s.
>LPL02602	MTNIHDIARLSGYSVSTVSRVINH
>LLA01527	MTSLTDLSKLSGYSKATVSRALSG
>LLX02186	MTSLSDLSKLSGYSKATISRALSG
>LSK01555	MPTIRDIARKSGYSVSTVSRVLNQ
>LSE01999	MANIHDIARLSGFSTATVSRVINQ
>BCA00292	MATIREIAKKVGVFVGTASFVLKG
>EFA01912	MVTIKDIAKAAGVSHTTVSRALNN
>BLC03327	SVTIKDIARLANVSHTTVSRALNN
>BLH03350	SVTIKDIARLANVSHTTVSRALNN
>BS01238	MVTIKDIAKLANVSHTTVSRALNN
>CBE02861	SVTIKDIAKLANVSHTTVSRALNN
>CA01103	SVTIKDIAKIANVSHTTVSRALNN
>LBE00151	EVTIRTIAQRANVSHTTVSRALND
>LSK00126	TVTIRTIAQLANVSHMTVSRALND
>SHA00076	SVTIKDIAKIANKTPSTVSRVLSN
>LRE01628	KPTIKDIAQRAHVSTATVSRVLSK
>LRU00595	KPTIKDIAQRAHVSTATVSRVLSK
>LPL03531	KPTIKDIAAKTGFSIATVSRVLAK
>OON00186	SVTIKDVAKAAGVSTATVSRVLSG
>LMS01513	SVTIKDVAKNANVSIATVSRVLAG
>LBE02142	AATIKDIAKLAGVSPATVSRVLAN
>LPL03625	SVTIKDIARKVGVAPSTVSRVLSN
>CPR00876	NITFSDIAKYTNFSKTTISRYFNS
>LMS00330	---MEKIAKIAGVSKAAVSFALND	n.s.
>MFO00502	KMTYHDIAKKAGVGIGTVSRYFND
>SBO00606	RAKLIDVARYAGVSPGTVSNALHN	n.s.
>STS00812	RAKLIDVARHAGVSPGTVSNALHN	n.s.
>SY03523	RAKLIDVARHAGVSPGTVSNALHN	n.s.
>SES03562	RAKLIDVARHAGVSPGTVSNALHN	n.s.
>SET03614	RAKLIDVARHAGVSPGTVSNALHN	n.s.
>TY05521	RAKLIDVARHAGVSPGTVSNALHN	n.s.
>OON00094	KVTIKELAEKTGLSTTTVSQILNG	n.s.
>CBE04061	KVTIQDIANMVNVSKSSVSRYLNN
>CPR01479	KVTIQDIANMVGVSKSTVSRYLNG
>CPE01588	KVTIQDIANMVGVSKSTVSRYLNG
>CPF01745	---------MVGVSKSTVSRYLNG
>MN01118	NPTINDVAQLANVSRGTVSNYING	n.s.
>ZC04489	AKTIADIAKLAGVAKSTVSRYLNG
>BTR00654	TKTIADIAKLAGVAKSTVSRYLNG
>BAA05296	TKTIADIAKLAGVAKSTVSRYLNG
>BAC00493	TKTIADIAKLAGVAKSTVSRYLNG
>BAH00707	TKTIADIAKLAGVAKSTVSRYLNG
>BAI00873	TKTIADIAKLAGVAKSTVSRYLNG
>BAN03010	TKTIADIAKLAGVAKSTVSRYLNG
>BAR00704	TKTIADIAKLAGVAKSTVSRYLNG
>BAS00515	TKTIADIAKLAGVAKSTVSRYLNG
>BAT01446	TKTIADIAKLAGVAKSTVSRYLNG
>BNT02510	TKTIADIAKLAGVAKSTVSRYLNG
>BTN00737	TKTIADIAKLAGVAKSTVSRYLNG
>HD05762	MTTILDIAKLAGVAKSTVSRYLNG
>BCA03744	NITIADIAKIAGVAKSTVSRYLNG
>DF01057	KITINDIANLAGVSKSTVSRYLNN
>SBO02587	PVTLYDVAAHAGVSYQTVSRVVNQ
>ECO00394	PVTLYDVAEYAGVSYQTVSRVVNQ
>ECG00419	PVTLYDVAEYAGVSYQTVSRVVNQ
>EC04436	PVTLYDVAEYAGVSYQTVSRVVNQ
>ECW00338	PVTLYDVAEYAGVSYQTVSRVVNQ
>ECS00398	PVTLYDVAEYAGVSYQTVSRVVNQ
>ECB00409	PVTLYDVAEYAGVSYQTVSRVVNQ
>ECC00328	PVTLYDVAEYAGVSYQTVSRVVNQ
>ECL00363	PVTLYDVAEYAGVSYQTVSRVVNQ
>GKA01984	KVTMADVAKLANVSKSTVSQYLNK	n.s.
>GTE01810	KVTMADVAKLANVSKSTVSQYLNK	n.s.
>OIH02705	RITISDVAIHAGVSKSTVSQYLNG	n.s.
>BCA03338	SVTMADVAKLAGVSKSTVSQFLNK	n.s.
>GTE01472	KVTLADVAKEAGVSKSTVSQFLNQ	n.s.
>EF01166	MTSIIDVAKVAGVSKSTVSRLISG
>LLX01677	MTTIKQVALEAGVSKSTVSRFIAQ
>LLA00877	MATIKQVALEAGLSKSTVSRFIAQ
>LLC00753	MATIKQVALEAGLSKSTVSRFIAQ
>SAG00119	MSTIRQVAEKAGVSTSTVSRYISQ
>SAT00117	MSTIRQVAEKAGVSTSTVSRYISQ
>SAQ00118	MSTIRQVAEKAGVSTSTVSRYISQ
>SUB01321	MATIKEVAEEAGVSKSTVSRYISQ
>RMA01791	MVTIKQVAEEAGVSRSTVSRYISQ
>SPL00556	MVTIKQVAEEAGVSRSTVSRYISQ
>SPY01399	MVTIKQVAEEAGVSRSTVSRYISQ
>RMG00941	MVTIKQVAEEAGVSRSTVSRYISQ
>RMD00944	MVTIKQVAEEAGVSRSTVSRYISQ
>RMB00678	MVTIKQVAEEAGVSRSTVSRYISQ
>SPZ01130	MVTIKQVAEEAGVSRSTVSRYISQ
>RMC00876	MVTIKQVAEEAGVSRSTVSRYISQ
>SPS00676	MVTIKQVAEEAGVSRSTVSRYISQ
>SPX01186	MVTIKQVAEEAGVSRSTVSRYISQ
>SPM01552	MVTIKQVAEEAGVSRSTVSRYISQ
>ST001442	MVTIKQVAEEAGVSRSTVSRYISQ
>MPU00619	NSTYEEIAKKAKVSVSTVSRFYNN
>BCA00312	MVTMGDIAKKAGVSTVTVSKALND	n.s.
>CCE01886	NISMKNIAKELNVSIVTVSKALND	n.s.
>ECB02342	MASLKDVARLAGVSMMTVSRVMHN
>ECO03188	MASLKDVARLAGVSMMTVSRVMHN
>ECS03244	MASLKDVARLAGVSMMTVSRVMHN
>EF00754	KLTIKEIADMAGVSVTTVSQILNN	AAAGATTCGATAAGTA	not very clear
>LIN02099	AATIREIAEKTGVSITTISQILNG	?
>LMO01993	AATIREIAEKTGVSITTISQILNG	?
>STS04902	APTLEDVARSAGLSPMTVSRALNS
>SY05947	APTLEDVARSAGLSPMTVSRALNS
>SES03616	APTLEDVARSAGLSPMTVSRALNS
>SET03559	APTLEDVARSAGLSPMTVSRALNS
>TY02062	APTLEDVARSAGLSPMTVSRALNS
>LSL01711	---MKDVAKDANVSVATVSNYING	ATTTAAACGTTATACT	last gene of larger operon
>LGA00765	MSNMKDVAREANVSVATVSNFLNG	TTTAAAACGTTTAATT	last gene of larger operon
>LJO00744	MSSMKDVAREANVSVATVSNFLNG	TTTAAAACGTTTAGAT	last gene of larger operon
>CPY03014	TITIKDIAKLCGVGVSTVSRAINN
>CNO00087	NITIKDISRMAGVGVSTISRVLNN
>CBE00895	-MNIKDIAKLAQVGVSTVSRVLNN
>CPF02554	-MNIRDIARLAGVGVSTVSRVIND
>CPR02249	-MNIKDIARLAGVGVSTVSRVIND
>CPE02513	-MNIKDIARLAGVGVSTVSRVIND
>LBE01394	KVTIRDLAEAAGVSVTTVSQILNG	idem
>LRE00512	KITIRDLAKEAGVSVTTVSQILNN	idem
>LRU00975	KITIRDLAKEAGVSVTTVSQILNN	idem
>LSK00199	KVTIKDVAALAQTSVTTVSLILNN	idem
>EFA02851	KITIKEVAKLSGVSITTVSLILNG	idem
>EF00345	KVTIKDVANDSGVSITTVSQILNG	idem
>LPL03661	AVTIKDVARLAERSIATVSQILNG	CATAAAACGTTTTAAT	upstream of neighboring operon
>PEP00436	KITIKDVARQSGVSISTVSQILNG	idem
>LSE01531	KISITDVAKETGLSVTTVSQILNG	idem
>CA00703	AATIRDVAKLANVSPSTVSRVLND
>CPR00394	KVTIKDVAREANVAPSTVSRVLSD
>CPE00431	KVTIKDVAREANVAPSTVSRVLSD
>CPF00402	KVTIKDVAREANVAPSTVSRVLSD
>CB02389	KVTIKDVAKEAKVSPSTVSRVLSD
>CBE03600	KVTIKEVAREANVSPSTVSRVISD
>OIH02557	MVTIKDIAKATGVSPSTVSRVIAD
>THT02383	NVTIKDVAKRANVAPSTVSRVIAD
>BCA04003	GVTIKDVARKANVAPSTVSRVIAN
>HD06806	AVTIKDVAKLAKVAPSTVSRVIAN
>GKA00750	TVTIKDVAKRANVAPSTVSRVIAD
>GTE00610	TVTIKDVAKRANVAPSTVSRVIAD
>BCS02502	TVTIKDVAKKANVAPSTVSRVIAD
>BNT03547	TVTIKDVAKKANVAPSTVSRVIAD
>BWE00752	TVTIKDVAKKANVAPSTVSRVIAD
>BTH03391	TVTIKDVAKQANVAPSTVSRVIAD
>ZC02355	TVTIKDVAKQANVAPSTVSRVIAD
>BTR03710	TVTIKDVAKKANVAPSTVSRVIAD
>BCR04027	TVTIKDVAKKANVAPSTVSRVIAD
>BAA00810	TVTIKDVAKKANVAPSTVSRVIAD
>BAC01490	TVTIKDVAKKANVAPSTVSRVIAD
>BAH03887	TVTIKDVAKKANVAPSTVSRVIAD
>BAI01652	TVTIKDVAKKANVAPSTVSRVIAD
>BAN04855	TVTIKDVAKKANVAPSTVSRVIAD
>BAR03878	TVTIKDVAKKANVAPSTVSRVIAD
>BAS04918	TVTIKDVAKKANVAPSTVSRVIAD
>BAT05109	TVTIKDVAKKANVAPSTVSRVIAD
>BTN03995	TVTIKDVAKKANVAPSTVSRVIAD
>BCU03729	TVTIKDVAKKANVAPSTVSRVIAD
>BSC04029	TVTIKDVAKKANVAPSTVSRVIAD
>LPL00172	MATIKDVAQRAGVSPSTASRAMHG
>MN02456	MAAIKNVAKLAGISPSTTSRALYD
>LSL01283	MTTIRDVAKLAGVSPSTASRAMHD
>SEQ00787	MVTIKDVARLAGVSPSTASRAIND
>SUB01862	MVTIKDVARLAGVSPSTASRAMHD
>CPY02037	NINIKDIARLSGVGIATVSRVINQ
>LAC00476	MATMKDVAQRAGVGVGTVSRVINH
>SPN01504	SITMKDVALEAGVSVGTVSRVINK
>SPR01805	SITMKDVALEAGVSVGTVSRVINK
>SUB00825	SFTMKDVAKRAGVSVGTVSRVINQ
>STP00068	SITMKDVARVAGVSVGTVSRVINN
>PN01617	SITMKDVALEAGVSVGTVSRVINK
>SPF01321	SITMKDVALEAGVSVGTVSRVINK
>SAE00200	KVSIKDVAREAGVSVTTVSHILNH	idem
>SA01270	KVSIKDVAREAGVSVTTVSHILNH	idem
>SAC00244	KVSIKDVAREAGVSVTTVSHILNH	idem
>SAM00278	KVSIKDVAREAGVSVTTVSHILNH	GGTAAAACGTTTTACT	sequence upstream of neighboring gene
>SAN00274	KVSIKDVAREAGVSVTTVSHILNH	idem
>SAS01036	KVSIKDVAREAGVSVTTVSHILNH	idem
>SUE00257	KVSIKDVAREAGVSVTTVSHILNH	idem
>SUR00357	KVSIKDVAREAGVSVTTVSHILNH	idem
>SAW00247	KVSIKDVAREAGVSVTTVSHILNH	idem
>SAX00715	KVSIKDVAREAGVSVTTVSHILNH	idem
>SAY01011	KVSIKDVAREAGVSVTTVSHILNH	idem
>SSA00904	MKNIDDIAKLAGVSKSTVSRYLND
>SHA00993	MKNISDIAKLAGVSKSTVSRFLNG
>SAE01867	MKNISDIAKLAGVSKSTVSRFLNN
>SAM02111	MKNISDIAKLAGVSKSTVSRFLNN
>SAN01960	MKNISDIAKLAGVSKSTVSRFLNN
>SAS02640	MKNISDIAKLAGVSKSTVSRFLNN
>SUR02370	MKNISDIAKLAGVSKSTVSRFLNN
>SAX01669	MKNISDIAKLAGVSKSTVSRFLNN
>SAW01966	MKNISDIAKLAGVSKSTVSRFLNN
>SAY01198	MKNISDIAKLAGVSKSTVSRFLNN
>SA01582	MKNISDIAKLAGVSKSTVSRFLNN
>SAC01940	MKNISDIAKLAGVSKSTVSRFLNN
>SUE01924	MKNISDIAKLAGVSKSTVSRFLNN
>SEI01463	MKNISDIAKLAGVSKSTVSRFLNN
>SEP01643	MKNISDIAKLAGVSKSTVSRFLNN
>STS02297	MATIKDVASMAGVSTATVSRVINQ
>SY06556	MATIKDVASMAGVSTATVSRVINQ
>EC00080	-MKLDEIARLAGVSRTTASYVING	n.s.
>ECB00080	-MKLDEIARLAGVSRTTASYVING	n.s.
>ECC00072	-MKLDEIARLAGVSRTTASYVING	n.s.
>ECG00094	-MKLDEIARLAGVSRTTASYVING	n.s.
>ECL00089	-MKLDEIARLAGVSRTTASYVING	n.s.
>ECO00084	-MKLDEIARLAGVSRTTASYVING	n.s.
>ECS00084	-MKLDEIARLAGVSRTTASYVING	n.s.
>ECU00096	-MKLDEIARLAGVSRTTASYVING	n.s.
>ECW00078	-MKLDEIARLAGVSRTTASYVING	n.s.
>SET00120	-VKLDEIARLAGVSRTTASYVING	n.s.
>TY00045	-VKLDEIARLAGVSRTTASYVING	n.s.
>SBO03638	-MKLDEIARLAGVSRTTASYVING	n.s.
>SES00115	-MKLDEIARLAGVSRTTASYVING	n.s.
>STS03361	-MKLDEIARLAGVSRTTASYVING	n.s.
>SY00457	-MKLDEIARLAGVSRTTASYVING	n.s.
>ECB02794	MATIKDVARLAGVSVATVSRVINN
>ECC02794	MATIKDVARLAGVSVATVSRVINN
>ECL03180	MATIKDVARLAGVSVATVSRVINN
>ECU07771	MATIKDVARLAGVSVATVSRVINN
>EC02765	MATIKDVARLAGVSVATVSRVINN
>ECG03402	MATIKDVARLAGVSVATVSRVINN
>ECW02820	MATIKDVARLAGVSVATVSRVINN
>ECO03648	MATIKDVARLAGVSVATVSRVINN
>ECS03694	MATIKDVARLAGVSVATVSRVINN
>SBO02224	MATIKDVARLAGVSVATVSRVIND
>SES02949	MATIKDVARLAGVSVATVSRVIND
>SET02730	MATIKDVARLAGVSVATVSRVIND
>TY04552	MATIKDVARLAGVSVATVSRVIND
>STS00008	MATIKDVARLAGVSVATVSRVIND
>SY00884	MATIKDVARLAGVSVATVSRVIND
>EC05307	MITIRDVARQAGVSVATVSRVLNN
>ECW02151	MITIRDVARQAGVSVATVSRVLNN
>ECO02988	MITIRDVARQAGVSVATVSRVLNN
>ECS03043	MITIRDVARQAGVSVATVSRVLNN
>ECB02149	MITIRDVARQAGVSVATVSRVLNN
>ECC02057	MITIRDVARQAGVSVATVSRVLNN
>ECG02687	MITIRDVARQAGVSVATVSRVLNN
>ECL02382	MITIRDVARQAGVSVATVSRVLNN
>ECU07248	MITIRDVARQAGVSVATVSRVLNN
>SBO01438	MITIRDVARQAGVSVATVSRVLNN
>SES02207	MITIRDVARQAGVSVATVSRVLNN
>STS02865	MITIRDVARQAGVSVATVSRVLNN
>SY03463	MITIRDVARQAGVSVATVSRVLNN
>SET00630	MITIRDVARQAGVSVATVSRVLNN
>TY02797	MITIRDVARQAGVSVATVSRVLNN
>PN01320	PVTIKDVAKAAGVSPSTVTRVIQN
>SPF00225	PVTIKDVAKAAGVSPSTVTRVIQN
>SPN01792	PVTIKDVAKAAGVSPSTVTRVIQN
>SPR02135	PVTIKDVAKAAGVSPSTVTRVIQN
>SSU01610	RATIKDVAKLAGVSPSTVTRVIQN
>STP00505	RATIKDVAKLAGVSPSTVTRVIQN
>BCS01949	MSTIEDVAKLAGLSRTTVSRVINN
>BAR00996	MSTIEDVAKLAGLSRTTVSRVINN
>BWE03736	MSTIEDVAKLAGLSRTTVSRVINN
>BTH06586	VSTIEDVAKLAGLSRTTVSRVINN
>BTN01052	VSTIEDVAKLAGLSRTTVSRVINN
>BCR01180	MSTIEDVAKLAGLSRTTVSRVINN
>BCU00984	MSTIEDVAKLAGLSRTTVSRVINN
>BSC01087	MSTIEDVAKLAGLSRTTVSRVINN
>BTR00978	MSTIEDVAKLAGLSRTTVSRVINN
>BAH01007	MSTIEDVAKLAGLSRTTVSRVINN
>BAN01998	MSTIEDVAKLAGLSRTTVSRVINN
>BAC02057	VSTIEDVAKLAGLSRTTVSRVINN
>BNT02839	VSTIEDVAKLAGLSRTTVSRVINN
>BAI00543	VSTIEDVAKLAGLSRTTVSRVINN
>BAS00844	VSTIEDVAKLAGLSRTTVSRVINN
>BCA01555	MPTIKDVALRAGVSRSTVSRVMNN
>HD05171	MATIKEVAQLAGLSRTTVSRVINN
>BWE04531	MTNIRKIAELAGVSVSTVSRVLNN
>BTH08636	MTNIRKIAELAGVSVSTVSRVLNN
>ZC04938	MTNIRKIAELAGVSVSTVSRVLNN
>BCR05495	MTNIRKIAELAGVSVSTVSRVLNN
>BCU05050	MTNIRKIAELAGVSVSTVSRVLNN
>BSC05439	MTNIRKIAELAGVSVSTVSRVLNN
>BTR05033	MTNIRKIAELAGVSVSTVSRVLNN
>BTN05427	MTNIRKIAELAGVSVSTVSRVLNN
>BAA03405	MTNIRKIAELAGVSVSTVSRVLNN
>BAI05232	MTNIRKIAELAGVSVSTVSRVLNN
>BAS03005	MTNIRKIAELAGVSVSTVSRVLNN
>BNT05300	MTNIRKIAELAGVSVSTVSRVLNN
>BAC05171	MTNIRKIAELAGVSVSTVSRVLNN
>BAH05226	MTNIRKIAELAGVSVSTVSRVLNN
>BAN01407	MTNIRKIAELAGVSVSTVSRVLNN
>BAR05201	MTNIRKIAELAGVSVSTVSRVLNN
>BAT00568	MTNIRKIAELAGVSVSTVSRVLNN
>BS04081	MANIKEIARLANVSVSTVSRVLNH
>LIN02873	MPNIKDIAKLAGVSVTTVSRVLNN
>LMO02735	MPNIKEIAKLAGVSVTTVSRVLNN
>BWE04865	MANIKDIAKMAGVSVTTVSRVLND
>BTH07249	MANIKDIAKMAGVSVTTVSRVLND
>ZC05191	MANIKDIAKMAGVSVTTVSRVLND
>BCR00232	MANIKDIAKMAGVSVTTVSRVLND
>BCU00194	MANIKDIAKMAGVSVTTVSRVLND
>BSC00217	MANIKDIAKMAGVSVTTVSRVLND
>BTN00212	MANIKDIAKMAGVSVTTVSRVLND
>BTR00189	MANIKDIAKMAGVSVTTVSRVLND
>BAA02917	MANIKDIAKMAGVSVTTVSRVLND
>BAC00250	MANIKDIAKMAGVSVTTVSRVLND
>BAH00202	MANIKDIAKMAGVSVTTVSRVLND
>BAI04604	MANIKDIAKMAGVSVTTVSRVLND
>BAN01280	MANIKDIAKMAGVSVTTVSRVLND
>BAR00202	MANIKDIAKMAGVSVTTVSRVLND
>BAS00367	MANIKDIAKMAGVSVTTVSRVLND
>BAT00867	MANIKDIAKMAGVSVTTVSRVLND
>BNT04242	MANIKDIAKMAGVSVTTVSRVLND
>BCS01083	MVNIKQIAQTAGVSITTVSRVLND
>BWE02600	MANIKQIAKTAGVSISTVSRVLNN
>BCR04251	MANIKQIAKTAGVSISTVSRVLNN
>BTR03913	MANIKQIAQTAGVSISTVSRVLNN
>BCU03926	MANIKQIAKTAGVSISTVSRVLNN
>BSC04241	MANIKQIAKTAGVSISTVSRVLNN
>BTN04203	MANIKQIAKTAGVSISTVSRVLNN
>BAA01020	MANIKQIAKTAGVSISTVSRVLNN
>BAC01260	MANIKQIAKTAGVSISTVSRVLNN
>BAI01861	MANIKQIAKTAGVSISTVSRVLNN
>BAS02099	MANIKQIAKTAGVSISTVSRVLNN
>BNT03338	MANIKQIAKTAGVSISTVSRVLNN
>BAT05328	MANIKQIAKTAGVSISTVSRVLNN
>BAH04087	MANIKQIAKTAGVSISTVSRVLNN
>BAN02917	MANIKQIAKTAGVSISTVSRVLNN
>BAR04072	MANIKQIAKTAGVSISTVSRVLNN
>BTH03046	MANIKQIAKTAGVSISTVSRVLNN
>ZC06617	MANIKQIAKTAGVSISTVSRVLNN
>BCA03458	KPTIKDVAKEAGVSIATVSRVLNN
>HD05437	RPTIKDVAREANVSIATVSRILNK
>CBE04583	RPTIKDVAKKSNVSVATVSRIINN
>BLC01493	MANIREIAEAAGVSITTVSRVLNG
>BLH01504	MANIREIAEAAGVSITTVSRVLNG
>BS01388	MANIKDIAEKAGVSVTTVSRVINN
>LJO01260	-MTIRDIAKLANVSVATVSRIINN
>LAC01384	MTTIRDIAKLSGVSVATVSRIINH
>LRU00842	RVTIGDVAKVAGVSVTTVSRIING
>BCA03102	KPKISDVAKAAGVSPTTVSRVMNK
>BLC03973	KPSIHDVAKKAGVSPTTVSRVLNN
>BLH04005	KPSIHDVAKKAGVSPTTVSRVLNN
>LPL00188	KPKLNDVAKLAGVSATTVSRVINN
>PEP01237	KPKLNDVAKLAGVSATTVSRVINN
>LGA00094	MVKLTDVAAKAGCSVTTVSRVINN
>LJO00517	MVKLTDVAAKAGCSVTTVSRVINN
>LSL00064	RAKLSDVAKKAGVSPTTVSRVINN
>LMS01439	VAKLSDVAALAGVSVTTVSRVINS
>LAC00382	PAKLSDVAREAGCSVTTVSRVINN
>LRE00068	VAKLKDVAQLAGVSVTTVSRVINN
>LRU01088	VAKLKDVAQLAGVSVTTVSRVINN
>LSK01794	PTKLTDVAKLAKVSPTTVSRVINN
>EF00491	VVKLTDVAKLAGVSPTTVSRVINN
>STP00355	VAKLTDVAQLAGVSPTTVSRVINK
>MN00321	VAKLTDVAKLAGVSPTTVSRVINR
>SAG01647	VAKLTDVAALAGVSPTTVSRVINK
>SAQ01867	VAKLTDVAALAGVSPTTVSRVINK
>SAT01579	VAKLTDVAALAGVSPTTVSRVINK
>PN00924	VAKLTDVAKLAGVSPTTVSRVINK
>SPN01455	VAKLTDVAKLAGVSPTTVSRVINK
>SPR01749	VAKLTDVAKLAGVSPTTVSRVINK
>SPF01821	VAKLTDVAKLAGVSPTTVSRVINK
>SPS00296	---------MAGVSPTTVSRVINK
>RMD01777	VAKLTDVAALAGVSPTTVSRVINK
>RMA00100	VSKLTDVAALAGVSPTTVSRVINK
>RMB00808	VAKLTDVAALAGVSPTTVSRVINQ
>SPM01883	VAKLTDVAALAGVSPTTVSRVINK
>RMC00335	VAKLTDVAALAGVSPTTVSRVINK
>RMG01892	VAKLTDVAALAGVSPTTVSRVINK
>SPL00294	VAKLTDVAALAGVSPTTVSRVINK
>SPY00233	VAKLTDVAALAGVSPTTVSRVINK
>SPZ00682	VAKLTDVAALAGVSPTTVSRVINK
>ST000117	VAKLTDVAALAGVSPTTVSRVINK
>SEQ00327	VAKLTDVAALAGVSPTTVSRVINK
>SUB00553	VAKLTDVAELAGVSPTTVSRVINK
>STE02037	VAKLTDVAELAGVSPTTVSRVINK
>STU01736	VAKLTDVAELAGVSPTTVSRVINK
>STH00540	VAKLTDVAELAGVSPTTVSRVINK
				954 sequences with position 24
				199 sequences R(24) -> other amino acid = 21% (indicated in yellow)
				motifs were searched only upstream of TF encoding gene
				n.s. indicates the binding site has not been searched
				idem indicates similar/identical binding site
				? indicates that the upstream region has been inspected but that identification would need thorough analysis
				nucleotides at position -6/+6 indicated in red; central CG indicated in blue
