# Supplementary material for: A generic approach to identify Transcription Factor-specific operator motifs; Inferences for LacI-family mediated regulation in Lactobacillus plantarum WCFS1
Source: BMC Genomics. 2008 Mar 27;9:145. doi: 10.1186/1471-2164-9-145 (PMC2329647; doi:10.1186/1471-2164-9-145)
Supplement: Additional file 8 — MAST output. The file contains the parsed output of the MAST searches. A new sheet is provided for each criterion that was applied to constrain the list. The results are color-coded. [file 1471-2164-9-145-S8.xls]

## Sheet: all hits
#ID	#gene	strand gene	#start gene	#stop gene	#motif	#strand motif	#start motif	#stop motif	#spacer1	#spacer2	#p-value	#sequence	#product gene
lp_1729	-	+	1565021	1566367	motifs_CcpAfamily_lp0172GOOFE_MEME.txt	+	1564936	1564951	-85	-70	2.7e-09	ACGCAAACGCTTGCAT	sugar transport protein (putative)
lp_0172	-	+	147271	148290	motifs_CcpAfamily_lp0172GOOFE_MEME.txt	+	147196	147211	-75	-60	2.69e-08	ATGCAATCGCTTGCAA	transcription regulator
lp_1818	tagB1	+	1644245	1645366	motifs_CcpAfamily_lp0172GOOFE_MEME.txt	+	1644131	1644146	-114	-99	2.41e-07	TCGCGAACGGTTGCAA	teichoic acid biosynthesis protein
lp_1534	-	+	1401353	1402504	motifs_CcpAfamily_lp0172GOOFE_MEME.txt	-	1402136	1402151	783	798	5.38e-07	GGGCCATCGCTTGCAT	hypothetical protein
lp_2772	-	-	2464349	2465020	motifs_CcpAfamily_lp0172GOOFE_MEME.txt	+	2465186	2465201	-166	-181	5.38e-07	GGGCAATTGCTTGCAA	transcription regulator (putative)
lp_0749	pstB	+	685688	686497	motifs_CcpAfamily_lp0172GOOFE_MEME.txt	+	685637	685652	-51	-36	7.5e-07	TGGCAAACGCTTGTAC	phosphate ABC transporter, ATP-binding protein
lp_1880	-	-	1697947	1698054	motifs_CcpAfamily_lp0172GOOFE_MEME.txt	+	1698358	1698373	-304	-319	1.08e-06	TCGCAATCGCATCCAT	hypothetical protein
lp_1843	-	-	1666059	1666937	motifs_CcpAfamily_lp0172GOOFE_MEME.txt	+	1667164	1667179	-227	-242	1.45e-06	TGGCAATCGCTTCGAT	hypothetical protein
lp_2969	pts22CBA	+	2642875	2644863	motifs_CcpAfamily_lp0172GOOFE_MEME.txt	+	2643267	2643282	392	407	1.53e-06	TTACAATCGCTTCCAC	N-acetylglucosamine PTS, EIICBA
lp_1721	-	+	1558116	1559465	motifs_CcpAfamily_lp0172GOOFE_MEME.txt	+	1558047	1558062	-69	-54	1.69e-06	GCGCAAGGGCTTGCAT	4-aminobutyrate aminotransferase
lp_1602	ispA	+	1456997	1457887	motifs_CcpAfamily_lp0172GOOFE_MEME.txt	+	1456700	1456715	-297	-282	1.72e-06	GAACAAACGGTTGCAA	geranyltranstransferase
lp_0458	ksgA	+	411603	412493	motifs_CcpAfamily_lp0172GOOFE_MEME.txt	+	411525	411540	-78	-63	1.97e-06	GCCCAAACGGTTACAA	dimethyladenosine transferase
lp_2085	-	+	1879968	1880552	motifs_CcpAfamily_lp0172GOOFE_MEME.txt	-	1879735	1879750	-233	-218	1.97e-06	GCGCGAACGTTTGCAC	hypothetical protein
lp_1460	-	+	1335717	1336358	motifs_CcpAfamily_lp0172GOOFE_MEME.txt	+	1335453	1335468	-264	-249	2.19e-06	GCGCAACCGCTTGAAC	hypothetical protein
lp_0066	pgmB2	+	64066	64737	motifs_CcpAfamily_lp0172GOOFE_MEME.txt	-	63751	63766	-315	-300	2.41e-06	CCACAAACGGTTGCAC	beta-phosphoglucomutase
lp_0156	-	+	134054	134881	motifs_CcpAfamily_lp0172GOOFE_MEME.txt	+	134762	134777	708	723	2.41e-06	CTGCAAACGCTAGCAA	hypothetical protein
lp_1954	-	+	1768315	1769214	motifs_CcpAfamily_lp0172GOOFE_MEME.txt	-	1768672	1768687	357	372	2.41e-06	CGGCAAATGCTTGCAT	ABC transporter, ATP-binding protein
lp_2647	pts19A	-	2354929	2355351	motifs_CcpAfamily_lp0172GOOFE_MEME.txt	-	2355514	2355529	-163	-178	2.41e-06	GGGCATACGATTGCAA	N-acetylglucosamine/galactosamine PTS, EIIA
lp_0250	-	+	224851	225969	motifs_CcpAfamily_lp0172GOOFE_MEME.txt	+	224621	224636	-230	-215	2.83e-06	TCGCAAACGCTATCAT	dihydroorotase
lp_1101	ldhL2	+	999592	1000521	motifs_CcpAfamily_lp0172GOOFE_MEME.txt	-	999496	999511	-96	-81	2.83e-06	ACGCAAATGCTTTCAT	L-lactate dehydrogenase
lp_1098	-	-	998884	999195	motifs_CcpAfamily_lp0172GOOFE_MEME.txt	-	999496	999511	-301	-316	2.83e-06	ACGCAAATGCTTTCAT	hypothetical protein
lp_0024	glgP	+	26753	29149	motifs_CcpAfamily_lp0172GOOFE_MEME.txt	+	28342	28357	1589	1604	2.89e-06	AATCAAACGGTTGCAT	glycogen phosphorylase
lp_0175	malE	+	151222	152475	motifs_CcpAfamily_lp0172GOOFE_MEME.txt	+	151138	151153	-84	-69	3.68e-06	ACGAAAACGCTTGCGA	maltose/maltodextrin ABC transporter, substrate binding protein
lp_1227	cps3J	+	1115037	1115813	motifs_CcpAfamily_lp0172GOOFE_MEME.txt	+	1114956	1114971	-81	-66	3.68e-06	GTGCAAATACTTGCAT	polysaccharide biosynthesis protein
lp_1257	-	-	1142429	1143454	motifs_CcpAfamily_lp0172GOOFE_MEME.txt	+	1143657	1143672	-203	-218	4.08e-06	CGCCAAACGCTTGCAC	hypothetical protein
lp_1258	-	+	1143595	1144476	motifs_CcpAfamily_lp0172GOOFE_MEME.txt	+	1143657	1143672	62	77	4.08e-06	CGCCAAACGCTTGCAC	transcription regulator
lp_1216	cps3B	+	1107166	1108098	motifs_CcpAfamily_lp0172GOOFE_MEME.txt	+	1107879	1107894	713	728	4.41e-06	GCGCAATCGCTTGATT	glycosyltransferase
lp_2842	-	+	2532272	2533099	motifs_CcpAfamily_lp0172GOOFE_MEME.txt	+	2532733	2532748	461	476	4.41e-06	GCTCAATCGCTTGCCA	transcription regulator
lp_3540	ulaA	-	3159330	3160700	motifs_CcpAfamily_lp0172GOOFE_MEME.txt	+	3160884	3160899	-184	-199	4.41e-06	GCGCCAACGCTCCCAA	ascorbate-specific PTS system enzyme IIC
lp_0673	-	+	617134	621138	motifs_CcpAfamily_lp0172GOOFE_MEME.txt	+	620084	620099	2950	2965	5.12e-06	ACGCAAACGGTGGGAT	prophage Lp1 protein 50
lp_1381	astA	+	1265522	1267261	motifs_CcpAfamily_lp0172GOOFE_MEME.txt	-	1266447	1266462	925	940	5.12e-06	TCGGAAACGGTCGCAA	arylsulfate sulfotransferase
lp_1393	-	+	1275328	1277322	motifs_CcpAfamily_lp0172GOOFE_MEME.txt	+	1276024	1276039			5.12e-06	ACGCAAACAGTTGCGT
lp_2224	-	+	2006399	2007034	motifs_CcpAfamily_lp0172GOOFE_MEME.txt	+	2006729	2006744	330	345	5.12e-06	GTCAAAACGGTTGCAA	hypothetical protein
lp_2966	lmrA	-	2639403	2641160	motifs_CcpAfamily_lp0172GOOFE_MEME.txt	-	2641315	2641330	-155	-170	5.33e-06	GCGCAATCAGTTACAA	multidrug ABC transporter, ATP-binding and permease protein
lp_0274	-	+	249782	250471	motifs_CcpAfamily_lp0172GOOFE_MEME.txt	-	250004	250019	222	237	6.14e-06	GCACAATCGGCTGCAT	transcription regulator (putative)
lp_0737	-	+	674619	675185	motifs_CcpAfamily_lp0172GOOFE_MEME.txt	+	674465	674480	-154	-139	6.14e-06	GGGCTAACGCTAGCAC	ribosomal protein S30EA
lp_0120	-	+	106392	107756	motifs_CcpAfamily_lp0172GOOFE_MEME.txt	-	106419	106434	27	42	6.9e-06	GTGCAATCATTTGCAT	amino acid transport protein
lp_0119	-	-	105689	106159	motifs_CcpAfamily_lp0172GOOFE_MEME.txt	-	106419	106434	-260	-275	6.9e-06	GTGCAATCATTTGCAT	NTP pyrophosphohydrolase
lp_0510	murA1	+	455853	457133	motifs_CcpAfamily_lp0172GOOFE_MEME.txt	-	455701	455716	-152	-137	6.9e-06	ATTCAAACGCTTTCAT	UDP-N-acetylglucosamine 1-carboxyvinyltransferase
lp_1667	-	+	1519809	1520171	motifs_CcpAfamily_lp0172GOOFE_MEME.txt	+	1519413	1519428	-396	-381	6.9e-06	ACGCAAACGTATCCAT	integral membrane protein
lp_2075	-	-	1870670	1871854	motifs_CcpAfamily_lp0172GOOFE_MEME.txt	+	1872032	1872047	-178	-193	6.9e-06	AAACAATCGCTTGCAT	transcription regulator
lp_2855	dapE2	-	2545178	2546431	motifs_CcpAfamily_lp0172GOOFE_MEME.txt	-	2546698	2546713	-267	-282	6.9e-06	GGGCAACTGGTTGCAC	hypothetical protein
lp_2993	-	+	2663607	2664038	motifs_CcpAfamily_lp0172GOOFE_MEME.txt	+	2663328	2663343	-279	-264	6.9e-06	GGGCAAACGATTCAAA	hypothetical protein
lp_0481	pyrG	+	429204	430817	motifs_CcpAfamily_lp0172GOOFE_MEME.txt	-	429537	429552	333	348	7.05e-06	GCGGAATCACTTGCAC	CTP synthetase
lp_2514	-	-	2245029	2246216	motifs_CcpAfamily_lp0172GOOFE_MEME.txt	-	2246526	2246541	-310	-325	7.05e-06	GCGCAATCGCCTGGAC	transport protein
lp_0136	-	+	119743	120591	motifs_CcpAfamily_lp0172GOOFE_MEME.txt	-	119909	119924	166	181	8.14e-06	TGGCCAACGCTTGCTT	oxidoreductase
lp_1417	-	+	1296693	1299173	motifs_CcpAfamily_lp0172GOOFE_MEME.txt	+	1296568	1296583	-125	-110	8.14e-06	AGGCAAACTCTTGGAT	hypothetical protein
lp_1437	ribA	+	1316447	1317661	motifs_CcpAfamily_lp0172GOOFE_MEME.txt	-	1316765	1316780	318	333	8.14e-06	TGGCTAACGCTTGAAT	GTP cyclohydrolase II
lp_0675	-	+	621869	623743	motifs_CcpAfamily_lp0172GOOFE_MEME.txt	+	622819	622834	950	965	8.82e-06	TGACAAACGGTTTCAA	prophage Lp1 protein 52, endolysin
lp_0002	dnaN	+	1546	2685	motifs_CcpAfamily_lp0172GOOFE_MEME.txt	-	1047	1062	-499	-484	1.03e-05	GTGCAAACTCTTCAAT	DNA-directed DNA polymerase III, beta chain
lp_0150	-	-	130872	131432	motifs_CcpAfamily_lp0172GOOFE_MEME.txt	-	131555	131570	-123	-138	1.03e-05	ACGCAAACGCGTCCTA	integral membrane protein
lp_0578	npsA	+	536024	551893	motifs_CcpAfamily_lp0172GOOFE_MEME.txt	-	541868	541883	5844	5859	1.03e-05	ACGCAATTTCTTGCAT	non-ribosomal peptide synthetase NpsA
lp_0597	pgm2	+	570711	571388	motifs_CcpAfamily_lp0172GOOFE_MEME.txt	-	570827	570842	116	131	1.03e-05	TCGTAATCGCTTGCCA	phosphoglycerate mutase
lp_0891	-	+	821093	821974	motifs_CcpAfamily_lp0172GOOFE_MEME.txt	-	821342	821357	249	264	1.03e-05	TCGGAATCGCATGCAT	integral membrane protein
lp_1125	cydA	+	1023890	1025329	motifs_CcpAfamily_lp0172GOOFE_MEME.txt	-	1024502	1024517	612	627	1.03e-05	ACGCAAACGCCGCCAT	cytochrome D ubiquinol oxidase, subunit I
lp_1164	pts14C	+	1062473	1063780	motifs_CcpAfamily_lp0172GOOFE_MEME.txt	-	1063346	1063361	873	888	1.03e-05	TCGCAAACGCATCAAA	cellobiose PTS, EIIC
lp_1372	gtcA1	+	1254863	1255342	motifs_CcpAfamily_lp0172GOOFE_MEME.txt	-	1254482	1254497	-381	-366	1.03e-05	TCGGAATCGCTTGAAT	teichoic acid glycosylation protein (putative)
lp_2316	minC	-	2091945	2092613	motifs_CcpAfamily_lp0172GOOFE_MEME.txt	+	2092781	2092796	-168	-183	1.03e-05	ACGTAAATGCTTCCAA	septum site-determining protein MinC
lp_2631	-	-	2344010	2344768	motifs_CcpAfamily_lp0172GOOFE_MEME.txt	+	2344856	2344871	-88	-103	1.03e-05	ACCCAAACGCGTCCAT	lipase/esterase (putative)
lp_1328	glpQ1	+	1223180	1223866	motifs_CcpAfamily_lp0172GOOFE_MEME.txt	+	1223091	1223106	-89	-74	1.11e-05	TTGCAAACGGCTGAAA	glycerophosphodiester phosphodiesterase
lp_2681	gpd	+	2380421	2381905	motifs_CcpAfamily_lp0172GOOFE_MEME.txt	+	2380241	2380256	-180	-165	1.11e-05	ATGCAAAACGTTGCAA	glucose-6-phosphate 1-dehydrogenase
lp_2855	dapE2	-	2545178	2546431	motifs_CcpAfamily_lp0172GOOFE_MEME.txt	-	2546673	2546688	-242	-257	1.11e-05	TTGCAAACGGCTGAAA	hypothetical protein
lp_3127	-	+	2792958	2796527	motifs_CcpAfamily_lp0172GOOFE_MEME.txt	-	2795306	2795321	2348	2363	1.11e-05	AGCCAAACCGTTGCAA	cell surface protein precursor, GY family
lp_3407	uppP	-	3021088	3021915	motifs_CcpAfamily_lp0172GOOFE_MEME.txt	-	3022245	3022260			1.11e-05	TGTCAAACGGTTGCTT
lp_0399	brnQ1	+	362398	363774	motifs_CcpAfamily_lp0172GOOFE_MEME.txt	-	363366	363381	968	983	1.16e-05	GGCCAAGCGGTTCCAA	branched-chain amino acid transport protein
lp_0436	pts7C	+	390029	391390	motifs_CcpAfamily_lp0172GOOFE_MEME.txt	+	390639	390654	610	625	1.16e-05	TTGCAAACGCCTTCAC	cellobiose PTS, EIIC
lp_1189	rfbB	+	1086316	1087344	motifs_CcpAfamily_lp0172GOOFE_MEME.txt	+	1086654	1086669	338	353	1.16e-05	TAACAAACGCTTCCAC	dTDP-glucose 4,6-dehydratase
lp_1704	-	+	1549580	1549942	motifs_CcpAfamily_lp0172GOOFE_MEME.txt	-	1549313	1549328	-267	-252	1.16e-05	AAGCAAACGCTTCCTC	integral membrane protein
lp_1954	-	+	1768315	1769214	motifs_CcpAfamily_lp0172GOOFE_MEME.txt	+	1768616	1768631	301	316	1.16e-05	TCGCAACCGGTGCCAA	ABC transporter, ATP-binding protein
lp_3534	agl5	+	3151784	3154084	motifs_CcpAfamily_lp0172GOOFE_MEME.txt	-	3152609	3152624	825	840	1.16e-05	CTGCAATTGCTTGCAC	alpha-glucosidase
lp_0019	-	-	20774	21025	motifs_CcpAfamily_lp0172GOOFE_MEME.txt	-	21396	21411	-371	-386	1.35e-05	GTGCAAACGGGTCAAT	hypothetical protein
lp_0020	glgB	+	21099	23003	motifs_CcpAfamily_lp0172GOOFE_MEME.txt	-	21396	21411	297	312	1.35e-05	GTGCAAACGGGTCAAT	glycogen branching enzyme
lp_0129	hsp1	+	114984	115406	motifs_CcpAfamily_lp0172GOOFE_MEME.txt	-	115023	115038	39	54	1.35e-05	GTTCAAACGGATCCAA	small heat shock protein
lp_0216	ISP2	+	198163	199815	motifs_CcpAfamily_lp0172GOOFE_MEME.txt	-	198379	198394	216	231	1.35e-05	GGGCAAACCGTTCAAT	transposase
lp_0446	ppx1	+	400625	401542	motifs_CcpAfamily_lp0172GOOFE_MEME.txt	+	400675	400690	50	65	1.35e-05	GGTCAGTCGGTTGCAT	exopolyphosphatase
lp_0643	-	+	600953	601885	motifs_CcpAfamily_lp0172GOOFE_MEME.txt	-	601206	601221	253	268	1.35e-05	TCGCTAAAGGTTCCAT	prophage Lp1 protein 20
lp_0906	pbg2	+	835698	837200	motifs_CcpAfamily_lp0172GOOFE_MEME.txt	-	836725	836740	1027	1042	1.35e-05	ACGCCAACGGTTCGAT	6-phospho-beta-glucosidase
lp_0911	ISP2	+	840601	842334	motifs_CcpAfamily_lp0172GOOFE_MEME.txt	-	840817	840832	216	231	1.35e-05	GGGCAAACCGTTCAAT	transposase
lp_1640	rplS	+	1494569	1494925	motifs_CcpAfamily_lp0172GOOFE_MEME.txt	+	1494682	1494697	113	128	1.35e-05	TCGCGAACGGATCCAA	50S ribosomal protein L19
lp_3267	gshR4	+	2906700	2908034	motifs_CcpAfamily_lp0172GOOFE_MEME.txt	-	2907390	2907405	690	705	1.35e-05	TGGTAAATGCTTGCAC	glutathione reductase
lp_3331	ISP2-N	+	2963939	2965324	motifs_CcpAfamily_lp0172GOOFE_MEME.txt	-	2964155	2964170	216	231	1.35e-05	GGGCAAACCGTTCAAT	transposase, N-terminal fragment
lp_0800	-	+	736645	743064	motifs_CcpAfamily_lp0172GOOFE_MEME.txt	-	740734	740749	4089	4104	1.41e-05	AGGCATCCGGTTGCAC	cell surface protein precursor
lp_2082	-	-	1877324	1878127	motifs_CcpAfamily_lp0172GOOFE_MEME.txt	+	1878473	1878488	-346	-361	1.41e-05	ATGCAATCGGTTGCCG	methyltransferase (putative)
lp_3250	-	-	2894837	2895094	motifs_CcpAfamily_lp0172GOOFE_MEME.txt	+	2895297	2895312	-203	-218	1.41e-05	TGGCAATCGATCGCAT	hypothetical protein
lp_0925	-	+	857507	859354	motifs_CcpAfamily_lp0172GOOFE_MEME.txt	+	858580	858595	1073	1088	1.48e-05	GGGCAAACGCGCCCAC	acyltransferase
lp_1669	-	+	1521287	1522273	motifs_CcpAfamily_lp0172GOOFE_MEME.txt	-	1521545	1521560	258	273	1.48e-05	GTGCAATCGCTTGTTC	transcription regulator
lp_1900	-	+	1718310	1718642	motifs_CcpAfamily_lp0172GOOFE_MEME.txt	-	1718063	1718078	-247	-232	1.48e-05	GCGCAATATGTTCCAT	integral membrane protein
lp_2102	cps4G	-	1897079	1898113	motifs_CcpAfamily_lp0172GOOFE_MEME.txt	+	1898356	1898371	-243	-258	1.48e-05	GGGCTAAGGCTTCCAC	glycosyltransferase
lp_0287	-	-	260917	261228	motifs_CcpAfamily_lp0172GOOFE_MEME.txt	-	261298	261313	-70	-85	1.51e-05	AGTCAAACGGTTGTAC	hypothetical protein
lp_0289	-	+	261457	261711	motifs_CcpAfamily_lp0172GOOFE_MEME.txt	-	261298	261313	-159	-144	1.51e-05	AGTCAAACGGTTGTAC	hypothetical protein
lp_1625	-	+	1478425	1478787	motifs_CcpAfamily_lp0172GOOFE_MEME.txt	-	1478154	1478169	-271	-256	1.51e-05	AGGCAAACGGACGCAC	hypothetical protein
lp_1783	pyrAA2	+	1614564	1615646	motifs_CcpAfamily_lp0172GOOFE_MEME.txt	-	1615281	1615296	717	732	1.51e-05	TGGCAAACAGTGGCAC	carbamoyl-phosphate synthase small subunit
lp_3390	-	+	3006114	3007280	motifs_CcpAfamily_lp0172GOOFE_MEME.txt	+	3006215	3006230	101	116	1.51e-05	AGCCAAACGGATGCAC	prophage Lp4 protein 1, integrase
lp_1608	opuB	+	1462618	1463247	motifs_CcpAfamily_lp0172GOOFE_MEME.txt	-	1462747	1462762	129	144	1.56e-05	TCGCAATCGGCTTCAC	glycine betaine/carnitine/choline ABC transporter, permease protein
lp_2564	-	+	2283905	2285068	motifs_CcpAfamily_lp0172GOOFE_MEME.txt	+	2284540	2284555	635	650	1.57e-05	GCGCAATCGCGACCAC	integral membrane protein
lp_0165	-	+	142774	143292	motifs_CcpAfamily_lp0172GOOFE_MEME.txt	-	142760	142775	-14	1	1.78e-05	ATTCAAACGCCTCCAT	transcription regulator (putative)
lp_0164	-	-	142032	142544	motifs_CcpAfamily_lp0172GOOFE_MEME.txt	-	142760	142775	-216	-231	1.78e-05	ATTCAAACGCCTCCAT	integral membrane protein
lp_0567	pacL2	+	523336	525990	motifs_CcpAfamily_lp0172GOOFE_MEME.txt	-	525481	525496	2145	2160	1.78e-05	AGGCAATTGCTGGCAA	cation transporting P-type ATPase
lp_0698	dnaX	+	642982	644679	motifs_CcpAfamily_lp0172GOOFE_MEME.txt	-	643918	643933	936	951	1.78e-05	TGGCAAATGCTTCAAA	DNA-directed DNA polymerase III, gamma/tau subunit
lp_1499	narJ	+	1373366	1373938	motifs_CcpAfamily_lp0172GOOFE_MEME.txt	-	1373152	1373167	-214	-199	1.78e-05	TGGCAATCGCCAGCAA	nitrate reductase, delta chain
lp_1502	-	+	1374837	1375856	motifs_CcpAfamily_lp0172GOOFE_MEME.txt	-	1374550	1374565	-287	-272	1.78e-05	TTGCAATCGCGTGAAT	hypothetical protein
lp_1632	smc	+	1485226	1488783	motifs_CcpAfamily_lp0172GOOFE_MEME.txt	-	1486210	1486225	984	999	1.78e-05	TCGCAATCTGTTGCTC	cell division protein Smc
lp_1817	-	+	1643232	1644257	motifs_CcpAfamily_lp0172GOOFE_MEME.txt	+	1643369	1643384	137	152	1.78e-05	TGGCCAACGCTCCCAA	ribitol-5-phosphate 2-dehydrogenase (putative)
lp_1888	rluB	-	1706080	1706796	motifs_CcpAfamily_lp0172GOOFE_MEME.txt	+	1707107	1707122	-311	-326	1.78e-05	TTGCTAACACTTCCAA	pseudouridylate synthase
lp_2055	rpsB	-	1858071	1858874	motifs_CcpAfamily_lp0172GOOFE_MEME.txt	-	1859019	1859034	-145	-160	1.78e-05	ATGAAATTGCTTGCAA	30S ribosomal protein S2
lp_2056	-	+	1859099	1859821	motifs_CcpAfamily_lp0172GOOFE_MEME.txt	-	1859019	1859034	-80	-65	1.78e-05	ATGAAATTGCTTGCAA	hydrolase, HAD superfamily
lp_2082	-	-	1877324	1878127	motifs_CcpAfamily_lp0172GOOFE_MEME.txt	+	1878385	1878400	-258	-273	1.78e-05	GGTCAATCGGTTGCGC	methyltransferase (putative)
lp_2213	brnQ2	+	1996909	1998258	motifs_CcpAfamily_lp0172GOOFE_MEME.txt	-	1997509	1997524	600	615	1.78e-05	AGGCTAACGCATCCAT	branched-chain amino acid transport protein
lp_2394	-	-	2157270	2159159	motifs_CcpAfamily_lp0172GOOFE_MEME.txt	+	2159299	2159314	-140	-155	1.78e-05	TCGCAATCCGTTGCGC	ABC transporter, ATP-binding and permease protein
lp_2699	pyrD	-	2399695	2400612	motifs_CcpAfamily_lp0172GOOFE_MEME.txt	-	2400958	2400973	-346	-361	1.82e-05	AGCCAAGCGGTTCCAT	dihydroorotate oxidase
lp_3268	-	+	2908214	2908555	motifs_CcpAfamily_lp0172GOOFE_MEME.txt	-	2907837	2907852	-377	-362	1.82e-05	CGGCAATCGGTTCCTT	hypothetical protein
lp_1264	oppD	+	1150261	1151340	motifs_CcpAfamily_lp0172GOOFE_MEME.txt	-	1150645	1150660	384	399	1.89e-05	GGGCAATCGCTTCTTT	oligopeptide ABC transporter, ATP-binding protein
lp_1658	trpB	+	1512415	1513212	motifs_CcpAfamily_lp0172GOOFE_MEME.txt	-	1512886	1512901	471	486	1.89e-05	GGGCAATCGCTGCGAT	tryptophan synthase, alpha chain
lp_1729	-	+	1565021	1566367	motifs_CcpAfamily_lp0172GOOFE_MEME.txt	+	1565859	1565874	838	853	1.89e-05	GTGCAATGGCTGCCAA	sugar transport protein (putative)
lp_3015	-	+	2683135	2683797	motifs_CcpAfamily_lp0172GOOFE_MEME.txt	+	2683016	2683031	-119	-104	1.89e-05	TCGCAATCGCTTCTTA	extracellular protein
lp_0496	-	+	443848	444057	motifs_CcpAfamily_lp0172GOOFE_MEME.txt	-	443671	443686	-177	-162	2.04e-05	TGGCAAACAGCTCCAA	hypothetical protein
lp_0574	-	+	531998	532852	motifs_CcpAfamily_lp0172GOOFE_MEME.txt	-	532472	532487	474	489	2.04e-05	TGGCAAACTGTTCCTT	hypothetical protein
lp_0737	-	+	674619	675185	motifs_CcpAfamily_lp0172GOOFE_MEME.txt	+	674439	674454	-180	-165	2.04e-05	TGGAAAACGGTGCCAA	ribosomal protein S30EA
lp_0967	-	+	898709	899710	motifs_CcpAfamily_lp0172GOOFE_MEME.txt	+	898948	898963	239	254	2.04e-05	TGCCAAACGGTTCAAT	hypothetical protein
lp_1312	tagE3	+	1206590	1208116	motifs_CcpAfamily_lp0172GOOFE_MEME.txt	-	1206543	1206558	-47	-32	2.04e-05	TTGCCAACGGTGCCAA	poly(glycerol-phosphate) alpha-glucosyltransferase
lp_1321	pepV	+	1216650	1218053	motifs_CcpAfamily_lp0172GOOFE_MEME.txt	+	1216508	1216523	-142	-127	2.04e-05	TTGTAATAGGTTGCAT	dipeptidase
lp_1401	pbg3	+	1284345	1285817	motifs_CcpAfamily_lp0172GOOFE_MEME.txt	-	1284232	1284247	-113	-98	2.04e-05	TGGCAATCAGTTGCTT	6-phospho-beta-glucosidase
lp_1431	-	+	1310325	1312361	motifs_CcpAfamily_lp0172GOOFE_MEME.txt	-	1310397	1310412	72	87	2.04e-05	AGTGAATCGGTTGCAA	integral membrane protein
lp_1473	fecB	+	1350335	1351405	motifs_CcpAfamily_lp0172GOOFE_MEME.txt	+	1350014	1350029	-321	-306	2.04e-05	ATTCAGACGGTTCCAA	iron chelatin ABC transporter, substrate binding protein (putative)
lp_1534	-	+	1401353	1402504	motifs_CcpAfamily_lp0172GOOFE_MEME.txt	+	1401379	1401394	26	41	2.04e-05	ATACAATCCGTTGCAT	hypothetical protein
lp_1558	pheS	+	1423217	1424263	motifs_CcpAfamily_lp0172GOOFE_MEME.txt	-	1423833	1423848	616	631	2.04e-05	TGGGAATGGGTTGCAT	phenylalanine--tRNA ligase, alpha chain
lp_1857	-	+	1678248	1679177	motifs_CcpAfamily_lp0172GOOFE_MEME.txt	-	1678498	1678513	250	265	2.04e-05	TTGCGAACGGTTCCCT	transcription regulator
lp_2308	thrA2	+	2086077	2087429	motifs_CcpAfamily_lp0172GOOFE_MEME.txt	+	2086190	2086205	113	128	2.04e-05	TGGTAAACGGTTCGAT	aspartate kinase
lp_2306	-	-	2084602	2085867	motifs_CcpAfamily_lp0172GOOFE_MEME.txt	+	2086190	2086205	-323	-338	2.04e-05	TGGTAAACGGTTCGAT	hypothetical protein
lp_2584	-	-	2303124	2303426	motifs_CcpAfamily_lp0172GOOFE_MEME.txt	-	2303449	2303464	-23	-38	2.04e-05	TGGCAAAAGGCTCCAT	hypothetical protein
lp_2966	lmrA	-	2639403	2641160	motifs_CcpAfamily_lp0172GOOFE_MEME.txt	+	2641483	2641498	-323	-338	2.04e-05	TTCCAAACGGTTCAAT	multidrug ABC transporter, ATP-binding and permease protein
lp_3403	-	-	3017894	3018754	motifs_CcpAfamily_lp0172GOOFE_MEME.txt	-	3018988	3019003	-234	-249	2.04e-05	TTGCAATTCGTTGCAT	oxidoreductase
lp_3404	-	+	3018895	3019647	motifs_CcpAfamily_lp0172GOOFE_MEME.txt	-	3018988	3019003	93	108	2.04e-05	TTGCAATTCGTTGCAT	integral membrane protein
lp_3418	pck	+	3033342	3035003	motifs_CcpAfamily_lp0172GOOFE_MEME.txt	-	3034593	3034608	1251	1266	2.04e-05	TTGCAAATGGTTCGAT	phosphoenolpyruvate carboxykinase (ATP)
lp_0047	aldH	+	47239	48669	motifs_CcpAfamily_lp0172GOOFE_MEME.txt	-	47632	47647	393	408	2.06e-05	CTGCAATCGCTTCTAC	aldehyde dehydrogenase
lp_0676	-	+	623748	624740	motifs_CcpAfamily_lp0172GOOFE_MEME.txt	-	623877	623892	129	144	2.06e-05	CGGCAATCGCTTCCGC	prophage Lp1 protein 53
lp_0039	-	+	41683	42537	motifs_CcpAfamily_lp0172GOOFE_MEME.txt	-	42059	42074	376	391	2.19e-05	ACGTACTCGGTTCCAT	hypothetical protein
lp_0500	rbsK1	+	447195	448118	motifs_CcpAfamily_lp0172GOOFE_MEME.txt	-	447051	447066	-144	-129	2.19e-05	AGGCAAACGCTGCAAC	ribokinase
lp_2579	-	-	2297746	2298231	motifs_CcpAfamily_lp0172GOOFE_MEME.txt	-	2298521	2298536	-290	-305	2.22e-05	TTGCAATCGGGTTCAC	acetyltransferase (putative)
lp_2580	-	+	2298515	2300527	motifs_CcpAfamily_lp0172GOOFE_MEME.txt	-	2298521	2298536	6	21	2.22e-05	TTGCAATCGGGTTCAC	alkaline phosphatase superfamily protein
lp_0014	dnaC	+	13747	15171	motifs_CcpAfamily_lp0172GOOFE_MEME.txt	-	13840	13855	93	108	2.25e-05	ACTCCATCGCTTCCAC	replicative DNA helicase DnaC
lp_0552	-	+	510340	511182	motifs_CcpAfamily_lp0172GOOFE_MEME.txt	-	510403	510418	63	78	2.25e-05	TCGCAGTCGCATCCAC	hypothetical protein
lp_0620	rplA	+	588155	588844	motifs_CcpAfamily_lp0172GOOFE_MEME.txt	+	588492	588507	337	352	2.25e-05	TCGCAATCGCTACCCC	50S ribosomal protein L1
lp_0442	-	+	396196	396942	motifs_CcpAfamily_lp0172GOOFE_MEME.txt	-	396448	396463	252	267	2.31e-05	AGGCACTCGGTTGAAC	transcription regulator
lp_0800	-	+	736645	743064	motifs_CcpAfamily_lp0172GOOFE_MEME.txt	-	742505	742520	5860	5875	2.31e-05	TGGGCATCGGTTGCAC	cell surface protein precursor
lp_1255	prfC	+	1138710	1140242	motifs_CcpAfamily_lp0172GOOFE_MEME.txt	+	1138949	1138964	239	254	2.31e-05	TGGCAAACGGATCAAC	peptide chain release factor 3
lp_2066	-	+	1865026	1865655	motifs_CcpAfamily_lp0172GOOFE_MEME.txt	-	1864594	1864609	-432	-417	2.31e-05	AGGCAATCGGTTGGGC	hypothetical protein
lp_2598	pflB1	+	2315865	2318309	motifs_CcpAfamily_lp0172GOOFE_MEME.txt	+	2318091	2318106	2226	2241	2.31e-05	ATGAAATTGGTTGCAC	formate C-acetyltransferase
lp_3459	-	-	3064671	3064970	motifs_CcpAfamily_lp0172GOOFE_MEME.txt	+	3065174	3065189	-204	-219	2.31e-05	TGATAAACGGTTCCAC	hypothetical protein
lp_3605	iolG1	-	3222255	3223292	motifs_CcpAfamily_lp0172GOOFE_MEME.txt	-	3223603	3223618	-311	-326	2.31e-05	TTGCCAACAGTTCCAC	myo-inositol 2-dehydrogenase
lp_0116	-	+	101717	102916	motifs_CcpAfamily_lp0172GOOFE_MEME.txt	-	101448	101463	-269	-254	2.41e-05	AGGCAATGCCTTCCAA	purine-cytosine transport protein
lp_0400	napA1	+	363819	365003	motifs_CcpAfamily_lp0172GOOFE_MEME.txt	+	364683	364698	864	879	2.41e-05	TGGCAATCGCTACCGT	Na(+)/H(+) antiporter
lp_0905	pts12BCA	+	833821	835683	motifs_CcpAfamily_lp0172GOOFE_MEME.txt	+	835097	835112	1276	1291	2.41e-05	TGGCAGTCGCTACCAT	beta-glucosides PTS, EIIBCA
lp_1076	truA	+	978088	978876	motifs_CcpAfamily_lp0172GOOFE_MEME.txt	-	978217	978232	129	144	2.41e-05	TCACAATCGGTTCAAC	tRNA pseudouridine synthase A
lp_1665	adh1	+	1518459	1519502	motifs_CcpAfamily_lp0172GOOFE_MEME.txt	+	1518113	1518128	-346	-331	2.41e-05	TGGCGCTCGCTTCCAT	alcohol dehydrogenase
lp_2524	-	+	2251207	2252397	motifs_CcpAfamily_lp0172GOOFE_MEME.txt	+	2251827	2251842	620	635	2.41e-05	AGTCAATCGCGTCCAA	protein containing diguanylate cyclase/phosphodiesterase domain 1 (GGDEF)
lp_2588	-	+	2305971	2307683	motifs_CcpAfamily_lp0172GOOFE_MEME.txt	-	2305956	2305971	-15	0	2.41e-05	TGGTAATCGCCTCCAT	cell surface protein precursor
lp_2861	thgA3	-	2551025	2551645	motifs_CcpAfamily_lp0172GOOFE_MEME.txt	-	2551868	2551883	-223	-238	2.41e-05	TCGCAATCGGAACCAC	galactoside O-acetyltransferase
lp_2862	sip1	+	2551838	2552455	motifs_CcpAfamily_lp0172GOOFE_MEME.txt	-	2551868	2551883	30	45	2.41e-05	TCGCAATCGGAACCAC	signal peptidase I
lp_3027	-	+	2693317	2694252	motifs_CcpAfamily_lp0172GOOFE_MEME.txt	+	2693561	2693576	244	259	2.41e-05	TGGCAATCACTTCAAT	integral membrane protein
lp_0215	-	+	196433	197953	motifs_CcpAfamily_lp0172GOOFE_MEME.txt	-	196349	196364	-84	-69	2.42e-05	TGGCAATTGATTCCAC	ABC transporter, ATP-binding protein
lp_0214	-	-	195749	196132	motifs_CcpAfamily_lp0172GOOFE_MEME.txt	-	196349	196364	-217	-232	2.42e-05	TGGCAATTGATTCCAC	integral membrane protein
lp_0949	-	+	881328	882080	motifs_CcpAfamily_lp0172GOOFE_MEME.txt	+	881035	881050	-293	-278	2.42e-05	AGTCAATCGTTTCCAC	hypothetical protein
lp_0809	-	+	749279	749740	motifs_CcpAfamily_lp0172GOOFE_MEME.txt	+	749316	749331	37	52	2.5e-05	TGGCAATCGGGGCCAA	ATPase or kinase (putative)
lp_1048	rpsN	+	959305	959490	motifs_CcpAfamily_lp0172GOOFE_MEME.txt	+	958992	959007	-313	-298	2.5e-05	TGGCAATTGGTGCCAA	ribosomal protein S14
lp_1283	-	+	1166254	1168359	motifs_CcpAfamily_lp0172GOOFE_MEME.txt	-	1166633	1166648	379	394	2.5e-05	AGGAAGTCGGTTCCAT	alkaline phosphatase superfamily protein
lp_2231a	-	-	2021160	2021540	motifs_CcpAfamily_lp0172GOOFE_MEME.txt	+	2021599	2021614	-59	-74	2.5e-05	TGGCAATTGGTTCAAA	hypothetical protein
lp_0181	map2	+	158212	160482	motifs_CcpAfamily_lp0172GOOFE_MEME.txt	+	159168	159183	956	971	2.53e-05	AGGCATTCGCTTCAAC	maltose phosphorylase
lp_0457	-	+	411043	411606	motifs_CcpAfamily_lp0172GOOFE_MEME.txt	-	410958	410973	-85	-70	2.53e-05	TGGCAATTGCTTCAAC	hypothetical protein
lp_1742	-	+	1581644	1581850	motifs_CcpAfamily_lp0172GOOFE_MEME.txt	-	1581634	1581649	-10	5	2.53e-05	AGGCAATCGCCACCAC	hypothetical protein
lp_2036	-	-	1836614	1837141	motifs_CcpAfamily_lp0172GOOFE_MEME.txt	+	1837245	1837260	-104	-119	2.53e-05	ATTCAATCGCTACCAC	hypothetical protein
lp_0540	-	+	491040	492644	motifs_CcpAfamily_lp0172GOOFE_MEME.txt	-	490921	490936	-119	-104	2.56e-05	TTGCCATTGGTTCCAC	integral membrane protein
lp_2638	-	+	2348604	2349110	motifs_CcpAfamily_lp0172GOOFE_MEME.txt	-	2348784	2348799	180	195	2.56e-05	TGGCAATTGGTCCCAC	hypothetical protein
lp_0918	-	+	848004	850967	motifs_CcpAfamily_lp0172GOOFE_MEME.txt	-	848649	848664	645	660	2.7e-05	CCGCAGACGCCTGCAA	hypothetical protein
lp_1386	-	+	1269818	1271209	motifs_CcpAfamily_lp0172GOOFE_MEME.txt	+	1270412	1270427	594	609	2.7e-05	GCACAAACCATTGCAA	cation efflux protein (putative)
lp_0800	-	+	736645	743064	motifs_CcpAfamily_lp0172GOOFE_MEME.txt	+	741112	741127	4467	4482	2.73e-05	CCGCAAACGGTTACCT	cell surface protein precursor
lp_1785	pgm5	+	1618383	1618982	motifs_CcpAfamily_lp0172GOOFE_MEME.txt	+	1616035	1616050	-2348	-2333	2.73e-05	GAGCAACCGGTTGAAA	phosphoglycerate mutase (putative)
lp_0264	pts4ABC	+	237710	239707	motifs_CcpAfamily_lp0172GOOFE_MEME.txt	-	237664	237679	-46	-31	2.79e-05	GCGCAACCGCTTGATA	beta-glucosides PTS, EIIABC
lp_0450	-	+	404540	405382	motifs_CcpAfamily_lp0172GOOFE_MEME.txt	+	404439	404454	-101	-86	2.79e-05	GCTCAAGTGCTTGCAA	hypothetical protein
lp_1032	rpsJ	+	952919	953227	motifs_CcpAfamily_lp0172GOOFE_MEME.txt	+	952617	952632	-302	-287	2.79e-05	GCGCAAACGCTATTAA	ribosomal protein S10
lp_1942	rrp6	-	1760939	1761544	motifs_CcpAfamily_lp0172GOOFE_MEME.txt	-	1761629	1761644	-85	-100	2.79e-05	GCGAACCCGCTTGCAA	response regulator
lp_2557	hisH	-	2278011	2278637	motifs_CcpAfamily_lp0172GOOFE_MEME.txt	+	2278709	2278724	-72	-87	2.79e-05	GCCCAAACGCTTTGAA	amidotransferase
lp_3648	-	+	3269262	3271073	motifs_CcpAfamily_lp0172GOOFE_MEME.txt	+	3270682	3270697	1420	1435	2.79e-05	GCGCAGATGCTTTCAT	ABC transporter, ATP-binding and permease protein
lp_0251	selA	+	226039	227139	motifs_CcpAfamily_lp0172GOOFE_MEME.txt	+	226483	226498	444	459	2.83e-05	CCACAAACGGTCGCAA	L-seryl-tRNA(Sec) selenium transferase (putative)
lp_0578	npsA	+	536024	551893	motifs_CcpAfamily_lp0172GOOFE_MEME.txt	+	544811	544826	8787	8802	2.83e-05	CCGCAAAATGTTGCAA	non-ribosomal peptide synthetase NpsA
lp_0589	accB1	+	563278	563679	motifs_CcpAfamily_lp0172GOOFE_MEME.txt	+	562923	562938			2.83e-05	CCGCAAACGGATGCGT
lp_1377	-	+	1260939	1262576	motifs_CcpAfamily_lp0172GOOFE_MEME.txt	+	1261973	1261988	1034	1049	2.83e-05	GAGCGAACGGTTGAAT	hypothetical protein
lp_1579	miaA	+	1442079	1443014	motifs_CcpAfamily_lp0172GOOFE_MEME.txt	+	1441786	1441801	-293	-278	2.83e-05	GATCGAACGGTTGCAT	tRNA isopentenyltransferase
lp_0931	hpaG	+	861714	862544	motifs_CcpAfamily_lp0172GOOFE_MEME.txt	-	861873	861888	159	174	2.86e-05	GCGCAAACGTTTCAAG	2-hydroxyhepta-2,4-diene-1,7-dioateisomerase / 5-carboxymethyl-2-oxo-hex-3-ene-1,7-dioatedecarboxylase (putative)
lp_2220	cutC	+	2002853	2003491	motifs_CcpAfamily_lp0172GOOFE_MEME.txt	-	2002812	2002827	-41	-26	2.86e-05	ACGCAAACGCCTTCAG	copper homeostasis protein
lp_0481	pyrG	+	429204	430817	motifs_CcpAfamily_lp0172GOOFE_MEME.txt	+	430504	430519	1300	1315	3e-05	GCGCTTACCCTTGCAA	CTP synthetase
lp_0729	-	+	667219	669054	motifs_CcpAfamily_lp0172GOOFE_MEME.txt	+	667966	667981	747	762	3e-05	GCGAACACGCTAGCAA	transport protein
lp_1032	rpsJ	+	952919	953227	motifs_CcpAfamily_lp0172GOOFE_MEME.txt	+	952711	952726	-208	-193	3e-05	GCGAAAACACTTGCTA	ribosomal protein S10
lp_1846	hslV	-	1668400	1668942	motifs_CcpAfamily_lp0172GOOFE_MEME.txt	-	1669111	1669126	-169	-184	3e-05	CGGCACACGTTTGCAA	ATP-dependent protease peptidase subunit
lp_0175	malE	+	151222	152475	motifs_CcpAfamily_lp0173GOOFE_MEME.txt	+	151121	151136	-101	-86	7.3e-09	CTGTTAACGTTAACAT	maltose/maltodextrin ABC transporter, substrate binding protein
lp_3514	bglG4	-	3129068	3129913	motifs_CcpAfamily_lp0173GOOFE_MEME.txt	-	3130026	3130041	-113	-128	7.14e-08	TTGTTACCGCTAACAT	transcription antiterminator
lp_0113	thiM	+	99433	100224	motifs_CcpAfamily_lp0173GOOFE_MEME.txt	-	99203	99218	-230	-215	2.11e-07	TTGTAACCGCTAACGT	hydroxyethylthiazole kinase
lp_0111	-	-	98100	99077	motifs_CcpAfamily_lp0173GOOFE_MEME.txt	-	99203	99218	-126	-141	2.11e-07	TTGTAACCGCTAACGT	oxidoreductase
lp_0262	treR	+	235306	236025	motifs_CcpAfamily_lp0173GOOFE_MEME.txt	-	235277	235292	-29	-14	2.11e-07	TTGTTATCGTTTTCAT	transcription regulator
lp_3051	dhaT	+	2712741	2713913	motifs_CcpAfamily_lp0173GOOFE_MEME.txt	-	2712705	2712720	-36	-21	2.11e-07	TTGTAATCGCTATCAT	1,3-propanediol dehydrogenase
lp_1101	ldhL2	+	999592	1000521	motifs_CcpAfamily_lp0173GOOFE_MEME.txt	+	999344	999359	-248	-233	2.27e-07	TTGTAACCGCTTACGA	L-lactate dehydrogenase
lp_1098	-	-	998884	999195	motifs_CcpAfamily_lp0173GOOFE_MEME.txt	+	999344	999359	-149	-164	2.27e-07	TTGTAACCGCTTACGA	hypothetical protein
lp_3648	-	+	3269262	3271073	motifs_CcpAfamily_lp0173GOOFE_MEME.txt	-	3269075	3269090	-187	-172	2.27e-07	TTGTAATCGTTTTCAA	ABC transporter, ATP-binding and permease protein
lp_3313	pflB2	+	2949059	2951317	motifs_CcpAfamily_lp0173GOOFE_MEME.txt	-	2948965	2948980	-94	-79	2.4e-07	TTGTAACCGCTTTCAG	formate C-acetyltransferase
lp_1075	-	+	977223	978023	motifs_CcpAfamily_lp0173GOOFE_MEME.txt	+	977601	977616	378	393	3.3e-07	CTGTTAACTCTAACAA	ABC transporter, permease protein
lp_1535	-	+	1402629	1403183	motifs_CcpAfamily_lp0173GOOFE_MEME.txt	+	1402481	1402496	-148	-133	3.3e-07	CGGTTACCGGTAACAA	hypothetical protein
lp_0789	gapB	+	724979	726001	motifs_CcpAfamily_lp0173GOOFE_MEME.txt	+	725187	725202	208	223	3.86e-07	TTGTTAACGGTAAGAA	glyceraldehyde 3-phosphate dehydrogenase
lp_2225	pepF1	-	2007249	2009060	motifs_CcpAfamily_lp0173GOOFE_MEME.txt	-	2009395	2009410	-335	-350	4.34e-07	CTGTTATCGGTACCAT	oligoendopeptidase F
lp_1168	-	+	1066063	1066626	motifs_CcpAfamily_lp0173GOOFE_MEME.txt	-	1065697	1065712	-366	-351	5.95e-07	TTGTTAACGGTTACAC	hypothetical protein
lp_1259	-	+	1144705	1145550	motifs_CcpAfamily_lp0173GOOFE_MEME.txt	-	1144540	1144555	-165	-150	5.95e-07	GTGTAATCGGTAACAA	transport protein
lp_2768	-	+	2460472	2461776	motifs_CcpAfamily_lp0173GOOFE_MEME.txt	+	2460896	2460911	424	439	5.95e-07	TTGTTAACGCTCACAA	transport protein
lp_1022	rpoC	+	943593	947234	motifs_CcpAfamily_lp0173GOOFE_MEME.txt	-	946602	946617	3009	3024	8.22e-07	CTGTTAACGGCAACGT	DNA-directed RNA polymerase beta' subunit
lp_2504	-	-	2236250	2237431	motifs_CcpAfamily_lp0173GOOFE_MEME.txt	+	2237497	2237512	-66	-81	8.22e-07	TTGTTAAGGGTAACAT	hypothetical protein
lp_3623	srlD1	-	3237464	3238267	motifs_CcpAfamily_lp0173GOOFE_MEME.txt	+	3238314	3238329	-47	-62	1.7e-06	CTGTAAACGCTATCTA	sorbitol-6-phosphate 2-dehydrogenase
lp_0230	pts2CB	+	208913	210751	motifs_CcpAfamily_lp0173GOOFE_MEME.txt	-	209150	209165	237	252	2.14e-06	CAGTAAACGCTATCAA	mannitol PTS, EIICB
lp_1413	pbp2A	+	1292852	1294981	motifs_CcpAfamily_lp0173GOOFE_MEME.txt	+	1292788	1292803	-64	-49	2.14e-06	TTGTAAAAGCTAACAA	penicillin binding protein 2A
lp_1487	rrp4	-	1361115	1361768	motifs_CcpAfamily_lp0173GOOFE_MEME.txt	-	1362123	1362138	-355	-370	2.14e-06	CGGTAACCGGTAACGA	response regulator
lp_2405	-	-	2167331	2169526	motifs_CcpAfamily_lp0173GOOFE_MEME.txt	-	2169610	2169625	-84	-99	2.14e-06	TTTTAAACGCTAACAA	prophage Lp2 protein 52
lp_2888	patB	-	2567525	2568697	motifs_CcpAfamily_lp0173GOOFE_MEME.txt	+	2568811	2568826	-114	-129	2.14e-06	TTTTTAACGCTATCAA	aminotransferase
lp_3113	-	+	2772135	2772515	motifs_CcpAfamily_lp0173GOOFE_MEME.txt	+	2772135	2772150	0	15	2.14e-06	TTGTTAACGTTTAAAA	transcription regulator
lp_3290	-	-	2928450	2929088	motifs_CcpAfamily_lp0173GOOFE_MEME.txt	-	2929299	2929314	-211	-226	2.14e-06	TTGTTAACGGTAATGT	transcription regulator
lp_0997	cspC	+	921009	921209	motifs_CcpAfamily_lp0173GOOFE_MEME.txt	+	920678	920693	-331	-316	2.26e-06	CTGTTACCGTTTCCAT	cold shock protein CspC
lp_1481	narK	+	1355844	1357034	motifs_CcpAfamily_lp0173GOOFE_MEME.txt	+	1355614	1355629	-230	-215	2.82e-06	CTGTAATCGATTACGA	nitrite extrusion protein
lp_0210	ack1	+	193763	194950	motifs_CcpAfamily_lp0173GOOFE_MEME.txt	+	193605	193620	-158	-143	3.66e-06	CTGTAAAAGTTAACGT	acetate kinase
lp_0385	-	+	353648	354034	motifs_CcpAfamily_lp0173GOOFE_MEME.txt	-	353410	353425	-238	-223	3.66e-06	TTCTTACCGGTAACGG	hypothetical protein
lp_0969	-	+	900921	901685	motifs_CcpAfamily_lp0173GOOFE_MEME.txt	+	900845	900860	-76	-61	3.66e-06	CTGGTATCGGTATCGT	integral membrane protein
lp_1379	cysC	+	1263732	1264355	motifs_CcpAfamily_lp0173GOOFE_MEME.txt	-	1263699	1263714	-33	-18	3.66e-06	CTGTTCACGTTTACGT	adenylylsulfate kinase
lp_2462	-	-	2205707	2205976	motifs_CcpAfamily_lp0173GOOFE_MEME.txt	+	2206350	2206365	-374	-389	3.66e-06	CTGTAATAGGTAACGT	prophage Lp3 protein 19, head-to-tail joining
lp_2579	-	-	2297746	2298231	motifs_CcpAfamily_lp0173GOOFE_MEME.txt	-	2298279	2298294	-48	-63	3.66e-06	TCGTAATCGCTAACAA	acetyltransferase (putative)
lp_2580	-	+	2298515	2300527	motifs_CcpAfamily_lp0173GOOFE_MEME.txt	-	2298279	2298294	-236	-221	3.66e-06	TCGTAATCGCTAACAA	alkaline phosphatase superfamily protein
lp_2582	glpQ4	+	2300909	2302702	motifs_CcpAfamily_lp0173GOOFE_MEME.txt	-	2301960	2301975	1051	1066	3.66e-06	CCGTTACCGTTATCGA	glycerophosphodiester phosphodiesterase
lp_2793	-	-	2482129	2484282	motifs_CcpAfamily_lp0173GOOFE_MEME.txt	-	2484537	2484552	-255	-270	3.66e-06	TTGTTACCGGTAATGG	hypothetical protein
lp_2794	-	+	2484509	2484955	motifs_CcpAfamily_lp0173GOOFE_MEME.txt	-	2484537	2484552	28	43	3.66e-06	TTGTTACCGGTAATGG	flavodoxin
lp_3407	uppP	-	3021088	3021915	motifs_CcpAfamily_lp0173GOOFE_MEME.txt	+	3022179	3022194	-264	-279	3.66e-06	TTTTTAACGCTAACGG	undecaprenyl pyrophosphate phosphatase
lp_3474	-	-	3082839	3084116	motifs_CcpAfamily_lp0173GOOFE_MEME.txt	-	3084147	3084162	-31	-46	3.66e-06	CAGTAATCGCTTACAA	sugar transport protein
lp_3476	-	+	3084250	3085236	motifs_CcpAfamily_lp0173GOOFE_MEME.txt	-	3084147	3084162	-103	-88	3.66e-06	CAGTAATCGCTTACAA	transcription regulator
lp_0056	-	+	55625	57040	motifs_CcpAfamily_lp0173GOOFE_MEME.txt	+	55205	55220	-420	-405	4.17e-06	TTGTTTACGCTTTCAA	cation transport protein
lp_2608	-	+	2326331	2328334	motifs_CcpAfamily_lp0173GOOFE_MEME.txt	+	2327534	2327549	1203	1218	4.32e-06	TTGTTACCGTTGACGT	Na(+)/H(+) antiporter
lp_1355	pltK	+	1243904	1245166	motifs_CcpAfamily_lp0173GOOFE_MEME.txt	+	1243848	1243863	-56	-41	4.88e-06	CAGTTATCGTTTACGT	histidine protein kinase; sensor protein
lp_1579	miaA	+	1442079	1443014	motifs_CcpAfamily_lp0173GOOFE_MEME.txt	+	1441990	1442005	-89	-74	4.88e-06	CTGTTATCGTCATCGG	tRNA isopentenyltransferase
lp_1643	-	+	1496310	1502969	motifs_CcpAfamily_lp0173GOOFE_MEME.txt	-	1497271	1497286	961	976	4.88e-06	TTGTTGCCGTTTACAT	cell surface protein precursor
lp_2766	-	+	2457282	2458373	motifs_CcpAfamily_lp0173GOOFE_MEME.txt	-	2457237	2457252	-45	-30	4.88e-06	CTGTATTCGCTTACAT	hypothetical protein
lp_2764	fabG	-	2456150	2456896	motifs_CcpAfamily_lp0173GOOFE_MEME.txt	-	2457237	2457252	-341	-356	4.88e-06	CTGTATTCGCTTACAT	3-ketoacyl-(acyl-carrier-protein) reductase
lp_2765	-	-	2456896	2457222	motifs_CcpAfamily_lp0173GOOFE_MEME.txt	-	2457237	2457252	-15	-30	4.88e-06	CTGTATTCGCTTACAT	hypothetical protein
lp_3620	pts37C	-	3234514	3235080	motifs_CcpAfamily_lp0173GOOFE_MEME.txt	+	3235361	3235376	-281	-296	4.88e-06	CTGTTACCCCTTTCAT	sorbitol PTS, EIIC
lp_0379	-	+	350484	351401	motifs_CcpAfamily_lp0173GOOFE_MEME.txt	-	350323	350338	-161	-146	5.02e-06	TTGTAACCGGTAGCGG	hypothetical protein
lp_0158	-	+	135204	135704	motifs_CcpAfamily_lp0173GOOFE_MEME.txt	+	135341	135356	137	152	5.85e-06	TAGTTATCGGTTACGG	hypothetical protein
lp_1783	pyrAA2	+	1614564	1615646	motifs_CcpAfamily_lp0173GOOFE_MEME.txt	+	1614260	1614275	-304	-289	5.85e-06	CAGTTAACGTTTTCGG	carbamoyl-phosphate synthase small subunit
lp_2823	-	+	2517058	2517738	motifs_CcpAfamily_lp0173GOOFE_MEME.txt	+	2516856	2516871	-202	-187	5.85e-06	TTGGTATCGGTATCGG	ABC transporter, ATP-binding protein
lp_1316	leuS	+	1210182	1212608	motifs_CcpAfamily_lp0173GOOFE_MEME.txt	-	1212166	1212181	1984	1999	6.08e-06	TTCTTAACGGTTTCGT	leucyl-tRNA synthetase
lp_0578	npsA	+	536024	551893	motifs_CcpAfamily_lp0173GOOFE_MEME.txt	-	538212	538227	2188	2203	6.17e-06	TTGTCATCGCTTACGT	non-ribosomal peptide synthetase NpsA
lp_0263	treA	+	236050	237693	motifs_CcpAfamily_lp0173GOOFE_MEME.txt	-	236216	236231	166	181	6.7e-06	TCGTAACCGTTATCAT	alpha, alpha-phosphotrehalase
lp_1187	-	+	1084375	1085664	motifs_CcpAfamily_lp0173GOOFE_MEME.txt	-	1084705	1084720	330	345	6.7e-06	CTTTAATCGTTTTCAT	hypothetical protein
lp_1251	gnd1	-	1136023	1136919	motifs_CcpAfamily_lp0173GOOFE_MEME.txt	+	1136960	1136975	-41	-56	6.7e-06	TTGTATTCGCTTACAT	6-phosphogluconate dehydrogenase
lp_1261	oppA	+	1146477	1148120	motifs_CcpAfamily_lp0173GOOFE_MEME.txt	-	1146949	1146964	472	487	6.7e-06	TTGTAATCGCCATCAG	oligopeptide ABC transporter, substrate binding protein
lp_3649	-	+	3271303	3272352	motifs_CcpAfamily_lp0173GOOFE_MEME.txt	-	3271220	3271235	-83	-68	6.7e-06	TTTTAACCGCTTACAT	transcription regulator
lp_0609	gltX	+	579545	581035	motifs_CcpAfamily_lp0173GOOFE_MEME.txt	-	580305	580320	760	775	7.14e-06	TTCTTACCGGTTTCGG	glutamyl-tRNA synthetase
lp_3360	-	-	2986599	2987276	motifs_CcpAfamily_lp0173GOOFE_MEME.txt	+	2987358	2987373	-82	-97	7.14e-06	TTGTAATCATTATCGA	integral membrane protein
lp_1629	acpA1	+	1483839	1484084	motifs_CcpAfamily_lp0173GOOFE_MEME.txt	-	1483787	1483802	-52	-37	7.49e-06	TTCTAATCGTTTTCAG	acyl carrier protein
lp_2828	-	+	2522065	2522559	motifs_CcpAfamily_lp0173GOOFE_MEME.txt	-	2521840	2521855	-225	-210	7.49e-06	TTATAACCGCTTTCAT	integral membrane protein
lp_2827	napA3	-	2520530	2521696	motifs_CcpAfamily_lp0173GOOFE_MEME.txt	-	2521840	2521855	-144	-159	7.49e-06	TTATAACCGCTTTCAT	Na(+)/H(+) antiporter
lp_3272	ptp2	+	2912856	2913641	motifs_CcpAfamily_lp0173GOOFE_MEME.txt	-	2912807	2912822	-49	-34	7.49e-06	TTATAACCGCTTTCAT	protein-tyrosine phosphatase
lp_2544	npr2	+	2269594	2270949	motifs_CcpAfamily_lp0173GOOFE_MEME.txt	+	2269394	2269409	-200	-185	8.07e-06	TTGTAACCGTTTTAGT	NADH peroxidase
lp_0796	-	+	732496	733245	motifs_CcpAfamily_lp0173GOOFE_MEME.txt	-	732223	732238	-273	-258	8.59e-06	GTATTAACGTTAACAA	carboxylesterase
lp_0305	gcsH1	-	281132	281431	motifs_CcpAfamily_lp0173GOOFE_MEME.txt	+	281769	281784	-338	-353	9.17e-06	CCGTTAACCGTAACAT	glycine cleavage system, H protein
lp_3010	pts23C	-	2677077	2678549	motifs_CcpAfamily_lp0173GOOFE_MEME.txt	+	2678643	2678658	-94	-109	9.17e-06	CGGTTAACGTAAACAA	cellobiose PTS, EIIC
lp_1177	cps1A	+	1074307	1075299	motifs_CcpAfamily_lp0173GOOFE_MEME.txt	-	1074272	1074287	-35	-20	9.53e-06	TTGTTAACAGTAACTA	polysaccharide biosynthesis protein
lp_2870	-	-	2556140	2556583	motifs_CcpAfamily_lp0173GOOFE_MEME.txt	+	2556971	2556986	-388	-403	9.53e-06	TTGTTAACGGCAACCA	hypothetical protein
lp_0330	fba	+	301990	302853	motifs_CcpAfamily_lp0173GOOFE_MEME.txt	-	302669	302684	679	694	9.78e-06	GTGTTAACGTTAACCT	fructose-bisphosphate aldolase
lp_0511	rho	+	457163	458455	motifs_CcpAfamily_lp0173GOOFE_MEME.txt	+	457524	457539	361	376	1.02e-05	CGGTTAACGGTAAGGA	transcription termination factor Rho
lp_0728	groEL	+	665344	666969	motifs_CcpAfamily_lp0173GOOFE_MEME.txt	+	666722	666737	1378	1393	1.14e-05	CTGTTATCGTTGAAAA	GroEL chaperonin
lp_2099	cps4J	-	1893324	1894775	motifs_CcpAfamily_lp0173GOOFE_MEME.txt	+	1895082	1895097	-307	-322	1.14e-05	CTGTTAACGCCGACAT	repeat unit transporter
lp_0436	pts7C	+	390029	391390	motifs_CcpAfamily_lp0173GOOFE_MEME.txt	+	390906	390921	877	892	1.16e-05	ATGTTAACGCTTACCA	cellobiose PTS, EIIC
lp_2528	-	+	2255852	2256301	motifs_CcpAfamily_lp0173GOOFE_MEME.txt	+	2254954	2254969	-898	-883	1.16e-05	GTGTGAACGGTTACAG	ring-cleaving dioxygenase (putative)
lp_0013	rplI	+	13279	13731	motifs_CcpAfamily_lp0173GOOFE_MEME.txt	-	13225	13240	-54	-39	1.26e-05	CAGTTGCCGTTAACAA	ribosomal protein L9
lp_0856	-	+	795335	797317	motifs_CcpAfamily_lp0173GOOFE_MEME.txt	-	795647	795662	312	327	1.26e-05	CTGTTGTCCCTAACAA	acyltransferase (putative)
lp_0899	-	+	827926	828126	motifs_CcpAfamily_lp0173GOOFE_MEME.txt	-	827992	828007	66	81	1.26e-05	CCGTTAAAGCTAACAT	hypothetical protein
lp_1202	cps2F	+	1094805	1095899	motifs_CcpAfamily_lp0173GOOFE_MEME.txt	-	1095192	1095207	387	402	1.26e-05	CTGCTATTGCTAACAA	glycosyltransferase
lp_0024	glgP	+	26753	29149	motifs_CcpAfamily_lp0173GOOFE_MEME.txt	+	27153	27168	400	415	1.44e-05	CTGGCAACGGTAACGG	glycogen phosphorylase
lp_0117	-	+	102998	103738	motifs_CcpAfamily_lp0173GOOFE_MEME.txt	+	103130	103145	132	147	1.44e-05	GTATTACCGGTAACGA	hypothetical protein
lp_0169	dak2	+	145452	146033	motifs_CcpAfamily_lp0173GOOFE_MEME.txt	-	145446	145461	-6	9	1.44e-05	CTGTTAACATTCTCAA	dihydroxyacetone kinase, phosphatase domain dak2
lp_0248	-	+	223501	223767	motifs_CcpAfamily_lp0173GOOFE_MEME.txt	-	223333	223348	-168	-153	1.44e-05	CAGTAAACGGTAACCT	hypothetical protein
lp_0295	-	+	266762	270895	motifs_CcpAfamily_lp0173GOOFE_MEME.txt	-	269883	269898	3121	3136	1.44e-05	CTGTTAAGGGTTGCAG	transport protein
lp_0539	mfd	+	487338	490865	motifs_CcpAfamily_lp0173GOOFE_MEME.txt	-	487495	487510	157	172	1.44e-05	CCGTTATCGGTCACGA	transcription-repair coupling factor
lp_0947	-	+	880554	880676	motifs_CcpAfamily_lp0173GOOFE_MEME.txt	-	880255	880270	-299	-284	1.44e-05	CTGACAACGTTAACGA	hypothetical protein
lp_1022	rpoC	+	943593	947234	motifs_CcpAfamily_lp0173GOOFE_MEME.txt	+	945076	945091	1483	1498	1.44e-05	TGGTTATCGGTAACTA	DNA-directed RNA polymerase beta' subunit
lp_1027	fusA2	+	949872	951968	motifs_CcpAfamily_lp0173GOOFE_MEME.txt	-	950269	950284	397	412	1.44e-05	TTGTTAACGAAAACGA	elongation factor EF-2
lp_2523	-	-	2250753	2250983	motifs_CcpAfamily_lp0173GOOFE_MEME.txt	+	2251131	2251146	-148	-163	1.44e-05	CTGTTAACAGTTACCT	hypothetical protein
lp_2524	-	+	2251207	2252397	motifs_CcpAfamily_lp0173GOOFE_MEME.txt	+	2251131	2251146	-76	-61	1.44e-05	CTGTTAACAGTTACCT	protein containing diguanylate cyclase/phosphodiesterase domain 1 (GGDEF)
lp_2747	gtcA2	+	2443959	2444375	motifs_CcpAfamily_lp0173GOOFE_MEME.txt	+	2443982	2443997	23	38	1.44e-05	CTGGCAACGCTATCAA	teichoic acid glycosylation protein
lp_3302	-	+	2936422	2937330	motifs_CcpAfamily_lp0173GOOFE_MEME.txt	-	2936369	2936384	-53	-38	1.44e-05	CTGTTAACTTTACCGA	ABC transporter substrate binding protein
lp_3301	-	-	2935718	2936251	motifs_CcpAfamily_lp0173GOOFE_MEME.txt	-	2936369	2936384	-118	-133	1.44e-05	CTGTTAACTTTACCGA	integral membrane protein (putative)
lp_0675	-	+	621869	623743	motifs_CcpAfamily_lp0173GOOFE_MEME.txt	+	621814	621829	-55	-40	1.71e-05	CAGTTAATGGTAACGG	prophage Lp1 protein 52, endolysin
lp_0994	-	-	919296	919439	motifs_CcpAfamily_lp0173GOOFE_MEME.txt	-	919792	919807	-353	-368	1.71e-05	TTTTTGACGCTAACAA	hypothetical protein
lp_0996	-	+	920110	920757	motifs_CcpAfamily_lp0173GOOFE_MEME.txt	-	919792	919807	-318	-303	1.71e-05	TTTTTGACGCTAACAA	metal-dependent regulator
lp_1325	-	+	1220078	1220968	motifs_CcpAfamily_lp0173GOOFE_MEME.txt	-	1219928	1219943	-150	-135	1.71e-05	CCATTAACGGTTACAT	sugar ABC transporter, permease protein (putative)
lp_1598	nusB	+	1454012	1454431	motifs_CcpAfamily_lp0173GOOFE_MEME.txt	-	1453666	1453681	-346	-331	1.71e-05	CGGTTAACGCCATCAA	transcription antitermination protein NusB
lp_2048	proS	-	1850838	1852547	motifs_CcpAfamily_lp0173GOOFE_MEME.txt	+	1852748	1852763	-201	-216	1.71e-05	CTGGAATCGGTAATAA	prolyl-tRNA synthetase
lp_2317	mreD	-	2092635	2093153	motifs_CcpAfamily_lp0173GOOFE_MEME.txt	-	2093404	2093419	-251	-266	1.71e-05	CTGTTAACGGGATTAT	cell shape determining protein MreD
lp_2463	-	-	2206071	2207573	motifs_CcpAfamily_lp0173GOOFE_MEME.txt	+	2207806	2207821	-233	-248	1.71e-05	CTGGTAAAGCTATCAA	prophage Lp3 protein 18
lp_2685	dapA2	+	2384769	2385638	motifs_CcpAfamily_lp0173GOOFE_MEME.txt	-	2385585	2385600	816	831	1.71e-05	TGGTTAACGGTAAAAT	dihydrodipicolinate synthase
lp_3150	-	+	2815899	2816987	motifs_CcpAfamily_lp0173GOOFE_MEME.txt	-	2815369	2815384	-530	-515	1.71e-05	CTGTAAATGTTAATAA	malate dehydrogenase (putative)
lp_0056	-	+	55625	57040	motifs_CcpAfamily_lp0173GOOFE_MEME.txt	+	55655	55670	30	45	1.84e-05	CTGTTACCGCTAATTT	cation transport protein
lp_0285	-	+	258406	259137	motifs_CcpAfamily_lp0173GOOFE_MEME.txt	+	258974	258989	568	583	1.84e-05	CTATTACCGCTAGCAG	transcription regulator
lp_0373	-	+	343570	347265	motifs_CcpAfamily_lp0173GOOFE_MEME.txt	-	344725	344740	1155	1170	1.84e-05	CTTTAAACGGTAGCGA	cell surface protein precursor (putative)
lp_1523	racD	+	1393473	1394219	motifs_CcpAfamily_lp0173GOOFE_MEME.txt	-	1393791	1393806	318	333	1.84e-05	CTGTTACCGCTAAGGC	aspartate racemase
lp_1627	recG	+	1480673	1482712	motifs_CcpAfamily_lp0173GOOFE_MEME.txt	+	1481678	1481693	1005	1020	1.84e-05	CTGTTAACGGGTGCGA	ATP-dependent DNA helicase RecG
lp_1759	-	+	1595743	1597107	motifs_CcpAfamily_lp0173GOOFE_MEME.txt	-	1596352	1596367	609	624	1.84e-05	CGGTCATCGCTAACAT	transport protein
lp_2515	-	-	2246322	2247065	motifs_CcpAfamily_lp0173GOOFE_MEME.txt	+	2247454	2247469	-389	-404	1.84e-05	AAGTTATCGCTAACAG	hypothetical protein
lp_2516	-	-	2247124	2247288	motifs_CcpAfamily_lp0173GOOFE_MEME.txt	+	2247454	2247469	-166	-181	1.84e-05	AAGTTATCGCTAACAG	hypothetical protein
lp_0569	tex	+	526773	528944	motifs_CcpAfamily_lp0173GOOFE_MEME.txt	+	527995	528010	1222	1237	1.89e-05	ATGTCATCGTTAACGA	transcription accessory protein
lp_1419	-	+	1300481	1301719	motifs_CcpAfamily_lp0173GOOFE_MEME.txt	+	1300365	1300380	-116	-101	1.89e-05	TTGTTATCGTTGACCA	hypothetical protein
lp_1737	dinG	+	1574877	1577681	motifs_CcpAfamily_lp0173GOOFE_MEME.txt	-	1576011	1576026	1134	1149	1.89e-05	TTGTCATCGTTAACCA	ATP-dependent helicase DinG
lp_2407	-	-	2169770	2170951	motifs_CcpAfamily_lp0173GOOFE_MEME.txt	+	2171018	2171033	-67	-82	1.89e-05	TTGTTACCGCTAGCTA	prophage Lp2 protein 50
lp_2949	-	+	2626650	2627621	motifs_CcpAfamily_lp0173GOOFE_MEME.txt	-	2626330	2626345	-320	-305	1.89e-05	GTGTTATCGGTACCGT	integral membrane protein
lp_0295	-	+	266762	270895	motifs_CcpAfamily_lp0173GOOFE_MEME.txt	-	268530	268545	1768	1783	2.03e-05	CTGTTAACTGTATAGA	transport protein
lp_1154	-	+	1051433	1053772	motifs_CcpAfamily_lp0173GOOFE_MEME.txt	+	1051578	1051593	145	160	2.03e-05	TTTTTAACTGTATCAA	cation transporting P-type ATPase
lp_1583	-	+	1445031	1445966	motifs_CcpAfamily_lp0173GOOFE_MEME.txt	-	1444839	1444854	-192	-177	2.03e-05	TTGTTGACGGTATGAA	hypothetical protein
lp_1679	accD2	+	1529686	1530531	motifs_CcpAfamily_lp0173GOOFE_MEME.txt	+	1529503	1529518	-183	-168	2.03e-05	TTGTTCACGGTATTAA	acetyl-CoA carboxylase, carboxyl transferase subunit beta
lp_2289	-	+	2065991	2066509	motifs_CcpAfamily_lp0173GOOFE_MEME.txt	+	2065680	2065695	-311	-296	2.03e-05	CTGGTAACGGTATGGA	hypothetical protein
lp_2456	-	+	2203834	2204190	motifs_CcpAfamily_lp0173GOOFE_MEME.txt	-	2203604	2203619	-230	-215	2.03e-05	CTTTAGACGGTTACAA	prophage Lp2 protein 1
lp_2569	-	-	2287994	2288509	motifs_CcpAfamily_lp0173GOOFE_MEME.txt	-	2288804	2288819	-295	-310	2.03e-05	TTGTTAAGGGTAATGA	hypothetical protein
lp_3676	-	-	3293467	3295005	motifs_CcpAfamily_lp0173GOOFE_MEME.txt	+	3295300	3295315	-295	-310	2.03e-05	CCGTTATTGTTAACAT	extracellular protein
lp_0324	-	+	297373	297558	motifs_CcpAfamily_lp0173GOOFE_MEME.txt	-	297310	297325	-63	-48	2.42e-05	CTGATATCGCTTACTA	hypothetical protein
lp_0441	-	+	395150	396046	motifs_CcpAfamily_lp0173GOOFE_MEME.txt	+	395682	395697	532	547	2.42e-05	CAGTTATCGGTCTCAT	sugar kinase and transcription regulator
lp_0469	bla1	+	419737	420561	motifs_CcpAfamily_lp0173GOOFE_MEME.txt	+	420259	420274	522	537	2.42e-05	TTTTTAACGCTGACAT	beta-lactamase
lp_0578	npsA	+	536024	551893	motifs_CcpAfamily_lp0173GOOFE_MEME.txt	+	540486	540501	4462	4477	2.42e-05	CTGTAAAGGCTAACTT	non-ribosomal peptide synthetase NpsA
lp_0763	-	-	697159	697716	motifs_CcpAfamily_lp0173GOOFE_MEME.txt	+	697790	697805	-74	-89	2.42e-05	TTGTAAGCACTAACAA	hypothetical protein
lp_0764	pgm	+	697830	699557	motifs_CcpAfamily_lp0173GOOFE_MEME.txt	+	697790	697805	-40	-25	2.42e-05	TTGTAAGCACTAACAA	phosphoglucomutase
lp_1073	-	+	975525	976370	motifs_CcpAfamily_lp0173GOOFE_MEME.txt	-	975144	975159	-381	-366	2.42e-05	CTGTAAACTTTACCAT	ABC transporter, ATP-binding protein
lp_1291	-	+	1178960	1179481	motifs_CcpAfamily_lp0173GOOFE_MEME.txt	-	1179263	1179278	303	318	2.42e-05	CCGTAATCGGTAACGC	hypothetical protein
lp_1494	moeA	-	1365182	1366402	motifs_CcpAfamily_lp0173GOOFE_MEME.txt	-	1366501	1366516	-99	-114	2.42e-05	CTGTTACTGCTTACCA	molybdopterin biosynthesis protein MoeA
lp_1522	-	+	1392750	1393097	motifs_CcpAfamily_lp0173GOOFE_MEME.txt	-	1392440	1392455	-310	-295	2.42e-05	CTGTTGACGTTAGCGT	transcription regulator (putative)
lp_1653	trpG	+	1508203	1508778	motifs_CcpAfamily_lp0173GOOFE_MEME.txt	-	1508216	1508231	13	28	2.42e-05	CTGTCATAGTTATCAA	anthranilate synthase, component II
lp_2243	-	-	2031147	2032157	motifs_CcpAfamily_lp0173GOOFE_MEME.txt	+	2032180	2032195	-23	-38	2.42e-05	CTGTAATCCTTAACCA	type I restriction-modification system methyltransferase subunit (putative)
lp_2410	-	-	2175927	2176211	motifs_CcpAfamily_lp0173GOOFE_MEME.txt	+	2176550	2176565	-339	-354	2.42e-05	CTGTGAACGCTTAAAG	prophage Lp2 protein 47
lp_2659	xpk1	-	2362936	2365302	motifs_CcpAfamily_lp0173GOOFE_MEME.txt	+	2365352	2365367	-50	-65	2.42e-05	ATGTTTTCGTTTACAA	putative phosphoketolase
lp_2867	-	-	2554545	2554850	motifs_CcpAfamily_lp0173GOOFE_MEME.txt	-	2555137	2555152	-287	-302	2.42e-05	CTGGGATCGCTATCAA	hypothetical protein
lp_2949	-	+	2626650	2627621	motifs_CcpAfamily_lp0173GOOFE_MEME.txt	+	2627062	2627077	412	427	2.42e-05	CTGTAACCATTAGCAA	integral membrane protein
lp_3019	-	+	2686054	2686578	motifs_CcpAfamily_lp0173GOOFE_MEME.txt	+	2686088	2686103	34	49	2.42e-05	TTATTATCGGTACCAT	hypothetical protein
lp_3018	-	-	2685047	2685940	motifs_CcpAfamily_lp0173GOOFE_MEME.txt	+	2686088	2686103	-148	-163	2.42e-05	TTATTATCGGTACCAT	ABC transporter substrate binding protein
lp_3449	nox5	-	3056767	3058119	motifs_CcpAfamily_lp0173GOOFE_MEME.txt	+	3058450	3058465	-331	-346	2.42e-05	CTGTTAACGTCCACGT	NADH oxidase
lp_0117	-	+	102998	103738	motifs_CcpAfamily_lp0173GOOFE_MEME.txt	+	102781	102796	-217	-202	2.89e-05	CTATTATCAGTTACAG	hypothetical protein
lp_0188	sacR	+	169176	170156	motifs_CcpAfamily_lp0173GOOFE_MEME.txt	+	169119	169134	-57	-42	2.89e-05	CAGTTACCGGTAAAGT	sucrose operon repressor
lp_0293	-	+	265061	265753	motifs_CcpAfamily_lp0173GOOFE_MEME.txt	-	265316	265331	255	270	2.89e-05	CATTTAACGTTAACGG	GTP pyrophosphokinase (putative)
lp_0539	mfd	+	487338	490865	motifs_CcpAfamily_lp0173GOOFE_MEME.txt	-	487746	487761	408	423	2.89e-05	CGGCTACCGGTAACGT	transcription-repair coupling factor
lp_0606	radA	+	576649	578028	motifs_CcpAfamily_lp0173GOOFE_MEME.txt	+	577582	577597	933	948	2.89e-05	CTGGTAACGCCAACGG	DNA repair protein RadA
lp_0810	-	+	749746	750261	motifs_CcpAfamily_lp0173GOOFE_MEME.txt	-	749436	749451	-310	-295	2.89e-05	CTCTTAACGTTATTAG	acetyltransferase (putative)
lp_0852	pox2	+	790676	792439	motifs_CcpAfamily_lp0173GOOFE_MEME.txt	-	791660	791675	984	999	2.89e-05	CTGTTTCAGGTAACGT	pyruvate oxidase
lp_0992	-	+	918586	919050	motifs_CcpAfamily_lp0173GOOFE_MEME.txt	-	918705	918720	119	134	2.89e-05	CTGTTCCCAGTAACGT	hypothetical protein
lp_0991	-	-	916978	918456	motifs_CcpAfamily_lp0173GOOFE_MEME.txt	-	918705	918720	-249	-264	2.89e-05	CTGTTCCCAGTAACGT	multidrug transport protein
lp_1050	rpsH	+	959524	959919	motifs_CcpAfamily_lp0173GOOFE_MEME.txt	-	959172	959187	-352	-337	2.89e-05	CGGTTAACATTATCAT	ribosomal protein S8
lp_1518	-	+	1389399	1389710	motifs_CcpAfamily_lp0173GOOFE_MEME.txt	-	1389058	1389073	-341	-326	2.89e-05	CGGTTAACGTCAACGT	hypothetical protein
lp_1616	fmt	+	1470265	1471218	motifs_CcpAfamily_lp0173GOOFE_MEME.txt	+	1470790	1470805	525	540	2.89e-05	TTGTTACTGGAAACAT	methionyl-tRNA formyltransferase
lp_1790	-	+	1622041	1622535	motifs_CcpAfamily_lp0173GOOFE_MEME.txt	-	1621942	1621957	-99	-84	2.89e-05	CTGTAACGGGAAACAT	ADP-ribose pyrophosphatase (putative)
lp_1811	-	+	1636247	1637587	motifs_CcpAfamily_lp0173GOOFE_MEME.txt	-	1636868	1636883	621	636	2.89e-05	CTGTAAACGCAAAGAT	amino acid transport protein
lp_1900	-	+	1718310	1718642	motifs_CcpAfamily_lp0173GOOFE_MEME.txt	+	1717961	1717976	-349	-334	2.89e-05	CTGTTAAAGCCAACGT	integral membrane protein
lp_2014	-	+	1815575	1815814	motifs_CcpAfamily_lp0173GOOFE_MEME.txt	-	1815309	1815324	-266	-251	2.89e-05	TGGTTAACGCTAAAAT	transposase, fragment
lp_2368	atpF	-	2139190	2139705	motifs_CcpAfamily_lp0173GOOFE_MEME.txt	-	2139907	2139922	-202	-217	2.89e-05	CTGGTATTGGTAACGG	H(+)-transporting two-sector ATPase, B subunit
lp_2582	glpQ4	+	2300909	2302702	motifs_CcpAfamily_lp0173GOOFE_MEME.txt	+	2301476	2301491	567	582	2.89e-05	CTATTACCGCTAATGA	glycerophosphodiester phosphodiesterase
lp_2708	pucR	+	2408787	2410376	motifs_CcpAfamily_lp0173GOOFE_MEME.txt	-	2408753	2408768	-34	-19	2.89e-05	TAGTTATCTTTAACAA	purine transport regulator
lp_2747	gtcA2	+	2443959	2444375	motifs_CcpAfamily_lp0173GOOFE_MEME.txt	+	2443599	2443614	-360	-345	2.89e-05	CAGTTACCCCTTACAA	teichoic acid glycosylation protein
lp_2935	def2	+	2614918	2615328	motifs_CcpAfamily_lp0173GOOFE_MEME.txt	-	2614554	2614569	-364	-349	2.89e-05	CACTTAACGTTAACGT	peptide deformylase
lp_3023	umuC	-	2689180	2690703	motifs_CcpAfamily_lp0173GOOFE_MEME.txt	+	2690745	2690760	-42	-57	2.89e-05	TTGTTCACCTTAACAT	UV-damage repair protein
lp_3023	umuC	-	2689180	2690703	motifs_CcpAfamily_lp0173GOOFE_MEME.txt	+	2690930	2690945	-227	-242	2.89e-05	CAGTATCCGTTAACAA	UV-damage repair protein
lp_3032	-	+	2696333	2696686	motifs_CcpAfamily_lp0173GOOFE_MEME.txt	-	2695982	2695997	-351	-336	2.89e-05	CTTTTACCGGTAAAGT	hypothetical protein
lp_3280	-	-	2920944	2921888	motifs_CcpAfamily_lp0173GOOFE_MEME.txt	+	2922186	2922201	-298	-313	2.89e-05	CTGCTACCGGTAAAGT	cation efflux protein
lp_3363	copB	-	2988638	2990677	motifs_CcpAfamily_lp0173GOOFE_MEME.txt	-	2990737	2990752	-60	-75	2.89e-05	CTTTTATCGTCTACAA	copper transporting ATPase
lp_3644	-	-	3263258	3264220	motifs_CcpAfamily_lp0173GOOFE_MEME.txt	+	3264494	3264509	-274	-289	2.89e-05	CCATTATCGTTATCAA	sugar ABC transporter, permease protein
lp_3663	-	-	3285503	3285964	motifs_CcpAfamily_lp0173GOOFE_MEME.txt	+	3286104	3286119	-140	-155	2.89e-05	CTTTTAACGCTATGAT	hypothetical protein
lp_3678	-	-	3295386	3296447	motifs_CcpAfamily_lp0173GOOFE_MEME.txt	+	3296470	3296485	-23	-38	2.89e-05	CTTTTAAAGCTATCAT	cell surface protein precursor
lp_3684	-	-	3302593	3303846	motifs_CcpAfamily_lp0173GOOFE_MEME.txt	-	3303886	3303901	-40	-55	2.89e-05	CCGTTACCGTTAATGA	hypothetical protein
lp_0187	sacA	+	167690	169195	motifs_CcpAfamily_lp0188GOOFE_MEME.txt	+	167610	167625	-80	-65	1.28e-09	TGTCAAACGATTGACA	beta-fructofuranosidase
lp_0185	pts1BCA	-	165479	167434	motifs_CcpAfamily_lp0188GOOFE_MEME.txt	+	167610	167625	-176	-191	1.28e-09	TGTCAAACGATTGACA	sucrose PTS, EIIBCA
lp_3310	-	+	2946969	2947484	motifs_CcpAfamily_lp0188GOOFE_MEME.txt	-	2946652	2946667	-317	-302	2.02e-08	TGTTAAGCGATTAACA	integral membrane protein
lp_0785	serA2	-	719631	720605	motifs_CcpAfamily_lp0188GOOFE_MEME.txt	-	720691	720706	-86	-101	1.39e-07	TGTCATTCGTTTTGCA	phosphoglycerate dehydrogenase
lp_0523	alr	+	468266	469393	motifs_CcpAfamily_lp0188GOOFE_MEME.txt	+	469039	469054	773	788	1.57e-07	TGTTAAACGCTTGGCT	alanine racemase
lp_0187	sacA	+	167690	169195	motifs_CcpAfamily_lp0188GOOFE_MEME.txt	+	167521	167536	-169	-154	2.42e-07	TGTCAAGCGTTTGATA	beta-fructofuranosidase
lp_0185	pts1BCA	-	165479	167434	motifs_CcpAfamily_lp0188GOOFE_MEME.txt	+	167521	167536	-87	-102	2.42e-07	TGTCAAGCGTTTGATA	sucrose PTS, EIIBCA
lp_1877	-	-	1696146	1697414	motifs_CcpAfamily_lp0188GOOFE_MEME.txt	-	1697517	1697532	-103	-118	3.07e-07	GGTCAAGCGATTAACA	hypothetical protein
lp_0856	-	+	795335	797317	motifs_CcpAfamily_lp0188GOOFE_MEME.txt	-	796078	796093	743	758	4.32e-07	TGTCACTCGATTAACA	acyltransferase (putative)
lp_2164	ISP1	+	1955214	1956476	motifs_CcpAfamily_lp0188GOOFE_MEME.txt	-	1954908	1954923	-306	-291	9.88e-07	TGGCAAACGTTTTTCA	transposase
lp_0472	-	+	422195	423217	motifs_CcpAfamily_lp0188GOOFE_MEME.txt	+	422310	422325	115	130	1.08e-06	TGTTAAGCGCTTACCA	integral membrane protein
lp_0355	sufI	+	323497	325002	motifs_CcpAfamily_lp0188GOOFE_MEME.txt	-	323388	323403	-109	-94	1.29e-06	TGTCAAACGAATTTCA	cell division protein SufI
lp_2255	-	-	2038319	2039191	motifs_CcpAfamily_lp0188GOOFE_MEME.txt	+	2039186	2039201	5	-10	1.51e-06	TGTCATCCGTTTAACT	hypothetical protein
lp_2612	-	+	2330792	2331346	motifs_CcpAfamily_lp0188GOOFE_MEME.txt	-	2330716	2330731	-76	-61	1.66e-06	TGTCAATTGTTTAACT	pyrazinamidase/nicotinamidase
lp_0174	agl1	+	149293	150966	motifs_CcpAfamily_lp0188GOOFE_MEME.txt	-	149111	149126	-182	-167	1.71e-06	TGTCAACCGTTTGGCT	alpha-glucosidase
lp_2840	-	-	2530498	2531061	motifs_CcpAfamily_lp0188GOOFE_MEME.txt	-	2531220	2531235	-159	-174	1.71e-06	TGGCAAGCGCTTAGCA	ribosomal protein acetylating enzyme
lp_0299	-	+	275749	276408	motifs_CcpAfamily_lp0188GOOFE_MEME.txt	+	275987	276002	238	253	1.87e-06	TGGCAATCGTTTTTCA	ABC transporter, ATP-binding protein
lp_1324	-	+	1218922	1220028	motifs_CcpAfamily_lp0188GOOFE_MEME.txt	+	1219160	1219175	238	253	1.87e-06	TGTCAATGGTTTTTCA	sugar ABC transporter, ATP-binding protein (putative)
lp_3466	brnQ3	+	3070999	3072390	motifs_CcpAfamily_lp0188GOOFE_MEME.txt	-	3070587	3070602	-412	-397	1.87e-06	TGTCAATCTTTTTTCA	branched-chain amino acid transport protein
lp_3539	tal2	-	3158610	3159263	motifs_CcpAfamily_lp0188GOOFE_MEME.txt	+	3159345	3159360	-82	-97	1.87e-06	AGTCATACGTTTAGCA	transaldolase
lp_0965	-	-	896845	897171	motifs_CcpAfamily_lp0188GOOFE_MEME.txt	+	897382	897397	-211	-226	2.07e-06	CGTTAATCGATTGTCA	transcription regulator
lp_0966	-	+	897507	898289	motifs_CcpAfamily_lp0188GOOFE_MEME.txt	+	897382	897397	-125	-110	2.07e-06	CGTTAATCGATTGTCA	integral membrane protein
lp_1145	ligA	+	1040841	1042880	motifs_CcpAfamily_lp0188GOOFE_MEME.txt	-	1042325	1042340	1484	1499	2.28e-06	TGTCAAGAGCTTTTCA	DNA ligase (NAD+)
lp_1178	cps1B	+	1075304	1076365	motifs_CcpAfamily_lp0188GOOFE_MEME.txt	-	1075273	1075288	-31	-16	2.34e-06	TGTTATAAGCTTGACA	polysaccharide biosynthesis protein
lp_2005	-	-	1811100	1811393	motifs_CcpAfamily_lp0188GOOFE_MEME.txt	+	1811502	1811517	-109	-124	2.79e-06	TGTCATACGATTTTTA	transposase, fragment
lp_1310	-	+	1203410	1205044	motifs_CcpAfamily_lp0188GOOFE_MEME.txt	-	1203667	1203682	257	272	3.01e-06	TGCCAATCGCTTTTCA	hypothetical protein
lp_2638	-	+	2348604	2349110	motifs_CcpAfamily_lp0188GOOFE_MEME.txt	+	2348795	2348810	191	206	3.09e-06	TGCCAAACGATTAGCT	hypothetical protein
lp_1061	rpsK	+	965044	965433	motifs_CcpAfamily_lp0188GOOFE_MEME.txt	+	964698	964713	-346	-331	3.16e-06	TGTCATTGGTTTGACT	30S ribosomal protein S11
lp_0116	-	+	101717	102916	motifs_CcpAfamily_lp0188GOOFE_MEME.txt	+	102577	102592	860	875	3.32e-06	TGTTAATCGATTAGCC	purine-cytosine transport protein
lp_3022	-	-	2688755	2689180	motifs_CcpAfamily_lp0188GOOFE_MEME.txt	-	2689243	2689258	-63	-78	4.01e-06	CGTCATTCGCTTGGCA	hypothetical protein
lp_3466	brnQ3	+	3070999	3072390	motifs_CcpAfamily_lp0188GOOFE_MEME.txt	-	3070636	3070651	-363	-348	4.01e-06	TGTTAATCGATTTTTA	branched-chain amino acid transport protein
lp_1378	cysD	+	1262554	1263729	motifs_CcpAfamily_lp0188GOOFE_MEME.txt	+	1262976	1262991	422	437	4.16e-06	TGTTAAACGCTTGTAT	sulfate adenylyltransferase
lp_1638	rimM	+	1493147	1493671	motifs_CcpAfamily_lp0188GOOFE_MEME.txt	-	1493104	1493119	-43	-28	4.2e-06	TGTTATTCGTTTTAAA	16S rRNA processing protein
lp_1327	-	+	1221807	1223159	motifs_CcpAfamily_lp0188GOOFE_MEME.txt	-	1222391	1222406	584	599	4.36e-06	TGTCATTCCCTTGACT	sugar ABC transporter, substrate binding protein (putative)
lp_0533	-	+	482282	482788	motifs_CcpAfamily_lp0188GOOFE_MEME.txt	-	482272	482287	-10	5	4.46e-06	TGTCATTCGCTTAATT	integral membrane protein
lp_0669	-	+	615314	615700	motifs_CcpAfamily_lp0188GOOFE_MEME.txt	+	615280	615295	-34	-19	4.55e-06	TATCATGCGTTTGGCT	prophage Lp1 protein 46
lp_3134	-	+	2803412	2803783	motifs_CcpAfamily_lp0188GOOFE_MEME.txt	+	2803315	2803330	-97	-82	4.65e-06	TGTTTTTCGTTTAGCA	hypothetical protein
lp_3133	pts24BCA	-	2801224	2803071	motifs_CcpAfamily_lp0188GOOFE_MEME.txt	+	2803315	2803330	-244	-259	4.65e-06	TGTTTTTCGTTTAGCA	beta-glucosides PTS, EIIBCA
lp_1759	-	+	1595743	1597107	motifs_CcpAfamily_lp0188GOOFE_MEME.txt	-	1596024	1596039	281	296	5.46e-06	TGGCATTCGATTGGCT	transport protein
lp_2836	-	+	2528457	2529941	motifs_CcpAfamily_lp0188GOOFE_MEME.txt	+	2528912	2528927	455	470	5.52e-06	TGTTATTGGCTTAGCA	multidrug transport protein
lp_1165	-	+	1063773	1064639	motifs_CcpAfamily_lp0188GOOFE_MEME.txt	-	1063851	1063866	78	93	5.7e-06	TGATATTCGCTTGACT	cell surface hydrolase (putative)
lp_0499	-	+	446166	447182	motifs_CcpAfamily_lp0188GOOFE_MEME.txt	+	446073	446088	-93	-78	5.84e-06	TGTTATTAGTTTTGCA	hypothetical protein
lp_1716	-	+	1556098	1556874	motifs_CcpAfamily_lp0188GOOFE_MEME.txt	+	1556148	1556163	50	65	6.05e-06	TGTCACACTTTTGACA	potassium transport protein
lp_1545	hpk5	+	1411040	1412683	motifs_CcpAfamily_lp0188GOOFE_MEME.txt	+	1410650	1410665	-390	-375	6.52e-06	TGTTAAGCCATTTGCT	histidine protein kinase; sensor protein
lp_1660	-	+	1513913	1514863	motifs_CcpAfamily_lp0188GOOFE_MEME.txt	-	1513667	1513682	-246	-231	7.11e-06	TTTCAAGTGTTTGACA	oxidoreductase
lp_2192	-	-	1978648	1979070	motifs_CcpAfamily_lp0188GOOFE_MEME.txt	-	1979213	1979228	-143	-158	7.42e-06	GGTCAAGAGTTTAACA	cell division protein (putative)
lp_2480	-	+	2217185	2218342	motifs_CcpAfamily_lp0188GOOFE_MEME.txt	-	2217096	2217111	-89	-74	7.42e-06	TTTCAAACGATTAAAA	prophage Lp3 protein 1, integrase
lp_0002	dnaN	+	1546	2685	motifs_CcpAfamily_lp0188GOOFE_MEME.txt	+	70	85	-1476	-1461	7.83e-06	TTTCAAACGTTTGTCG	DNA-directed DNA polymerase III, beta chain
lp_0197	-	+	178865	181885	motifs_CcpAfamily_lp0188GOOFE_MEME.txt	-	181209	181224	2344	2359	7.83e-06	TGATAAGCGCTTTGCT	cell surface protein precursor
lp_1035	rplW	+	954536	954829	motifs_CcpAfamily_lp0188GOOFE_MEME.txt	+	954224	954239	-312	-297	7.83e-06	GGTTATGCGCTTAGCT	ribosomal protein L23
lp_1579	miaA	+	1442079	1443014	motifs_CcpAfamily_lp0188GOOFE_MEME.txt	-	1442069	1442084	-10	5	8.29e-06	TGTCACTCGTTTAACC	tRNA isopentenyltransferase
lp_0517	-	+	462640	463428	motifs_CcpAfamily_lp0188GOOFE_MEME.txt	+	462738	462753	98	113	8.76e-06	TATCAAGCGCTTGCCA	hypothetical protein
lp_0637	-	+	597601	598155	motifs_CcpAfamily_lp0188GOOFE_MEME.txt	+	597254	597269	-347	-332	8.76e-06	TGTCTAATGTTTATCA	prophage Lp1 protein 14
lp_0364	-	+	330437	331336	motifs_CcpAfamily_lp0188GOOFE_MEME.txt	+	330763	330778	326	341	8.89e-06	TGTGATGCGGTTGACA	short chain dehydrogenase
lp_1674	fabG1	+	1525467	1526195	motifs_CcpAfamily_lp0188GOOFE_MEME.txt	+	1525526	1525541	59	74	9.67e-06	AGTCAAACGGTTGGCA	3-oxoacyl-[acyl-carrier protein] reductase
lp_1776	-	+	1608462	1609568	motifs_CcpAfamily_lp0188GOOFE_MEME.txt	-	1608163	1608178	-299	-284	9.67e-06	CGTCAAGCGTTGGTCA	oxidoreductase
lp_1790	-	+	1622041	1622535	motifs_CcpAfamily_lp0188GOOFE_MEME.txt	-	1621927	1621942	-114	-99	9.67e-06	TATCAAACGATTGTAA	ADP-ribose pyrophosphatase (putative)
lp_3031	-	+	2695909	2696319	motifs_CcpAfamily_lp0188GOOFE_MEME.txt	+	2695672	2695687	-237	-222	9.67e-06	TGTCACGCTTTTATCA	hypothetical protein
lp_0578	npsA	+	536024	551893	motifs_CcpAfamily_lp0188GOOFE_MEME.txt	+	541435	541450	5411	5426	1.04e-05	TGTCAACAGTTTAGCA	non-ribosomal peptide synthetase NpsA
lp_0800	-	+	736645	743064	motifs_CcpAfamily_lp0188GOOFE_MEME.txt	-	738045	738060	1400	1415	1.04e-05	AGTCAAACTATTATCA	cell surface protein precursor
lp_2486	-	-	2222028	2224781	motifs_CcpAfamily_lp0188GOOFE_MEME.txt	-	2224786	2224801	-5	-20	1.04e-05	TGTCAAAAGATAATCA	cell surface protein precursor, GY family
lp_1576	-	+	1440601	1441014	motifs_CcpAfamily_lp0188GOOFE_MEME.txt	+	1440298	1440313	-303	-288	1.11e-05	GGTCAAACGGTTGACT	hypothetical protein
lp_2479	-	+	2216566	2217132	motifs_CcpAfamily_lp0188GOOFE_MEME.txt	+	2216332	2216347	-234	-219	1.11e-05	TGTCCATCTATTAACA	prophage Lp3 protein 2
lp_2476	-	-	2215911	2216018	motifs_CcpAfamily_lp0188GOOFE_MEME.txt	+	2216332	2216347	-314	-329	1.11e-05	TGTCCATCTATTAACA	prophage Lp3 protein 5
lp_0829	-	+	768998	769750	motifs_CcpAfamily_lp0188GOOFE_MEME.txt	-	769704	769719	706	721	1.18e-05	TGCCTAGCGATTGTCA	nitro/flavin reductase
lp_1221	cps3E	+	1110890	1111522	motifs_CcpAfamily_lp0188GOOFE_MEME.txt	-	1110626	1110641	-264	-249	1.18e-05	CGTCAACCGATTGGCA	polysaccharide biosynthesis protein (putative)
lp_1675	fabF	+	1526214	1527446	motifs_CcpAfamily_lp0188GOOFE_MEME.txt	+	1526679	1526694	465	480	1.18e-05	AGTCAAGCGATTGTGA	3-oxoacyl-[acyl-carrier protein] synthase II
lp_3407	uppP	-	3021088	3021915	motifs_CcpAfamily_lp0188GOOFE_MEME.txt	-	3021940	3021955	-25	-40	1.23e-05	TATCAAGCGATAATCA	undecaprenyl pyrophosphate phosphatase
lp_1579	miaA	+	1442079	1443014	motifs_CcpAfamily_lp0188GOOFE_MEME.txt	-	1442294	1442309	215	230	1.34e-05	TGTAAAACGCTGATCA	tRNA isopentenyltransferase
lp_1848	gidC	-	1669950	1671275	motifs_CcpAfamily_lp0188GOOFE_MEME.txt	+	1671297	1671312	-22	-37	1.34e-05	TGTCATACCATTGATA	glucose-inhibited division protein A
lp_3125	-	+	2791021	2792502	motifs_CcpAfamily_lp0188GOOFE_MEME.txt	+	2792483	2792498	1462	1477	1.34e-05	AGTCAATCGTTAGTCA	fumarate reductase, flavoprotein subunit precursor, N-terminally truncated
lp_0543	-	+	493572	494111	motifs_CcpAfamily_lp0188GOOFE_MEME.txt	-	493791	493806	219	234	1.36e-05	TGTCAACCGCTTTACG	hypothetical protein
lp_1108	citE	+	1005719	1006633	motifs_CcpAfamily_lp0188GOOFE_MEME.txt	+	1005997	1006012	278	293	1.36e-05	TGTTATCCGTTTGCCA	citrate lyase, beta chain
lp_2702	pyrC	-	2404915	2406207	motifs_CcpAfamily_lp0188GOOFE_MEME.txt	+	2406202	2406217	5	-10	1.36e-05	TGTCATGCGTTAAACC	dihydroorotase
lp_3087	rrp10	-	2747309	2748055	motifs_CcpAfamily_lp0188GOOFE_MEME.txt	-	2748075	2748090	-20	-35	1.36e-05	TGTTCAGCGTTTAACG	response regulator
lp_3619	pts37BC	-	3233487	3234500	motifs_CcpAfamily_lp0188GOOFE_MEME.txt	-	3234750	3234765	-250	-265	1.36e-05	TGTCATACGAGTAACG	sorbitol PTS, EIIBC
lp_0822	glmS1	+	761633	763450	motifs_CcpAfamily_lp0188GOOFE_MEME.txt	-	761301	761316	-332	-317	1.49e-05	TCTCAAACGCTTATAA	D-fructose-6-phosphate amidotransferase
lp_1118	mleS	+	1015132	1016775	motifs_CcpAfamily_lp0188GOOFE_MEME.txt	+	1015394	1015409	262	277	1.49e-05	TGCCAATCGTTTATGA	malolactic enzyme
lp_1157	-	+	1056331	1057209	motifs_CcpAfamily_lp0188GOOFE_MEME.txt	+	1056050	1056065	-281	-266	1.49e-05	AGTCAAGCATTTTACA	transcription regulator
lp_1499	narJ	+	1373366	1373938	motifs_CcpAfamily_lp0188GOOFE_MEME.txt	+	1373374	1373389	8	23	1.49e-05	TTTTAAACAATTAACA	nitrate reductase, delta chain
lp_1154	-	+	1051433	1053772	motifs_CcpAfamily_lp0188GOOFE_MEME.txt	-	1051486	1051501	53	68	1.51e-05	TGTCAGGCGCTGGTCA	cation transporting P-type ATPase
lp_2504	-	-	2236250	2237431	motifs_CcpAfamily_lp0188GOOFE_MEME.txt	+	2237542	2237557	-111	-126	1.55e-05	TGTCAATCGCTGAAAA	hypothetical protein
lp_0159	-	+	135873	136667	motifs_CcpAfamily_lp0188GOOFE_MEME.txt	+	136220	136235	347	362	1.64e-05	TGGCAATCGGTTGGCA	short-chain dehydrogenase/oxidoreductase
lp_0522	acpS	+	467904	468266	motifs_CcpAfamily_lp0188GOOFE_MEME.txt	-	467433	467448	-471	-456	1.64e-05	TGTCAATCAACTGTCA	holo-[acyl-carrier protein] synthase
lp_0988	-	+	914344	915486	motifs_CcpAfamily_lp0188GOOFE_MEME.txt	+	913777	913792	-567	-552	1.64e-05	TGTCAATCAACTGTCA	lipoprotein precursor
lp_1770	-	+	1604587	1605342	motifs_CcpAfamily_lp0188GOOFE_MEME.txt	+	1604893	1604908	306	321	1.64e-05	AGTCAAGCGCTGGTCA	transport protein
lp_1974	-	+	1785694	1786512	motifs_CcpAfamily_lp0188GOOFE_MEME.txt	+	1785877	1785892	183	198	1.64e-05	TTTCATACGTTTGTCG	hypothetical protein
lp_2096	fruK	+	1888848	1889765	motifs_CcpAfamily_lp0188GOOFE_MEME.txt	+	1888919	1888934	71	86	1.64e-05	TGTTAACCGGTTAGCA	1-phosphofructokinase
lp_2313	glnQ4	-	2089364	2090005	motifs_CcpAfamily_lp0188GOOFE_MEME.txt	+	2090326	2090341	-321	-336	1.64e-05	TGTCAATCGACTGTAA	glutamine ABC transporter, ATP-binding protein
lp_2681	gpd	+	2380421	2381905	motifs_CcpAfamily_lp0188GOOFE_MEME.txt	-	2380664	2380679	243	258	1.64e-05	CGTCATGCGATTGATA	glucose-6-phosphate 1-dehydrogenase
lp_2946	-	+	2624623	2624835	motifs_CcpAfamily_lp0188GOOFE_MEME.txt	-	2624473	2624488	-150	-135	1.64e-05	TGTCAATCAACTGTCA	hypothetical protein
lp_3279	kup2	+	2918829	2920871	motifs_CcpAfamily_lp0188GOOFE_MEME.txt	+	2919631	2919646	802	817	1.64e-05	TGTTAACCCATTATCA	potassium uptake protein
lp_3283	-	+	2923725	2924843	motifs_CcpAfamily_lp0188GOOFE_MEME.txt	-	2923574	2923589	-151	-136	1.64e-05	TGCCAAATGATTGGCA	hypothetical protein
lp_2572	bsh4	+	2290119	2291072	motifs_CcpAfamily_lp0188GOOFE_MEME.txt	+	2289778	2289793	-341	-326	1.71e-05	TGCCAAAAGTTTAACT	choloylglycine hydrolase
lp_2718	-	-	2417809	2418477	motifs_CcpAfamily_lp0188GOOFE_MEME.txt	+	2418647	2418662	-170	-185	1.71e-05	TGTCAAGCGCTAATCG	hypothetical protein
lp_0673	-	+	617134	621138	motifs_CcpAfamily_lp0188GOOFE_MEME.txt	+	618489	618504	1355	1370	1.8e-05	TGGCAAGGGATTTACA	prophage Lp1 protein 50
lp_1148	gatA	+	1044413	1045876	motifs_CcpAfamily_lp0188GOOFE_MEME.txt	+	1044730	1044745	317	332	1.8e-05	TGACAAACTATTAGCA	glutamyl-tRNA amidotransferase, subunit A
lp_1317	-	+	1213204	1214802	motifs_CcpAfamily_lp0188GOOFE_MEME.txt	+	1213013	1213028	-191	-176	1.8e-05	TGTCAAGACCTTATCA	integral membrane protein
lp_1615	priA	+	1467824	1470241	motifs_CcpAfamily_lp0188GOOFE_MEME.txt	+	1469611	1469626	1787	1802	1.8e-05	TGCCAAGCTTTTAGCA	primosomal protein N'
lp_0177	malG	+	153879	154763	motifs_CcpAfamily_lp0188GOOFE_MEME.txt	+	154245	154260	366	381	1.91e-05	AGTCTAACGTTTTTCA	maltose/maltodextrin ABC transporter, permease protein
lp_0365	-	+	331776	333656	motifs_CcpAfamily_lp0188GOOFE_MEME.txt	+	332797	332812	1021	1036	1.91e-05	TGTTGAAGGTTTATCA	integral membrane protein
lp_1274	ptsI	+	1157416	1159146	motifs_CcpAfamily_lp0188GOOFE_MEME.txt	+	1158833	1158848	1417	1432	1.91e-05	TGTCATACTTGTATCA	phosphoenolpyruvate--protein phosphatase
lp_1674	fabG1	+	1525467	1526195	motifs_CcpAfamily_lp0188GOOFE_MEME.txt	+	1525561	1525576	94	109	1.91e-05	TTTTAAACGTTCATCA	3-oxoacyl-[acyl-carrier protein] reductase
lp_3420	gadB	+	3035469	3036878	motifs_CcpAfamily_lp0188GOOFE_MEME.txt	+	3035476	3035491	7	22	1.91e-05	TGTTATACGGTAAACA	glutamate decarboxylase
lp_3587	pox4	-	3203894	3205648	motifs_CcpAfamily_lp0188GOOFE_MEME.txt	-	3205884	3205899	-236	-251	1.91e-05	TTTTAAACGTTGATCA	pyruvate oxidase
lp_3601	pts36C	+	3218083	3219633	motifs_CcpAfamily_lp0188GOOFE_MEME.txt	+	3218291	3218306	208	223	1.91e-05	TGTCAAAGATTTTTCA	galactitol PTS, EIIC
lp_1303a	sdr	+	1193201	1203283	motifs_CcpAfamily_lp0188GOOFE_MEME.txt	-	1192977	1192992	-224	-209	1.96e-05	TGTTACACGTTTTCCA	cell surface SD repeat protein precursor
lp_0133	-	+	117876	118241	motifs_CcpAfamily_lp0188GOOFE_MEME.txt	+	117681	117696	-195	-180	2.05e-05	TTTCAAGCTATTGGCA	transcription regulator
lp_0372	glpF3	+	342261	342983	motifs_CcpAfamily_lp0188GOOFE_MEME.txt	-	342919	342934	658	673	2.05e-05	GGTCCAGCGATTGGCA	glycerol uptake facilitator protein
lp_0937	pepN	+	865239	867773	motifs_CcpAfamily_lp0188GOOFE_MEME.txt	-	865144	865159	-95	-80	2.05e-05	TGTCACGCGACTAGCA	membrane alanine aminopeptidase
lp_1920	eno	-	1739829	1741118	motifs_CcpAfamily_lp0188GOOFE_MEME.txt	+	1741270	1741285	-152	-167	2.05e-05	TGTCAATCTTTTTATA	phosphopyruvate hydratase
lp_2196	murG	-	1982776	1983867	motifs_CcpAfamily_lp0188GOOFE_MEME.txt	+	1984003	1984018	-136	-151	2.05e-05	TGCCAAGCAATTGGCA	N-acetylglucosaminyl transferase
lp_2677	-	+	2378604	2379548	motifs_CcpAfamily_lp0188GOOFE_MEME.txt	-	2378992	2379007	388	403	2.05e-05	AGTCCAGCGATTGGCA	oxidoreductase
lp_0124	pacL1	-	109566	112304	motifs_CcpAfamily_lp0188GOOFE_MEME.txt	-	112467	112482	-163	-178	2.16e-05	TGTCATGAATTTGTCA	cation transporting P-type ATPase
lp_0125	-	+	112589	113347	motifs_CcpAfamily_lp0188GOOFE_MEME.txt	-	112467	112482	-122	-107	2.16e-05	TGTCATGAATTTGTCA	purine nucleoside phosphorylase (putative)
lp_0424	plnH	+	378602	379978	motifs_CcpAfamily_lp0188GOOFE_MEME.txt	-	379474	379489	872	887	2.16e-05	TTTCATTCGTTTCTCA	bacteriocin ABC transporter, accessory factor PlnH
lp_0492	-	+	440063	441274	motifs_CcpAfamily_lp0188GOOFE_MEME.txt	+	439200	439215	-863	-848	2.16e-05	TGACAAGCGTTTAATT	transport protein
lp_0641	-	+	599200	600087	motifs_CcpAfamily_lp0188GOOFE_MEME.txt	+	599496	599511	296	311	2.16e-05	TGTAAAGCGTCTTTCA	prophage Lp1 protein 18
lp_1643	-	+	1496310	1502969	motifs_CcpAfamily_lp0188GOOFE_MEME.txt	+	1501119	1501134	4809	4824	2.16e-05	AGTCAAACGATTAAGT	cell surface protein precursor
lp_1643	-	+	1496310	1502969	motifs_CcpAfamily_lp0188GOOFE_MEME.txt	+	1501740	1501755	5430	5445	2.16e-05	AGTCAAACGATTAAGT	cell surface protein precursor
lp_2484	-	-	2219412	2219897	motifs_CcpAfamily_lp0188GOOFE_MEME.txt	+	2220000	2220015	-103	-118	2.16e-05	TGTCATTTGTTTCTCA	transcription regulator (putative)
lp_0041	-	+	42895	43710	motifs_CcpAfamily_lp0188GOOFE_MEME.txt	-	43324	43339	429	444	2.2e-05	TGACAAACGATTTTCC	hydrolase
lp_1507	-	+	1377522	1378238	motifs_CcpAfamily_lp0188GOOFE_MEME.txt	-	1377388	1377403	-134	-119	2.2e-05	TGTCAATCATTTGCCT	integral membrane protein
lp_1759	-	+	1595743	1597107	motifs_CcpAfamily_lp0188GOOFE_MEME.txt	+	1596270	1596285	527	542	2.2e-05	TGTCATAGGATTATCC	transport protein
lp_0675	-	+	621869	623743	motifs_CcpAfamily_lp0188GOOFE_MEME.txt	+	622447	622462	578	593	2.37e-05	TGTCAATCGTCTGGGA	prophage Lp1 protein 52, endolysin
lp_0781	-	+	716410	717342	motifs_CcpAfamily_lp0188GOOFE_MEME.txt	+	716714	716729	304	319	2.37e-05	TCTTAAAGGATTATCA	hypothetical protein
lp_0950	-	+	882180	882731	motifs_CcpAfamily_lp0188GOOFE_MEME.txt	+	881852	881867	-328	-313	2.37e-05	TCGCAAACGATTTTCA	transcription regulator
lp_0971	-	+	902437	903105	motifs_CcpAfamily_lp0188GOOFE_MEME.txt	+	902287	902302	-150	-135	2.37e-05	GGTTAAGCCTTTATCA	alpha-ribazole-5'-phosphate phosphatase (putative)
lp_1313	-	+	1208146	1208343	motifs_CcpAfamily_lp0188GOOFE_MEME.txt	+	1208032	1208047	-114	-99	2.37e-05	TGCCAAGCGTTATTCA	hypothetical protein
lp_1512	dnaB	+	1383167	1384567	motifs_CcpAfamily_lp0188GOOFE_MEME.txt	-	1383175	1383190	8	23	2.37e-05	TGTTAAGGGTTCATCA	replication initiation and membrane attachment protein DnaB
lp_1754	-	+	1593100	1593441	motifs_CcpAfamily_lp0188GOOFE_MEME.txt	+	1593360	1593375			2.37e-05	TCTGAAACGTTTGTCT
lp_1889	-	-	1706796	1707395	motifs_CcpAfamily_lp0188GOOFE_MEME.txt	+	1707589	1707604	-194	-209	2.37e-05	TGTCATCCGCTCATCA	transcription regulator (putative)
lp_2375	glyA	-	2144142	2145380	motifs_CcpAfamily_lp0188GOOFE_MEME.txt	+	2145510	2145525	-130	-145	2.37e-05	TTTCAAAGGCTTGGCA	glycine hydroxymethyltransferase
lp_3543	-	+	3161662	3163713	motifs_CcpAfamily_lp0188GOOFE_MEME.txt	+	3162413	3162428	751	766	2.37e-05	TTTTGAACGATTATCA	multidomain protein
lp_0077	-	+	75275	75961	motifs_CcpAfamily_lp0188GOOFE_MEME.txt	-	75373	75388	98	113	2.55e-05	TGTCAATCGAGTTAAA	hypothetical protein
lp_1568	pbp2B1	+	1434552	1436588	motifs_CcpAfamily_lp0188GOOFE_MEME.txt	+	1434443	1434458	-109	-94	2.55e-05	TGTCTATCGTTTAGAA	penicillin binding protein 2B
lp_1567	-	-	1431707	1434352	motifs_CcpAfamily_lp0188GOOFE_MEME.txt	+	1434443	1434458	-91	-106	2.55e-05	TGTCTATCGTTTAGAA	integral membrane protein
lp_2213	brnQ2	+	1996909	1998258	motifs_CcpAfamily_lp0188GOOFE_MEME.txt	-	1996869	1996884	-40	-25	2.55e-05	TGGCAATAGTTTAGCA	branched-chain amino acid transport protein
lp_0988	-	+	914344	915486	motifs_CcpAfamily_lp0188GOOFE_MEME.txt	-	913844	913859	-500	-485	2.65e-05	TGTCAAGAGATTAAAT	lipoprotein precursor
lp_3159	baiE	-	2821668	2822111	motifs_CcpAfamily_lp0188GOOFE_MEME.txt	-	2822484	2822499	-373	-388	2.71e-05	GGTCAAACGTTTATGT	bile acid 7-alpha-dehydratase
lp_2239	-	+	2027831	2028043	motifs_CcpAfamily_lp0188GOOFE_MEME.txt	+	2027775	2027790	-56	-41	2.79e-05	TGTCTAGCGAATTTCA	hypothetical protein
lp_2238	-	-	2027088	2027720	motifs_CcpAfamily_lp0188GOOFE_MEME.txt	+	2027775	2027790	-55	-70	2.79e-05	TGTCTAGCGAATTTCA	phosphoesterase (putative)
lp_0578	npsA	+	536024	551893	motifs_CcpAfamily_lp0188GOOFE_MEME.txt	-	536106	536121	82	97	2.94e-05	TGTCGATAGTTTAACT	non-ribosomal peptide synthetase NpsA
lp_0792	enoA1	+	728191	729519	motifs_CcpAfamily_lp0188GOOFE_MEME.txt	-	728151	728166	-40	-25	2.94e-05	TGTTATTTGTTTCACA	phosphopyruvate hydratase
lp_1119	mleP2	+	1016817	1017788	motifs_CcpAfamily_lp0188GOOFE_MEME.txt	-	1017188	1017203	371	386	2.94e-05	CGTCATACTCTTGTCA	malate transport protein
lp_1177	cps1A	+	1074307	1075299	motifs_CcpAfamily_lp0188GOOFE_MEME.txt	-	1074066	1074081	-241	-226	2.94e-05	TGTCTTACCCTTGTCA	polysaccharide biosynthesis protein
lp_1965	glyQ	-	1779611	1780510	motifs_CcpAfamily_lp0188GOOFE_MEME.txt	+	1780820	1780835	-310	-325	2.94e-05	GGTCGTTCGTTTGTCA	glycyl-tRNA synthetase alpha subunit
lp_2708	pucR	+	2408787	2410376	motifs_CcpAfamily_lp0188GOOFE_MEME.txt	+	2407830	2407845	-957	-942	2.94e-05	TGCCATTAGTTTGTCA	purine transport regulator
lp_3082	-	+	2742416	2743621	motifs_CcpAfamily_lp0188GOOFE_MEME.txt	+	2742934	2742949	518	533	2.94e-05	TGTCATTGGTTTGTTA	transport protein
lp_1565	-	-	1430648	1431103	motifs_CcpAfamily_lp2256GOOFE_MEME.txt	+	1431256	1431271	-153	-168	6.45e-08	CTGTAAACGATTTCAA	hypothetical protein
lp_1566	-	+	1431090	1431590	motifs_CcpAfamily_lp2256GOOFE_MEME.txt	+	1431256	1431271	166	181	6.45e-08	CTGTAAACGATTTCAA	hypothetical protein
lp_3514	bglG4	-	3129068	3129913	motifs_CcpAfamily_lp2256GOOFE_MEME.txt	+	3130074	3130089	-161	-176	1.95e-07	CGGAAAACGATTGCAA	transcription antiterminator
lp_2256	ccpA	-	2039314	2040324	motifs_CcpAfamily_lp2256GOOFE_MEME.txt	-	2040430	2040445	-106	-121	2.26e-07	ATGAAAGCGATTTCAA	catabolite control protein A
lp_2258	pepQ	+	2040588	2041697	motifs_CcpAfamily_lp2256GOOFE_MEME.txt	-	2040430	2040445	-158	-143	2.26e-07	ATGAAAGCGATTTCAA	Xaa-Pro dipeptidase
lp_0230	pts2CB	+	208913	210751	motifs_CcpAfamily_lp2256GOOFE_MEME.txt	-	208850	208865	-63	-48	3.02e-07	TGGTAAGCGGTTTCAA	mannitol PTS, EIICB
lp_0228	pepD1	-	207136	208551	motifs_CcpAfamily_lp2256GOOFE_MEME.txt	-	208850	208865	-299	-314	3.02e-07	TGGTAAGCGGTTTCAA	dipeptidase
lp_0225	-	-	205697	205900	motifs_CcpAfamily_lp2256GOOFE_MEME.txt	+	206168	206183	-268	-283	3.27e-07	ATGATAACGATTGCAA	transcription regulator
lp_0226	gnp	+	206280	206993	motifs_CcpAfamily_lp2256GOOFE_MEME.txt	+	206168	206183	-112	-97	3.27e-07	ATGATAACGATTGCAA	glucosamine-6-phosphate isomerase
lp_2106	cps4C	-	1900823	1901602	motifs_CcpAfamily_lp2256GOOFE_MEME.txt	-	1901834	1901849	-232	-247	3.27e-07	TTTTTAACGGTTGCAA	exopolysaccharide biosynthesis protein
lp_3139	-	+	2810465	2811730	motifs_CcpAfamily_lp2256GOOFE_MEME.txt	-	2809799	2809814	-666	-651	3.89e-07	ATGATAGCGTTTGCAA	integral membrane protein (putative)
lp_3660	rbsK3	-	3280329	3281249	motifs_CcpAfamily_lp2256GOOFE_MEME.txt	-	3281306	3281321	-57	-72	5.15e-07	ATTAAAACGTTTTCAT	ribokinase
lp_0096	-	+	87460	88209	motifs_CcpAfamily_lp2256GOOFE_MEME.txt	+	87412	87427	-48	-33	5.53e-07	ATGTAAACGGATTCAA	hypothetical protein
					motifs_CcpAfamily_lp2256GOOFE_MEME.txt	+	2417626	2417641			5.53e-07	CTGTTAACGCTTTCAA
lp_3612	iolG4	+	3228249	3229274	motifs_CcpAfamily_lp2256GOOFE_MEME.txt	-	3228361	3228376	112	127	5.78e-07	CTTGAAACGTTTTCAA	myo-inositol 2-dehydrogenase
lp_0172	-	+	147271	148290	motifs_CcpAfamily_lp2256GOOFE_MEME.txt	-	147217	147232	-54	-39	7.37e-07	TATAAAACGTTTTCAT	transcription regulator
lp_2349	hicD3	-	2123935	2124852	motifs_CcpAfamily_lp2256GOOFE_MEME.txt	-	2124898	2124913	-46	-61	7.37e-07	TTTATAGCGGTTGCAA	L-2-hydroxyisocaproate dehydrogenase
lp_3597	-	+	3215118	3216092	motifs_CcpAfamily_lp2256GOOFE_MEME.txt	+	3215010	3215025	-108	-93	7.37e-07	TGGTAAGCGGTTTCAT	transcription regulator
lp_3596	-	-	3213664	3214992	motifs_CcpAfamily_lp2256GOOFE_MEME.txt	+	3215010	3215025	-18	-33	7.37e-07	TGGTAAGCGGTTTCAT	sugar transport protein
lp_0187	sacA	+	167690	169195	motifs_CcpAfamily_lp2256GOOFE_MEME.txt	-	167477	167492	-213	-198	1.1e-06	TGTAAAGCGCTTGCAT	beta-fructofuranosidase
lp_0185	pts1BCA	-	165479	167434	motifs_CcpAfamily_lp2256GOOFE_MEME.txt	-	167477	167492	-43	-58	1.1e-06	TGTAAAGCGCTTGCAT	sucrose PTS, EIIBCA
lp_2968	-	-	2641877	2642530	motifs_CcpAfamily_lp2256GOOFE_MEME.txt	-	2642614	2642629	-84	-99	1.1e-06	ATGATAGCGATTTCAA	nitroreductase
lp_2969	pts22CBA	+	2642875	2644863	motifs_CcpAfamily_lp2256GOOFE_MEME.txt	-	2642614	2642629	-261	-246	1.1e-06	ATGATAGCGATTTCAA	N-acetylglucosamine PTS, EIICBA
lp_3551	xpk2	+	3169067	3171478	motifs_CcpAfamily_lp2256GOOFE_MEME.txt	-	3169021	3169036	-46	-31	1.1e-06	ATGATAGCGGTTTCAA	putative phosphoketolase
lp_0744	hpk3	+	681237	682640	motifs_CcpAfamily_lp2256GOOFE_MEME.txt	+	682317	682332	1080	1095	1.21e-06	CTGTTAACGAATGCAA	histidine protein kinase; sensor protein
lp_0370	glpK1	+	338885	340402	motifs_CcpAfamily_lp2256GOOFE_MEME.txt	+	338839	338854	-46	-31	1.44e-06	ATGATAGCGTTTTCAT	glycerol kinase
lp_3524	-	-	3139241	3140296	motifs_CcpAfamily_lp2256GOOFE_MEME.txt	+	3140310	3140325	-14	-29	1.44e-06	ATGATAGCGTTTTCAT	hypothetical protein
lp_1903	clpB	-	1719289	1721892	motifs_CcpAfamily_lp2256GOOFE_MEME.txt	+	1722076	1722091	-184	-199	1.48e-06	TCTGAAACGTATTCAA	ATP-dependent Clp protease, ATP-binding subunit ClpB
lp_3507	pts29C	+	3120945	3122282	motifs_CcpAfamily_lp2256GOOFE_MEME.txt	-	3120806	3120821	-139	-124	1.48e-06	TAGTTAACGCTTTCAT	cellobiose PTS, EIIC
lp_3506	-	-	3119993	3120724	motifs_CcpAfamily_lp2256GOOFE_MEME.txt	-	3120806	3120821	-82	-97	1.48e-06	TAGTTAACGCTTTCAT	transcription regulator
lp_3234	-	+	2882390	2883262	motifs_CcpAfamily_lp2256GOOFE_MEME.txt	+	2882342	2882357	-48	-33	1.57e-06	AATAAAGCGATTTCAA	transcription regulator
lp_3233	-	-	2881007	2882233	motifs_CcpAfamily_lp2256GOOFE_MEME.txt	+	2882342	2882357	-109	-124	1.57e-06	AATAAAGCGATTTCAA	hypothetical protein
lp_1887	-	-	1705196	1705780	motifs_CcpAfamily_lp2256GOOFE_MEME.txt	-	1706071	1706086	-291	-306	1.67e-06	ACGATAGCGCTTGCAT	integral membrane protein
lp_2374	upp	-	2143433	2144062	motifs_CcpAfamily_lp2256GOOFE_MEME.txt	+	2144225	2144240	-163	-178	1.67e-06	CTTGTAACGCTTGCAA	uracil phosphoribosyltransferase
lp_3284	qacC	-	2924931	2925314	motifs_CcpAfamily_lp2256GOOFE_MEME.txt	-	2925490	2925505	-176	-191	1.67e-06	CTTGTAACGCTTGCAA	quaternary ammonium compound-resistance protein
lp_1353	-	+	1242056	1242877	motifs_CcpAfamily_lp2256GOOFE_MEME.txt	+	1241955	1241970	-101	-86	1.8e-06	AATAAAGCGGTTGCAT	hydrolase, HAD superfamily, Cof family
lp_1352	-	-	1241323	1241688	motifs_CcpAfamily_lp2256GOOFE_MEME.txt	+	1241955	1241970	-267	-282	1.8e-06	AATAAAGCGGTTGCAT	transcription regulator (putative)
lp_0435	-	+	389246	389956	motifs_CcpAfamily_lp2256GOOFE_MEME.txt	+	389156	389171	-90	-75	1.95e-06	AATAAAGCGTTTTCAT	transcription regulator
lp_0850	ribC1	+	789499	790347	motifs_CcpAfamily_lp2256GOOFE_MEME.txt	+	789206	789221	-293	-278	2.3e-06	AAGTTAACGCATGCAA	bifunctional protein: riboflavin kinase; FMN adenylyltransferase
lp_3159	baiE	-	2821668	2822111	motifs_CcpAfamily_lp2256GOOFE_MEME.txt	-	2822391	2822406	-280	-295	2.3e-06	AAGTTAACGGATGCAA	bile acid 7-alpha-dehydratase
lp_2503	-	-	2235158	2236015	motifs_CcpAfamily_lp2256GOOFE_MEME.txt	-	2236144	2236159	-129	-144	2.41e-06	AAGAAAACGAATTCAT	sugar transport protein
lp_3530	map4	-	3146733	3148937	motifs_CcpAfamily_lp2256GOOFE_MEME.txt	+	3148983	3148998	-46	-61	2.41e-06	AATAAAGCGGTTTCAT	maltose phosphorylase
lp_1193	-	-	1089007	1089234	motifs_CcpAfamily_lp2256GOOFE_MEME.txt	+	1089487	1089502	-253	-268	2.65e-06	TTTGTAACGTATTCAA	hypothetical protein
lp_2919	pepR2	+	2597066	2597962	motifs_CcpAfamily_lp2256GOOFE_MEME.txt	+	2597491	2597506	425	440	2.71e-06	CTTAAAGCGGATGCAC	prolyl aminopeptidase
lp_0286	pts6C	+	259439	260764	motifs_CcpAfamily_lp2256GOOFE_MEME.txt	+	259261	259276	-178	-163	2.82e-06	TAGGAAGCGTATTCAT	cellobiose PTS, EIIC
lp_0176	malF	+	152585	153874	motifs_CcpAfamily_lp2256GOOFE_MEME.txt	-	152847	152862			2.99e-06	TCGTAAAGGTTTGCAA
lp_3648	-	+	3269262	3271073	motifs_CcpAfamily_lp2256GOOFE_MEME.txt	+	3269075	3269090			2.99e-06	TTGAAAACGATTACAA
lp_3345	nrpR4	-	2977580	2977984	motifs_CcpAfamily_lp2256GOOFE_MEME.txt	-	2978093	2978108	-109	-124	3.29e-06	TTGAAAACGCTAGCAA	negative regulator of proteolysis
lp_1655	trpC	+	1509819	1510601	motifs_CcpAfamily_lp2256GOOFE_MEME.txt	+	1509884	1509899	65	80	3.42e-06	TGTGAAGCGCATTCAA	indole-3-glycerol-phosphate synthase
lp_0070	-	-	68424	69671	motifs_CcpAfamily_lp2256GOOFE_MEME.txt	+	69904	69919	-233	-248	3.5e-06	ATGGAAGCGAATTCAC	4-hydroxyphenylacetate-3-hydroxylase
lp_0071	-	-	69747	69860	motifs_CcpAfamily_lp2256GOOFE_MEME.txt	+	69904	69919	-44	-59	3.5e-06	ATGGAAGCGAATTCAC	hypothetical protein
lp_1205	cps2I	+	1098097	1099647	motifs_CcpAfamily_lp2256GOOFE_MEME.txt	-	1097903	1097918	-194	-179	3.5e-06	TTGAAAGCATTTGCAA	repeat unit transporter
lp_0058	-	-	58107	58532	motifs_CcpAfamily_lp2256GOOFE_MEME.txt	-	58651	58666			3.58e-06	TTGTAATCGATTTCAA
lp_1600	xseA	+	1455431	1456774	motifs_CcpAfamily_lp2256GOOFE_MEME.txt	+	1455130	1455145	-301	-286	3.58e-06	ACTGTAACGATTGCAC	exodeoxyribonuclease VII, large subunit
lp_3531	-	-	3149185	3150162	motifs_CcpAfamily_lp2256GOOFE_MEME.txt	-	3150260	3150275			3.64e-06	ACGTAAACGTTTACAA
lp_1872	-	-	1692438	1692890	motifs_CcpAfamily_lp2256GOOFE_MEME.txt	-	1692958	1692973	-68	-83	3.71e-06	ATGGTAGCGGATTCAA	hypothetical protein
lp_1255	prfC	+	1138710	1140242	motifs_CcpAfamily_lp2256GOOFE_MEME.txt	+	1138522	1138537			4.02e-06	CTGAAATCGATTGCAA
					motifs_CcpAfamily_lp2256GOOFE_MEME.txt	-	2491566	2491581			4.02e-06	ATGAAAACGATTGCAG
lp_0827	-	+	768012	768326	motifs_CcpAfamily_lp2256GOOFE_MEME.txt	-	767655	767670	-357	-342	4.25e-06	TTGTAAGCGTTGTCAA	hypothetical protein
lp_1098	-	-	998884	999195	motifs_CcpAfamily_lp2256GOOFE_MEME.txt	-	999344	999359			4.25e-06	TCGTAAGCGGTTACAA
lp_1083	tkt2	+	984596	986608	motifs_CcpAfamily_lp2256GOOFE_MEME.txt	+	984216	984231	-380	-365	4.37e-06	TAGAAAAAGTTTGCAA	transketolase
lp_2595	-	-	2312650	2313612	motifs_CcpAfamily_lp2256GOOFE_MEME.txt	+	2313667	2313682	-55	-70	4.54e-06	ATGTAAACGTTTTCCA	sugar kinase and transcription regulator
lp_0172	-	+	147271	148290	motifs_CcpAfamily_lp2256GOOFE_MEME.txt	-	147196	147211			4.77e-06	TTGCAAGCGATTGCAT
lp_1485	-	-	1359499	1360479	motifs_CcpAfamily_lp2256GOOFE_MEME.txt	+	1360548	1360563	-69	-84	4.77e-06	TCGTAAGGGCTTGCAA	hypothetical protein
lp_0444	-	+	398424	399656	motifs_CcpAfamily_lp2256GOOFE_MEME.txt	+	398463	398478	39	54	4.95e-06	TTTAAAACGATTGTAA	hypothetical protein
lp_0884	pts11A	+	815039	815533	motifs_CcpAfamily_lp2256GOOFE_MEME.txt	+	814908	814923			4.95e-06	CTGAAAACGTTTTCTA
lp_2861	thgA3	-	2551025	2551645	motifs_CcpAfamily_lp2256GOOFE_MEME.txt	-	2551838	2551853	-193	-208	4.95e-06	TTTTAAATGTTTTCAA	galactoside O-acetyltransferase
lp_2862	sip1	+	2551838	2552455	motifs_CcpAfamily_lp2256GOOFE_MEME.txt	-	2551838	2551853	0	15	4.95e-06	TTTTAAATGTTTTCAA	signal peptidase I
lp_0524	-	+	469802	470194	motifs_CcpAfamily_lp2256GOOFE_MEME.txt	+	469694	469709	-108	-93	5.12e-06	TGGTAAACGGTTGCTA	hypothetical protein
lp_3549	-	+	3168152	3168919	motifs_CcpAfamily_lp2256GOOFE_MEME.txt	+	3167858	3167873			5.12e-06	ATGTAATCGCTTTCAA
lp_2155	def	+	1948356	1948916	motifs_CcpAfamily_lp2256GOOFE_MEME.txt	+	1948123	1948138			5.26e-06	TCGTAATCGTTTTCAT
lp_0155	-	+	133259	134044	motifs_CcpAfamily_lp2256GOOFE_MEME.txt	+	133179	133194	-80	-65	5.44e-06	ACGAAAACGACTGCAA	hypothetical protein
lp_0439	pts8C	+	392220	393575	motifs_CcpAfamily_lp2256GOOFE_MEME.txt	+	392142	392157	-78	-63	5.44e-06	TTGTAAGCGCTTTTAA	cellobiose PTS, EIIC
lp_0705	holB	+	647296	648315	motifs_CcpAfamily_lp2256GOOFE_MEME.txt	-	646963	646978	-333	-318	5.44e-06	TCTTGAACGATTGCAA	DNA polymerase III subunit delta
lp_1685	-	+	1533671	1534558	motifs_CcpAfamily_lp2256GOOFE_MEME.txt	+	1534061	1534076	390	405	5.44e-06	CGGTTAGCGCATGCAC	transcription regulator
lp_3529	bglG5	-	3145663	3146514	motifs_CcpAfamily_lp2256GOOFE_MEME.txt	+	3146659	3146674	-145	-160	5.44e-06	TTGTAAGCGGTGTCAA	transcription antiterminator
lp_0175	malE	+	151222	152475	motifs_CcpAfamily_lp2256GOOFE_MEME.txt	+	151138	151153			5.71e-06	ACGAAAACGCTTGCGA
lp_1800	-	+	1630517	1630807	motifs_CcpAfamily_lp2256GOOFE_MEME.txt	-	1630460	1630475	-57	-42	5.71e-06	CCGAAAACGGTCGCAA	hypothetical protein
lp_3313	pflB2	+	2949059	2951317	motifs_CcpAfamily_lp2256GOOFE_MEME.txt	+	2948965	2948980			5.71e-06	CTGAAAGCGGTTACAA
lp_2758	thrC	+	2451375	2452868	motifs_CcpAfamily_lp2256GOOFE_MEME.txt	+	2451248	2451263			5.9e-06	ATGTAAACGATTACAT
lp_1876	-	-	1695238	1696035	motifs_CcpAfamily_lp2256GOOFE_MEME.txt	+	1696084	1696099	-49	-64	6.09e-06	TTGAAAGTGGTTTCAA	hydrolase, HAD superfamily, Cof family
lp_2788	panE2	+	2477881	2478900	motifs_CcpAfamily_lp2256GOOFE_MEME.txt	-	2477392	2477407	-489	-474	6.09e-06	TTGAAAGCGATTTCCA	2-dehydropantoate 2-reductase
lp_3054	-	-	2715140	2716261	motifs_CcpAfamily_lp2256GOOFE_MEME.txt	-	2716331	2716346	-70	-85	6.33e-06	TTGTAAGCGCTTGAAT	aryl-alcohol dehydrogenase
lp_3566	-	-	3185515	3186246	motifs_CcpAfamily_lp2256GOOFE_MEME.txt	+	3186421	3186436			6.33e-06	TTGTAAACGCTTTCTT
lp_1381	astA	+	1265522	1267261	motifs_CcpAfamily_lp2256GOOFE_MEME.txt	-	1266447	1266462			6.68e-06	TCGGAAACGGTCGCAA
lp_1729	-	+	1565021	1566367	motifs_CcpAfamily_lp2256GOOFE_MEME.txt	+	1564936	1564951			6.68e-06	ACGCAAACGCTTGCAT
					motifs_CcpAfamily_lp2256GOOFE_MEME.txt	+	1731881	1731896			6.68e-06	CTGTAAGCGTTTACAT
lp_3486	lacS2	-	3097011	3098969	motifs_CcpAfamily_lp2256GOOFE_MEME.txt	-	3099011	3099026			6.68e-06	CTGAAAACGATTACAT
lp_3612	iolG4	+	3228249	3229274	motifs_CcpAfamily_lp2256GOOFE_MEME.txt	-	3228445	3228460	196	211	6.68e-06	ATGAAAACGGTGTCAA	myo-inositol 2-dehydrogenase
lp_2946	-	+	2624623	2624835	motifs_CcpAfamily_lp2256GOOFE_MEME.txt	+	2623988	2624003	-635	-620	6.9e-06	TCGTAAGCGGGTTCAA	hypothetical protein
lp_3278	-	+	2917143	2918567	motifs_CcpAfamily_lp2256GOOFE_MEME.txt	+	2917992	2918007	849	864	6.9e-06	TTTGAAACGTTTGCCA	amino acid transport protein
lp_1963	dnaG	-	1775390	1777270	motifs_CcpAfamily_lp2256GOOFE_MEME.txt	-	1777368	1777383	-98	-113	7.15e-06	CTGTAAAAGTTTGCAC	DNA primase DnaG
lp_3221	-	-	2870482	2871483	motifs_CcpAfamily_lp2256GOOFE_MEME.txt	-	2871502	2871517			7.15e-06	ATGGAAACGATTCCAA
lp_3483	lacL	+	3091775	3093655	motifs_CcpAfamily_lp2256GOOFE_MEME.txt	+	3091732	3091747	-43	-28	7.15e-06	TTGTAAGCGTTTTTAT	beta-galactosidase, large subunit
lp_3482	galK	-	3090328	3091491	motifs_CcpAfamily_lp2256GOOFE_MEME.txt	+	3091732	3091747	-241	-256	7.15e-06	TTGTAAGCGTTTTTAT	galactokinase
lp_1162	rhe2	+	1060282	1061616	motifs_CcpAfamily_lp2256GOOFE_MEME.txt	-	1060121	1060136	-161	-146	7.48e-06	TTGATAACGGTTGCGA	ATP-dependent RNA helicase
lp_1350	nox6	+	1239260	1240375	motifs_CcpAfamily_lp2256GOOFE_MEME.txt	+	1239515	1239530	255	270	7.48e-06	TTAAAAGCGTATGCAA	NADH oxidase
lp_0231	mtlR	+	210788	212863	motifs_CcpAfamily_lp2256GOOFE_MEME.txt	-	212361	212376	1573	1588	7.9e-06	TGGTAAACGGTGTCAA	transcription regulator, mannitol operon
lp_1484	-	-	1358585	1359484	motifs_CcpAfamily_lp2256GOOFE_MEME.txt	+	1359686	1359701	-202	-217	7.9e-06	TTTTTACCGTTTGCAA	hypothetical protein
lp_1665	adh1	+	1518459	1519502	motifs_CcpAfamily_lp2256GOOFE_MEME.txt	-	1518952	1518967	493	508	7.9e-06	TTTTGAACGTTTGCAC	alcohol dehydrogenase
lp_1925	nox3	-	1744637	1746328	motifs_CcpAfamily_lp2256GOOFE_MEME.txt	-	1746423	1746438	-95	-110	7.9e-06	ATGAAAACGGTTGAAT	NADH oxidase (putative)
lp_1926	-	+	1746521	1747273	motifs_CcpAfamily_lp2256GOOFE_MEME.txt	-	1746423	1746438	-98	-83	7.9e-06	ATGAAAACGGTTGAAT	transcription regulator
lp_2154	pdhA	-	1946959	1948071	motifs_CcpAfamily_lp2256GOOFE_MEME.txt	-	1948174	1948189	-103	-118	7.9e-06	TTGGAAGGGCTTGCAA	pyruvate dehydrogenase complex, E1 component, alpha subunit
lp_2155	def	+	1948356	1948916	motifs_CcpAfamily_lp2256GOOFE_MEME.txt	-	1948174	1948189	-182	-167	7.9e-06	TTGGAAGGGCTTGCAA	peptide deformylase
lp_3107	-	+	2768080	2768592	motifs_CcpAfamily_lp2256GOOFE_MEME.txt	+	2767843	2767858	-237	-222	7.9e-06	CTTAAAACGAGTGCAA	transcription regulator (putative)
					motifs_CcpAfamily_lp2256GOOFE_MEME.txt	+	163019	163034			8.22e-06	AAGAAAACGGTTCCAA
lp_1385	-	+	1267767	1269542	motifs_CcpAfamily_lp2256GOOFE_MEME.txt	-	1267780	1267795	13	28	8.22e-06	ATTAAAACAATTGCAA	sodium/sulfate symport protein (putative)
lp_1386	-	+	1269818	1271209	motifs_CcpAfamily_lp2256GOOFE_MEME.txt	+	1269768	1269783			8.22e-06	AAGAAAACGATTACAA
					motifs_CcpAfamily_lp2256GOOFE_MEME.txt	-	2133719	2133734			8.22e-06	AAGAAAACGATTACAA
lp_3548	pts35A	-	3167358	3167828	motifs_CcpAfamily_lp2256GOOFE_MEME.txt	+	3168019	3168034	-191	-206	8.22e-06	TGTTAAACGCTTACAA	galacitol PTS, EIIA
lp_3549	-	+	3168152	3168919	motifs_CcpAfamily_lp2256GOOFE_MEME.txt	+	3168019	3168034	-133	-118	8.22e-06	TGTTAAACGCTTACAA	transcription regulator
lp_3591	-	-	3208955	3209644	motifs_CcpAfamily_lp2256GOOFE_MEME.txt	+	3209761	3209776	-117	-132	8.22e-06	CGGTCAACGATTGCAA	sugar specific permease (putative)
lp_0906	pbg2	+	835698	837200	motifs_CcpAfamily_lp2256GOOFE_MEME.txt	-	835876	835891	178	193	8.53e-06	TTTAAGGCGTTTTCAA	6-phospho-beta-glucosidase
lp_1391	argS	+	1272688	1274376	motifs_CcpAfamily_lp2256GOOFE_MEME.txt	-	1273393	1273408	705	720	8.53e-06	TCTTGAACGCTTTCAA	arginine--tRNA ligase
lp_2242	ack3	-	2029942	2031135	motifs_CcpAfamily_lp2256GOOFE_MEME.txt	+	2031188	2031203	-53	-68	8.53e-06	CGGTAAACGCTTGAAA	acetate kinase
					motifs_CcpAfamily_lp2256GOOFE_MEME.txt	+	3157977	3157992			8.53e-06	CAGTAAACGCTTGCGA
lp_0510	murA1	+	455853	457133	motifs_CcpAfamily_lp2256GOOFE_MEME.txt	+	455701	455716	-152	-137	9e-06	ATGAAAGCGTTTGAAT	UDP-N-acetylglucosamine 1-carboxyvinyltransferase
lp_0849	pox1	+	787619	789358	motifs_CcpAfamily_lp2256GOOFE_MEME.txt	+	787470	787485	-149	-134	9e-06	TCGTTAACGCTTGTAA	pyruvate oxidase
lp_1568	pbp2B1	+	1434552	1436588	motifs_CcpAfamily_lp2256GOOFE_MEME.txt	-	1434552	1434567	0	15	9e-06	TCTTAAACAATTTCAA	penicillin binding protein 2B
lp_1567	-	-	1431707	1434352	motifs_CcpAfamily_lp2256GOOFE_MEME.txt	-	1434552	1434567	-200	-215	9e-06	TCTTAAACAATTTCAA	integral membrane protein
lp_2733	-	-	2431842	2432450	motifs_CcpAfamily_lp2256GOOFE_MEME.txt	+	2432548	2432563	-98	-113	9e-06	TTTTAAGCGCTTTCAG	oxidoreductase (putative)
lp_2094	-	-	1886553	1887848	motifs_CcpAfamily_lp2256GOOFE_MEME.txt	-	1888090	1888105	-242	-257	9.41e-06	CTGTAAGCACTTTCAA	GTP-binding protein
lp_2095	fruR	+	1888096	1888851	motifs_CcpAfamily_lp2256GOOFE_MEME.txt	-	1888090	1888105	-6	9	9.41e-06	CTGTAAGCACTTTCAA	transcription regulator of fructose operon
lp_2544	npr2	+	2269594	2270949	motifs_CcpAfamily_lp2256GOOFE_MEME.txt	-	2269394	2269409	-200	-185	9.41e-06	ACTAAAACGGTTACAA	NADH peroxidase
lp_2669	-	-	2372049	2372390	motifs_CcpAfamily_lp2256GOOFE_MEME.txt	-	2372437	2372452	-47	-62	9.41e-06	TGGTTAACGTTTCCAA	hypothetical protein
lp_2671	-	+	2372628	2373995	motifs_CcpAfamily_lp2256GOOFE_MEME.txt	-	2372437	2372452	-191	-176	9.41e-06	TGGTTAACGTTTCCAA	integral membrane protein
lp_3177	-	+	2836009	2836371	motifs_CcpAfamily_lp2256GOOFE_MEME.txt	+	2840432	2840447			9.41e-06	ATGTAAGCGGTATCAA
					motifs_CcpAfamily_lp2256GOOFE_MEME.txt	+	333442	333457			9.89e-06	AGGTAAACGTTTTAAA
lp_1785	pgm5	+	1618383	1618982	motifs_CcpAfamily_lp2256GOOFE_MEME.txt	-	1616679	1616694	-1704	-1689	9.89e-06	TCTAAAACGGGTTCAA	phosphoglycerate mutase (putative)
					motifs_CcpAfamily_lp2256GOOFE_MEME.txt	+	2036858	2036873			9.89e-06	AGGAAAACGCTTGAAA
lp_0264	pts4ABC	+	237710	239707	motifs_CcpAfamily_lp2256GOOFE_MEME.txt	+	238925	238940	1215	1230	1.02e-05	TCGTATACGTATTCAA	beta-glucosides PTS, EIIABC
lp_0387	-	+	354484	354675	motifs_CcpAfamily_lp2256GOOFE_MEME.txt	+	354384	354399	-100	-85	1.02e-05	TCGTAAAGGTATTCAA	hypothetical protein
lp_0056	-	+	55625	57040	motifs_CcpAfamily_lp2256GOOFE_MEME.txt	+	55205	55220			1.07e-05	TTGTTTACGCTTTCAA
lp_0184	sacK1	-	164479	165345	motifs_CcpAfamily_lp2256GOOFE_MEME.txt	+	165410	165425			1.07e-05	TTGTTAACGATTACAT
lp_0199	-	-	182176	183018	motifs_CcpAfamily_lp2256GOOFE_MEME.txt	-	183054	183069	-36	-51	1.07e-05	ATGAAAGCTGTTTCAA	hypothetical protein
lp_2629	pox3	-	2341566	2343323	motifs_CcpAfamily_lp2256GOOFE_MEME.txt	-	2343349	2343364	-26	-41	1.07e-05	ACGAAAACGTATACAA	pyruvate oxidase
lp_2630	-	+	2343478	2343951	motifs_CcpAfamily_lp2256GOOFE_MEME.txt	-	2343349	2343364	-129	-114	1.07e-05	ACGAAAACGTATACAA	integral membrane protein
lp_3487	galM3	-	3099297	3100331	motifs_CcpAfamily_lp2256GOOFE_MEME.txt	-	3100346	3100361	-15	-30	1.07e-05	ATGAAAGCGGTTTAAA	aldose 1-epimerase
					motifs_CcpAfamily_lp2256GOOFE_MEME.txt	-	122389	122404			1.13e-05	CTGATAACGCTTACAA
lp_0769	aad	-	702349	702906	motifs_CcpAfamily_lp2256GOOFE_MEME.txt	+	702967	702982	-61	-76	1.13e-05	ACTAAAAGGGTTGCAA	D-alanyl-D-alanine dipeptidase
lp_0770	-	+	703076	704272	motifs_CcpAfamily_lp2256GOOFE_MEME.txt	+	702967	702982	-109	-94	1.13e-05	ACTAAAAGGGTTGCAA	multidrug transport protein
lp_0849	pox1	+	787619	789358	motifs_CcpAfamily_lp2256GOOFE_MEME.txt	-	787533	787548	-86	-71	1.13e-05	ATGTAAACGCTTTTAT	pyruvate oxidase
lp_1070	-	+	973064	973990	motifs_CcpAfamily_lp2256GOOFE_MEME.txt	+	972932	972947	-132	-117	1.13e-05	CGGAAAACGTTGTCAA	lipoprotein precursor
lp_1069	ndh2	-	970871	972781	motifs_CcpAfamily_lp2256GOOFE_MEME.txt	+	972932	972947	-151	-166	1.13e-05	CGGAAAACGTTGTCAA	NADH dehydrogenase
					motifs_CcpAfamily_lp2256GOOFE_MEME.txt	+	1367573	1367588			1.13e-05	ACGTTAAGGTTTGCAA
					motifs_CcpAfamily_lp2256GOOFE_MEME.txt	-	2080754	2080769			1.13e-05	ACGGAAACGGCTGCAA
					motifs_CcpAfamily_lp2256GOOFE_MEME.txt	-	3118636	3118651			1.13e-05	ATGATAACGATTACAA
lp_3567	-	-	3186452	3187315	motifs_CcpAfamily_lp2256GOOFE_MEME.txt	+	3187516	3187531	-201	-216	1.13e-05	CTGTAAGCGGTTGAAT	sugar kinase and transcription regulator
lp_3568	nanA	+	3187588	3188466	motifs_CcpAfamily_lp2256GOOFE_MEME.txt	+	3187516	3187531	-72	-57	1.13e-05	CTGTAAGCGGTTGAAT	N-acetylneuraminate lyase
lp_3620	pts37C	-	3234514	3235080	motifs_CcpAfamily_lp2256GOOFE_MEME.txt	-	3235437	3235452	-357	-372	1.13e-05	CCCTAAGCGCTTTCAA	sorbitol PTS, EIIC
lp_0020	glgB	+	21099	23003	motifs_CcpAfamily_lp2256GOOFE_MEME.txt	-	22321	22336	1222	1237	1.19e-05	ATGTACACGAATGCAA	glycogen branching enzyme
lp_0242	ndk	-	217779	218243	motifs_CcpAfamily_lp2256GOOFE_MEME.txt	+	218265	218280	-22	-37	1.19e-05	TTGAAAGCGGTATCAT	nucleoside-diphosphate kinase
lp_0243	-	+	218478	219824	motifs_CcpAfamily_lp2256GOOFE_MEME.txt	+	218265	218280	-213	-198	1.19e-05	TTGAAAGCGGTATCAT	hypothetical protein
lp_1559	pheT	+	1424272	1426689	motifs_CcpAfamily_lp2256GOOFE_MEME.txt	+	1425585	1425600	1313	1328	1.19e-05	TTTTAAACGATTGGAC	phenylalanyl-tRNA synthetase beta subunit
lp_1729	-	+	1565021	1566367	motifs_CcpAfamily_lp2256GOOFE_MEME.txt	+	1564956	1564971	-65	-50	1.19e-05	TTGAAAGCGGTTTTAT	sugar transport protein (putative)
lp_2053	pyrH	-	1856167	1856889	motifs_CcpAfamily_lp2256GOOFE_MEME.txt	+	1856994	1857009	-105	-120	1.19e-05	TTTAAAGCGGCTTCAA	uridylate kinase
lp_0262	treR	+	235306	236025	motifs_CcpAfamily_lp2256GOOFE_MEME.txt	-	235277	235292			1.23e-05	TTGTTATCGTTTTCAT
lp_0488	-	+	435955	437793	motifs_CcpAfamily_lp2256GOOFE_MEME.txt	+	436871	436886	916	931	1.23e-05	TTGATAGCGCTGGCAA	bifunctional protein: acetyl-glutamate kinase; acetyl-ornithine deacetylase (putative)
lp_1169	gdh	-	1066710	1068056	motifs_CcpAfamily_lp2256GOOFE_MEME.txt	+	1068181	1068196	-125	-140	1.23e-05	TTGATAGCGCTTGCGA	glutamate dehydrogenase
lp_1171	pbpX1	+	1068324	1069499	motifs_CcpAfamily_lp2256GOOFE_MEME.txt	+	1068181	1068196	-143	-128	1.23e-05	TTGATAGCGCTTGCGA	serine-type D-Ala-D-Ala carboxypeptidase
lp_1257	-	-	1142429	1143454	motifs_CcpAfamily_lp2256GOOFE_MEME.txt	+	1143491	1143506	-37	-52	1.23e-05	AGTATAACGCATTCAC	hypothetical protein
lp_1258	-	+	1143595	1144476	motifs_CcpAfamily_lp2256GOOFE_MEME.txt	+	1143491	1143506	-104	-89	1.23e-05	AGTATAACGCATTCAC	transcription regulator
lp_1706	-	+	1550149	1550415	motifs_CcpAfamily_lp2256GOOFE_MEME.txt	+	1549980	1549995	-169	-154	1.23e-05	TTGTTAGCGTTATCAA	integral membrane protein
					motifs_CcpAfamily_lp2256GOOFE_MEME.txt	+	1844565	1844580			1.23e-05	ATCGAAACGATTTCAA
					motifs_CcpAfamily_lp2256GOOFE_MEME.txt	+	2074744	2074759			1.23e-05	TCGTTAACGTTTGCTT
lp_2798	aroC1	-	2492080	2492829	motifs_CcpAfamily_lp2256GOOFE_MEME.txt	+	2492952	2492967	-123	-138	1.23e-05	TTTAAAGCGCTTTTAA	3-dehydroquinate dehydratase
lp_2799	-	+	2493046	2494482	motifs_CcpAfamily_lp2256GOOFE_MEME.txt	+	2492952	2492967	-94	-79	1.23e-05	TTTAAAGCGCTTTTAA	amino acid transport protein
lp_3463	glpF6	+	3067906	3068556	motifs_CcpAfamily_lp2256GOOFE_MEME.txt	-	3067558	3067573	-348	-333	1.23e-05	TTGAAAACGAATTAAA	glycerol uptake facilitator protein
lp_3461	-	-	3066327	3067520	motifs_CcpAfamily_lp2256GOOFE_MEME.txt	-	3067558	3067573	-38	-53	1.23e-05	TTGAAAACGAATTAAA	hypothetical protein
lp_0006	gyrB	+	4565	6511	motifs_CcpAfamily_lp2256GOOFE_MEME.txt	-	4758	4773	193	208	1.29e-05	TGGATCACGTTTGCAA	DNA gyrase, B subunit
lp_0905	pts12BCA	+	833821	835683	motifs_CcpAfamily_lp2256GOOFE_MEME.txt	+	835285	835300	1464	1479	1.29e-05	GATGAAACGTTTGCAA	beta-glucosides PTS, EIIBCA
lp_1545	hpk5	+	1411040	1412683	motifs_CcpAfamily_lp2256GOOFE_MEME.txt	-	1411884	1411899	844	859	1.29e-05	TGGGAAACGTCTTCAA	histidine protein kinase; sensor protein
lp_2274	-	-	2053484	2053918	motifs_CcpAfamily_lp2256GOOFE_MEME.txt	-	2054293	2054308	-375	-390	1.29e-05	CAGAAAACGTCTGCAT	Holliday junction resolvase-like protein
lp_2275	-	-	2053915	2054184	motifs_CcpAfamily_lp2256GOOFE_MEME.txt	-	2054293	2054308	-109	-124	1.29e-05	CAGAAAACGTCTGCAT	hypothetical protein
lp_0063	-	+	62200	63735	motifs_CcpAfamily_lp2256GOOFE_MEME.txt	+	62308	62323			1.36e-05	ACGGAAGCGTTAGCAA
lp_1052	rplR	+	960520	960885	motifs_CcpAfamily_lp2256GOOFE_MEME.txt	-	960154	960169	-366	-351	1.36e-05	TTGTTAACATTTGCAC	ribosomal protein L18
lp_1187	-	+	1084375	1085664	motifs_CcpAfamily_lp2256GOOFE_MEME.txt	-	1084705	1084720			1.36e-05	CTTTAATCGTTTTCAT
lp_1380	-	+	1264324	1265301	motifs_CcpAfamily_lp2256GOOFE_MEME.txt	+	1264345	1264360	21	36	1.36e-05	ATGAAAACTAATGCAA	exopolyphosphatase-related protein (putative)
lp_1514	thrS	+	1385839	1387803	motifs_CcpAfamily_lp2256GOOFE_MEME.txt	+	1385542	1385557	-297	-282	1.36e-05	ATGAAAACAGATGCAA	threonine--tRNA ligase 1
					motifs_CcpAfamily_lp2256GOOFE_MEME.txt	-	1982674	1982689			1.36e-05	CTGGGAACGGTTTCAA
lp_2256	ccpA	-	2039314	2040324	motifs_CcpAfamily_lp2256GOOFE_MEME.txt	-	2040360	2040375	-36	-51	1.36e-05	ATGAAAACGGATGAAA	catabolite control protein A
lp_2258	pepQ	+	2040588	2041697	motifs_CcpAfamily_lp2256GOOFE_MEME.txt	-	2040360	2040375	-228	-213	1.36e-05	ATGAAAACGGATGAAA	Xaa-Pro dipeptidase
lp_2531	pts18CBA	-	2256926	2258914	motifs_CcpAfamily_lp2256GOOFE_MEME.txt	+	2259017	2259032			1.36e-05	AAGAAACCGATTTCAA
lp_2782	-	+	2473089	2473796	motifs_CcpAfamily_lp2256GOOFE_MEME.txt	+	2472770	2472785	-319	-304	1.36e-05	CTGGCAGCGGTTGCAA	transcription regulator
lp_2780	pts20A	-	2472129	2472476	motifs_CcpAfamily_lp2256GOOFE_MEME.txt	+	2472770	2472785	-294	-309	1.36e-05	CTGGCAGCGGTTGCAA	cellobiose PTS, EIIA
lp_2900	-	+	2577015	2577566	motifs_CcpAfamily_lp2256GOOFE_MEME.txt	-	2576937	2576952	-78	-63	1.36e-05	CGGAAACCGGTTTCAA	integral membrane protein
lp_2899	-	-	2576693	2576920	motifs_CcpAfamily_lp2256GOOFE_MEME.txt	-	2576937	2576952	-17	-32	1.36e-05	CGGAAACCGGTTTCAA	hypothetical protein
lp_3318	-	+	2953772	2954692	motifs_CcpAfamily_lp2256GOOFE_MEME.txt	-	2953144	2953159	-628	-613	1.36e-05	CTTAAAACGGTTTCGA	oxidoreductase
lp_0230	pts2CB	+	208913	210751	motifs_CcpAfamily_lp2256GOOFE_MEME.txt	-	209150	209165			1.42e-05	CAGTAAACGCTATCAA
lp_0823	-	+	763644	764315	motifs_CcpAfamily_lp2256GOOFE_MEME.txt	+	763594	763609			1.42e-05	AAGTAAGCGGTTGCGA
					motifs_CcpAfamily_lp2256GOOFE_MEME.txt	+	991210	991225			1.42e-05	AAGTAAGCCATTGCAA
lp_1202	cps2F	+	1094805	1095899	motifs_CcpAfamily_lp2256GOOFE_MEME.txt	-	1095219	1095234	414	429	1.42e-05	CGGTAAGTGGTTGCAA	glycosyltransferase
lp_2416	-	-	2178616	2178981	motifs_CcpAfamily_lp2256GOOFE_MEME.txt	-	2179321	2179336	-340	-355	1.42e-05	CAGTAAGCGGTGGCAA	prophage Lp2 protein 41
lp_3267	gshR4	+	2906700	2908034	motifs_CcpAfamily_lp2256GOOFE_MEME.txt	-	2907390	2907405			1.42e-05	TGGTAAATGCTTGCAC
lp_3614	-	+	3229781	3230713	motifs_CcpAfamily_lp2256GOOFE_MEME.txt	+	3229413	3229428	-368	-353	1.42e-05	TCGATAAAGTTTGCAT	oxidoreductase
lp_1497	narG	+	1368132	1371824	motifs_CcpAfamily_lp2256GOOFE_MEME.txt	-	1369482	1369497	1350	1365	1.47e-05	AAGTAACCGTTTGCAC	nitrate reductase, alpha chain
lp_3020	tag2	+	2686705	2687349	motifs_CcpAfamily_lp2256GOOFE_MEME.txt	-	2686575	2686590	-130	-115	1.47e-05	CTTAAAGCGTGTTCAA	DNA-3-methyladenine glycosylase I
lp_3533	-	+	3150332	3151753	motifs_CcpAfamily_lp2256GOOFE_MEME.txt	-	3150228	3150243	-104	-89	1.47e-05	AAGTAAACGTTTACAC	sugar transport protein
lp_3531	-	-	3149185	3150162	motifs_CcpAfamily_lp2256GOOFE_MEME.txt	-	3150228	3150243	-66	-81	1.47e-05	AAGTAAACGTTTACAC	transcription regulator
lp_3557	araT	-	3176519	3177919	motifs_CcpAfamily_lp2256GOOFE_MEME.txt	+	3177967	3177982	-48	-63	1.47e-05	TAGAAAGCCCTTTCAA	arabinose transport protein
lp_0066	pgmB2	+	64066	64737	motifs_CcpAfamily_lp2256GOOFE_MEME.txt	-	63915	63930	-151	-136	1.54e-05	TATAAAACGCTTTCAG	beta-phosphoglucomutase
lp_0064	-	-	63662	63883	motifs_CcpAfamily_lp2256GOOFE_MEME.txt	-	63915	63930	-32	-47	1.54e-05	TATAAAACGCTTTCAG	hypothetical protein
lp_0250	-	+	224851	225969	motifs_CcpAfamily_lp2256GOOFE_MEME.txt	-	224621	224636	-230	-215	1.54e-05	ATGATAGCGTTTGCGA	dihydroorotase
lp_0852	pox2	+	790676	792439	motifs_CcpAfamily_lp2256GOOFE_MEME.txt	-	790598	790613	-78	-63	1.54e-05	TATAAATCGCTTTCAA	pyruvate oxidase
lp_0988	-	+	914344	915486	motifs_CcpAfamily_lp2256GOOFE_MEME.txt	-	914827	914842	483	498	1.54e-05	CCTTCAACGGTTTCAA	lipoprotein precursor
lp_1276	-	+	1160939	1161898	motifs_CcpAfamily_lp2256GOOFE_MEME.txt	+	1161482	1161497	543	558	1.54e-05	TTTATTACGCTTGCAA	glycosyltransferase
lp_1945	-	-	1763408	1764295	motifs_CcpAfamily_lp2256GOOFE_MEME.txt	+	1764536	1764551			1.54e-05	ACGATAACGATTCCAA
lp_2346	-	-	2121712	2122740	motifs_CcpAfamily_lp2256GOOFE_MEME.txt	-	2122827	2122842	-87	-102	1.54e-05	TTGGAAGCACTTGCAT	oxidoreductase
lp_3551	xpk2	+	3169067	3171478	motifs_CcpAfamily_lp2256GOOFE_MEME.txt	+	3169713	3169728	646	661	1.54e-05	ACTTAAACGGCTTCAA	putative phosphoketolase
lp_3679	-	-	3296594	3297331	motifs_CcpAfamily_lp2256GOOFE_MEME.txt	-	3297676	3297691	-345	-360	1.54e-05	CCGACAACGATTGCAC	extracellular protein
lp_0298	-	+	274259	275737	motifs_CcpAfamily_lp2256GOOFE_MEME.txt	+	274613	274628	354	369	1.64e-05	TTTGATACGATTTCAA	ABC transporter, permease protein
lp_0886	pts11BC	+	816429	817880	motifs_CcpAfamily_lp2256GOOFE_MEME.txt	+	817206	817221	777	792	1.64e-05	ACGTTGACGATTGCAA	beta-glucosides PTS, EIIBC
lp_0934	-	+	864001	864378	motifs_CcpAfamily_lp2256GOOFE_MEME.txt	-	863824	863839	-177	-162	1.64e-05	CAGAAAACAATTTCAA	hypothetical protein
					motifs_CcpAfamily_lp2256GOOFE_MEME.txt	-	880249	880264			1.64e-05	ACGTTAACGATTGCCA
lp_1168	-	+	1066063	1066626	motifs_CcpAfamily_lp2256GOOFE_MEME.txt	-	1065697	1065712			1.64e-05	TTGTTAACGGTTACAC
lp_1251	gnd1	-	1136023	1136919	motifs_CcpAfamily_lp2256GOOFE_MEME.txt	-	1136960	1136975	-41	-56	1.64e-05	ATGTAAGCGAATACAA	6-phosphogluconate dehydrogenase
lp_1685	-	+	1533671	1534558	motifs_CcpAfamily_lp2256GOOFE_MEME.txt	+	1533501	1533516	-170	-155	1.64e-05	CCGAAAAAGATTGCAC	transcription regulator
lp_2877	-	-	2561105	2561548	motifs_CcpAfamily_lp2256GOOFE_MEME.txt	-	2561882	2561897	-334	-349	1.64e-05	TTGGTAATGATTGCAA	hypothetical protein
lp_2879	-	+	2562286	2562969	motifs_CcpAfamily_lp2256GOOFE_MEME.txt	-	2561882	2561897	-404	-389	1.64e-05	TTGGTAATGATTGCAA	hydrolase, HAD superfamily
lp_3234	-	+	2882390	2883262	motifs_CcpAfamily_lp2256GOOFE_MEME.txt	-	2882042	2882057	-348	-333	1.64e-05	TATTAAACGATATCAA	transcription regulator
lp_3470	lacR	+	3076797	3077807	motifs_CcpAfamily_lp2256GOOFE_MEME.txt	+	3076442	3076457			1.64e-05	CCTTAAACGCTTTAAA
lp_0370	glpK1	+	338885	340402	motifs_CcpAfamily_lp2256GOOFE_MEME.txt	-	339852	339867	967	982	1.7e-05	TCGGGAGCGCTTTCAA	glycerol kinase
lp_0440	pbg1	+	393593	395029	motifs_CcpAfamily_lp2256GOOFE_MEME.txt	+	394042	394057	449	464	1.7e-05	TCGTAAGCTTATTCAA	6-phospho-beta-glucosidase
lp_3290	-	-	2928450	2929088	motifs_CcpAfamily_lp2256GOOFE_MEME.txt	+	2929344	2929359	-256	-271	1.7e-05	AGTAAAACGATTGCAG	transcription regulator
lp_3318	-	+	2953772	2954692	motifs_CcpAfamily_lp2256GOOFE_MEME.txt	-	2953772	2953787	0	15	1.7e-05	AATTAATCGTTTTCAA	oxidoreductase
lp_0794	eriC	+	730558	732111	motifs_CcpAfamily_lp2256GOOFE_MEME.txt	-	730347	730362	-211	-196	1.77e-05	CATTAAATGCTTGCAA	chloride channel protein
lp_0869	-	+	806700	807218	motifs_CcpAfamily_lp2256GOOFE_MEME.txt	-	806743	806758	43	58	1.77e-05	ATTGAAACAATTGCAA	extracellular protein
lp_1364	uvrA2	+	1249993	1252263	motifs_CcpAfamily_lp2256GOOFE_MEME.txt	-	1251133	1251148			1.77e-05	TCGTTAACGCTTGCTT
lp_3011	pbg6	-	2678549	2679931	motifs_CcpAfamily_lp2256GOOFE_MEME.txt	+	2679959	2679974	-28	-43	1.77e-05	TGGAAAACGCTTTCCT	6-phospho-beta-glucosidase
lp_3233	-	-	2881007	2882233	motifs_CcpAfamily_lp2256GOOFE_MEME.txt	-	2882258	2882273			1.77e-05	TAGAAAACGGTTTCTT
lp_3599	pts36A	+	3217253	3217714	motifs_CcpAfamily_lp2256GOOFE_MEME.txt	-	3217218	3217233	-35	-20	1.77e-05	TTGTAAGCGCATACAT	galactitol PTS, EIIA
lp_3598	-	-	3216175	3216954	motifs_CcpAfamily_lp2256GOOFE_MEME.txt	-	3217218	3217233	-264	-279	1.77e-05	TTGTAAGCGCATACAT	transcription regulator
lp_0454	metS	+	406690	408741	motifs_CcpAfamily_lp2256GOOFE_MEME.txt	+	407918	407933	1228	1243	1.87e-05	ACTTCAACGCTTGCAT	methionine--tRNA ligase
lp_0797	-	+	733254	735689	motifs_CcpAfamily_lp2256GOOFE_MEME.txt	+	734643	734658	1389	1404	1.87e-05	AACGAAACGGTTGCAA	ribonuclease R
					motifs_CcpAfamily_lp2256GOOFE_MEME.txt	+	1660054	1660069			1.87e-05	ACGTTAACGTTTTCGA
lp_1873	papL	-	1692947	1694170	motifs_CcpAfamily_lp2256GOOFE_MEME.txt	+	1694207	1694222	-37	-52	1.87e-05	TGGTTAACTTTTTCAA	polynucleotide adenylyltransferase
lp_2710	pucK	+	2410636	2411976	motifs_CcpAfamily_lp2256GOOFE_MEME.txt	+	2410371	2410386			1.87e-05	AAGTGAACGTTTTCAT
lp_3051	dhaT	+	2712741	2713913	motifs_CcpAfamily_lp2256GOOFE_MEME.txt	+	2712705	2712720			1.87e-05	ATGATAGCGATTACAA
lp_3339	-	-	2972647	2974029	motifs_CcpAfamily_lp2256GOOFE_MEME.txt	-	2974190	2974205	-161	-176	1.87e-05	TTGGTGACGTTTTCAA	amino acid transport protein
lp_3625	-	-	3238622	3239629	motifs_CcpAfamily_lp2256GOOFE_MEME.txt	+	3239751	3239766	-122	-137	1.87e-05	CCGATAACCATTGCAA	transcription regulator
lp_0529	argJ	+	478016	479230	motifs_CcpAfamily_lp2256GOOFE_MEME.txt	+	478046	478061	30	45	1.97e-05	TTTGAAACGGTTGCCT	bifunctional ornithine acetyltransferase/N-acetylglutamate synthase protein
lp_0992	-	+	918586	919050	motifs_CcpAfamily_lp2256GOOFE_MEME.txt	+	918285	918300	-301	-286	1.97e-05	TTGTTAACCATTGCAC	hypothetical protein
lp_1149	gatB	+	1045876	1047300	motifs_CcpAfamily_lp2256GOOFE_MEME.txt	-	1046729	1046744	853	868	1.97e-05	TTCTTAACGGATGCAA	aspartyl/glutamyl-tRNA amidotransferase subunit B
lp_1180	cps1D	+	1077831	1078607	motifs_CcpAfamily_lp2256GOOFE_MEME.txt	+	1078137	1078152	306	321	1.97e-05	CTAAAAGCGCATGCAA	glycosyltransferase
lp_1378	cysD	+	1262554	1263729	motifs_CcpAfamily_lp2256GOOFE_MEME.txt	+	1262976	1262991			1.97e-05	TGTTAAACGCTTGTAT
lp_1462	murC	+	1339444	1340754	motifs_CcpAfamily_lp2256GOOFE_MEME.txt	-	1339600	1339615	156	171	1.97e-05	CGGAAAACGGTAGCAT	UDP-N-acetylmuramate--L-alanine ligase
lp_1514	thrS	+	1385839	1387803	motifs_CcpAfamily_lp2256GOOFE_MEME.txt	+	1385902	1385917	63	78	1.97e-05	ACGGAAGCAATTGCAA	threonine--tRNA ligase 1
lp_2961	-	-	2636189	2637112	motifs_CcpAfamily_lp2256GOOFE_MEME.txt	-	2637408	2637423			1.97e-05	TTTGAAACGGTTGCTT
lp_3635	msmK2	-	3252835	3253971	motifs_CcpAfamily_lp2256GOOFE_MEME.txt	+	3254008	3254023	-37	-52	1.97e-05	TGGAAAGCGTCTTCAT	multiple sugar ABC transporter, ATP-binding protein
lp_0168	dak1B	+	144440	145438	motifs_CcpAfamily_lp2256GOOFE_MEME.txt	+	144382	144397	-58	-43	2.03e-05	TTGAAATCGGATTCAT	glycerone kinase
lp_0166	dak1A	-	143289	144278	motifs_CcpAfamily_lp2256GOOFE_MEME.txt	+	144382	144397	-104	-119	2.03e-05	TTGAAATCGGATTCAT	glycerone kinase
lp_0374	-	+	347267	349054	motifs_CcpAfamily_lp2256GOOFE_MEME.txt	+	348107	348122	840	855	2.03e-05	TCGAAAAAGCATGCAT	extracellular protein
lp_1394	-	+	1278006	1278308	motifs_CcpAfamily_lp2256GOOFE_MEME.txt	-	1277750	1277765	-256	-241	2.03e-05	ATTTAAACGGATACAA	hypothetical protein
lp_0310	ack2	+	286486	287682	motifs_CcpAfamily_lp2256GOOFE_MEME.txt	+	286416	286431	-70	-55	2.1e-05	TTGAAAGCGTATCCAC	acetate kinase
lp_0309	-	-	285935	286297	motifs_CcpAfamily_lp2256GOOFE_MEME.txt	+	286416	286431	-119	-134	2.1e-05	TTGAAAGCGTATCCAC	integral membrane protein
lp_0410	plnN	+	368229	368396	motifs_CcpAfamily_lp2256GOOFE_MEME.txt	+	367835	367850			2.1e-05	ATGAAAGCGATTTCTT
lp_1631	rnc	+	1484500	1485195	motifs_CcpAfamily_lp2256GOOFE_MEME.txt	-	1484688	1484703	188	203	2.1e-05	TTTATAACGTTTGTAT	ribonuclease III
					motifs_CcpAfamily_lp2256GOOFE_MEME.txt	-	2405979	2405994			2.1e-05	AAGGAAACGATTGCGA
lp_0021	glgC	+	22993	24132	motifs_CcpAfamily_lp2256GOOFE_MEME.txt	-	23681	23696	688	703	2.21e-05	GCGTAAACGGATTCAT	glucose-1-phosphate adenylyltransferase
lp_0111	-	-	98100	99077	motifs_CcpAfamily_lp2256GOOFE_MEME.txt	+	99203	99218			2.21e-05	ACGTTAGCGGTTACAA
lp_0161	-	+	137853	139469	motifs_CcpAfamily_lp2256GOOFE_MEME.txt	-	138018	138033	165	180	2.21e-05	TTTTAAGCGTTTTGAC	ABC transporter, permease protein
lp_1377	-	+	1260939	1262576	motifs_CcpAfamily_lp2256GOOFE_MEME.txt	-	1262119	1262134	1180	1195	2.21e-05	ATTTCAACGATTTCAT	hypothetical protein
lp_1393	-	+	1275328	1277322	motifs_CcpAfamily_lp2256GOOFE_MEME.txt	+	1275289	1275304	-39	-24	2.21e-05	CTGAAAACTAATTCAA	ABC transporter, ATP-binding and permease protein
lp_1392	-	-	1274582	1275058	motifs_CcpAfamily_lp2256GOOFE_MEME.txt	+	1275289	1275304	-231	-246	2.21e-05	CTGAAAACTAATTCAA	hypothetical protein
lp_2074	-	-	1869946	1870518	motifs_CcpAfamily_lp2256GOOFE_MEME.txt	+	1870830	1870845	-312	-327	2.21e-05	CTTTCAACGCTTTCAT	transposase, fragment
					motifs_CcpAfamily_lp2256GOOFE_MEME.txt	-	2354599	2354614			2.21e-05	ATGATAACGGTGTCAA
lp_2888	patB	-	2567525	2568697	motifs_CcpAfamily_lp2256GOOFE_MEME.txt	+	2568811	2568826			2.21e-05	TTTTTAACGCTATCAA
lp_3150	-	+	2815899	2816987	motifs_CcpAfamily_lp2256GOOFE_MEME.txt	+	2813382	2813397	-2517	-2502	2.21e-05	TCTTAACCGATTTCAC	malate dehydrogenase (putative)
lp_3327	cadA	+	2960524	2962368	motifs_CcpAfamily_lp2256GOOFE_MEME.txt	+	2960455	2960470			2.21e-05	ATTAAACCGATTTCAT
lp_3469	lacA	-	3074499	3076550	motifs_CcpAfamily_lp2256GOOFE_MEME.txt	+	3076601	3076616	-51	-66	2.21e-05	TGATAAGCGCTTTCAT	beta-galactosidase I
lp_3470	lacR	+	3076797	3077807	motifs_CcpAfamily_lp2256GOOFE_MEME.txt	+	3076601	3076616	-196	-181	2.21e-05	TGATAAGCGCTTTCAT	transcription regulator of beta-galactosidase gene
lp_3502	-	+	3116289	3117194	motifs_CcpAfamily_lp2256GOOFE_MEME.txt	+	3116531	3116546			2.21e-05	TATTAAACGTTTTGAT
lp_0395	-	-	359163	359954	motifs_CcpAfamily_lp2256GOOFE_MEME.txt	+	360239	360254	-285	-300	2.31e-05	AGTTGAACGTTTGCAT	hydrolase, HAD superfamily, Cof family
lp_0673	-	+	617134	621138	motifs_CcpAfamily_lp2256GOOFE_MEME.txt	+	617625	617640	491	506	2.31e-05	CAGTAAGGGGTTTCAA	prophage Lp1 protein 50
lp_1310	-	+	1203410	1205044	motifs_CcpAfamily_lp2256GOOFE_MEME.txt	-	1204382	1204397	972	987	2.31e-05	CTTTAAAAGCTTTCAT	hypothetical protein
lp_1518	-	+	1389399	1389710	motifs_CcpAfamily_lp2256GOOFE_MEME.txt	-	1389334	1389349	-65	-50	2.31e-05	AAGTAAGCGCTTACAT	hypothetical protein
lp_1713	lysA	+	1553351	1554676	motifs_CcpAfamily_lp2256GOOFE_MEME.txt	+	1553546	1553561	195	210	2.31e-05	AGTAAGGCGTTTGCAA	diaminopimelate decarboxylase
lp_2397	-	+	2161732	2162583	motifs_CcpAfamily_lp2256GOOFE_MEME.txt	+	2162238	2162253	506	521	2.31e-05	TGCTAAGCGGATGCAA	prophage Lp2 protein 59; xylanase/chitin deacetylase (putative)
lp_2920	-	+	2598108	2599475	motifs_CcpAfamily_lp2256GOOFE_MEME.txt	+	2598679	2598694			2.31e-05	TTGGAAATGGTTTCAC
lp_3355	-	+	2982971	2983609	motifs_CcpAfamily_lp2256GOOFE_MEME.txt	-	2982905	2982920	-66	-51	2.31e-05	AAGTAAGCAGTTTCAA	oxidoreductase (putative)
lp_0024	glgP	+	26753	29149	motifs_CcpAfamily_lp2256GOOFE_MEME.txt	+	28342	28357			2.38e-05	AATCAAACGGTTGCAT
lp_0802	glnPH1	+	743457	744893	motifs_CcpAfamily_lp2256GOOFE_MEME.txt	-	743832	743847	375	390	2.38e-05	CTTTAAACGTTTTGAC	glutamine ABC transporter, substrate binding and permease protein
lp_0913	coaA	+	843592	844521	motifs_CcpAfamily_lp2256GOOFE_MEME.txt	+	843531	843546			2.38e-05	TTGATAAGGGTTTCAT
lp_1664	-	+	1517037	1518170	motifs_CcpAfamily_lp2256GOOFE_MEME.txt	-	1516966	1516981	-71	-56	2.38e-05	ACTGAGACGGTTGCAA	aminohydrolase
lp_0060	-	+	59613	60473	motifs_CcpAfamily_lp2256GOOFE_MEME.txt	+	59517	59532	-96	-81	2.46e-05	ATGAAAGCGTAGTCAA	short-chain dehydrogenase/oxidoreductase
lp_0252	-	+	227130	227864	motifs_CcpAfamily_lp2256GOOFE_MEME.txt	-	226879	226894	-251	-236	2.46e-05	TCGGTAGCGTTTGTAA	hypothetical protein
lp_0257	pepM	-	232292	233083	motifs_CcpAfamily_lp2256GOOFE_MEME.txt	-	233190	233205	-107	-122	2.46e-05	CTGATAGCGTTGTCAA	methionyl aminopeptidase
lp_0259	-	+	233445	234233	motifs_CcpAfamily_lp2256GOOFE_MEME.txt	-	233190	233205	-255	-240	2.46e-05	CTGATAGCGTTGTCAA	integral membrane protein
lp_2580	-	+	2298515	2300527	motifs_CcpAfamily_lp2256GOOFE_MEME.txt	-	2298636	2298651	121	136	2.46e-05	TAGATAACGTTGGCAT	alkaline phosphatase superfamily protein
lp_2668	hsp2	-	2371601	2372020	motifs_CcpAfamily_lp2256GOOFE_MEME.txt	+	2372203	2372218	-183	-198	2.46e-05	AGGAAAGCGGCTTCAA	small heat shock protein
lp_3174	cfa2	+	2832356	2833549	motifs_CcpAfamily_lp2256GOOFE_MEME.txt	-	2833110	2833125	754	769	2.46e-05	TGGTTAACGCGTTCAA	cyclopropane-fatty-acyl-phospholipid synthase
lp_0583	-	+	556435	556818	motifs_CcpAfamily_lp2256GOOFE_MEME.txt	+	556327	556342	-108	-93	2.6e-05	TATTAACCGATTTCAT	hypothetical protein
lp_0607	-	+	578044	579219	motifs_CcpAfamily_lp2256GOOFE_MEME.txt	+	578790	578805	746	761	2.6e-05	TAGTAAACTCATTCAA	ATPase of the PilT family
lp_1988	-	-	1800745	1801080	motifs_CcpAfamily_lp2256GOOFE_MEME.txt	+	1801336	1801351	-256	-271	2.6e-05	TTTTTAACGTCTGCAC	integral membrane protein
lp_3104	fhuC	+	2765055	2765849	motifs_CcpAfamily_lp2256GOOFE_MEME.txt	-	2764832	2764847	-223	-208	2.6e-05	TTGGTAGCGCTTGAAA	ferrichrome ABC transporter, ATP-binding protein
lp_3103	fhuD	-	2763889	2764830	motifs_CcpAfamily_lp2256GOOFE_MEME.txt	-	2764832	2764847	-2	-17	2.6e-05	TTGGTAGCGCTTGAAA	ferrichrome ABC transporter, substrate binding lipo protein
lp_3414	-	-	3029372	3030181	motifs_CcpAfamily_lp2256GOOFE_MEME.txt	+	3030514	3030529	-333	-348	2.6e-05	CAGAACGCGATTTCAA	extracellular protein
lp_3415	-	+	3030483	3031220	motifs_CcpAfamily_lp2256GOOFE_MEME.txt	+	3030514	3030529	31	46	2.6e-05	CAGAACGCGATTTCAA	transcription regulator
lp_3471	ram1	-	3077902	3079860	motifs_CcpAfamily_lp2256GOOFE_MEME.txt	+	3079942	3079957			2.6e-05	CAGAAACCGCTTTCAT
lp_0013	rplI	+	13279	13731	motifs_CcpAfamily_lp2256GOOFE_MEME.txt	-	12926	12941	-353	-338	2.7e-05	AATTCAACGGTTTCAA	ribosomal protein L9
lp_1168	-	+	1066063	1066626	motifs_CcpAfamily_lp2256GOOFE_MEME.txt	-	1066026	1066041	-37	-22	2.7e-05	CAGTATACGCTTTCAT	hypothetical protein
lp_1426	-	+	1307401	1307961	motifs_CcpAfamily_lp2256GOOFE_MEME.txt	-	1307527	1307542	126	141	2.7e-05	CATTCAACGCTTTCAA	hypothetical protein
lp_1790	-	+	1622041	1622535	motifs_CcpAfamily_lp2256GOOFE_MEME.txt	-	1622404	1622419	363	378	2.7e-05	CAGTCAACGCATGCAA	ADP-ribose pyrophosphatase (putative)
					motifs_CcpAfamily_lp2256GOOFE_MEME.txt	+	2600663	2600678			2.7e-05	CAGTAAGCCGTTGCAT
lp_3503	-	+	3117492	3118685	motifs_CcpAfamily_lp2256GOOFE_MEME.txt	-	3117211	3117226	-281	-266	2.7e-05	TATTAATCGAATGCAA	transport protein
lp_3557	araT	-	3176519	3177919	motifs_CcpAfamily_lp2256GOOFE_MEME.txt	+	3178028	3178043			2.7e-05	GATAAAACGCTTTCAT
					motifs_CcpAfamily_lp2256GOOFE_MEME.txt	-	3191958	3191973			2.7e-05	TAATTAACGGTTGCAT
lp_1185	cps1I	+	1082317	1083483	motifs_CcpAfamily_lp2256GOOFE_MEME.txt	-	1082840	1082855	523	538	2.81e-05	AAATAAACGTATTCAA	polysaccharide polymerase
lp_1581	glnA	+	1443550	1444896	motifs_CcpAfamily_lp2256GOOFE_MEME.txt	+	1444259	1444274	709	724	2.81e-05	CGTTAAACGGTGTCAA	glutamate--ammonia ligase
lp_1676	accB2	+	1527443	1527904	motifs_CcpAfamily_lp2256GOOFE_MEME.txt	+	1527243	1527258	-200	-185	2.81e-05	ATTGAAGCTGTTGCAA	acetyl-CoA carboxylase, biotin carboxyl carrier protein
lp_3284	qacC	-	2924931	2925314	motifs_CcpAfamily_lp2256GOOFE_MEME.txt	+	2925420	2925435			2.81e-05	AAAATAACGGTTGCAA
lp_0611	-	+	582727	583137	motifs_CcpAfamily_lp2256GOOFE_MEME.txt	+	582394	582409	-333	-318	2.91e-05	TGGATGACGATTTCAA	hypothetical protein
lp_1729	-	+	1565021	1566367	motifs_CcpAfamily_lp2256GOOFE_MEME.txt	-	1565727	1565742			2.91e-05	TTATTAGCGCTTTCAT
lp_2128	holA	-	1920296	1921357	motifs_CcpAfamily_lp2256GOOFE_MEME.txt	+	1921736	1921751	-379	-394	2.91e-05	GTTTAAACGGATGCAC	hypothetical protein
lp_2493	-	+	2226002	2226319	motifs_CcpAfamily_lp2256GOOFE_MEME.txt	-	2225611	2225626	-391	-376	2.91e-05	TCTTTAACGATTTCCA	hypothetical protein
lp_2493	-	+	2226002	2226319	motifs_CcpAfamily_lp2256GOOFE_MEME.txt	-	2225775	2225790	-227	-212	2.91e-05	TCTTTAACGATTTCCA	hypothetical protein
lp_2493	-	+	2226002	2226319	motifs_CcpAfamily_lp2256GOOFE_MEME.txt	-	2225940	2225955	-62	-47	2.91e-05	TCTTTAACGATTTCCA	hypothetical protein
lp_2493	-	+	2226002	2226319	motifs_CcpAfamily_lp2256GOOFE_MEME.txt	-	2226104	2226119	102	117	2.91e-05	TCTTTAACGATTTCCA	hypothetical protein
lp_2992	mntH2	+	2662015	2663607	motifs_CcpAfamily_lp2256GOOFE_MEME.txt	-	2662853	2662868	838	853	2.91e-05	ACGAAAGCGAATGAAA	manganese transport protein
lp_0287	-	-	260917	261228	motifs_CcpAfamily_lp2602GOOFE_MEME.txt	+	261398	261413	-170	-185	7.72e-09	CTGGAACGCGTTTCAG	hypothetical protein
lp_0289	-	+	261457	261711	motifs_CcpAfamily_lp2602GOOFE_MEME.txt	+	261398	261413	-59	-44	7.72e-09	CTGGAACGCGTTTCAG	hypothetical protein
lp_2069	-	+	1867466	1867858	motifs_CcpAfamily_lp2602GOOFE_MEME.txt	+	1867389	1867404	-77	-62	7.72e-09	CTGGGACGGGTTCCAT	hypothetical protein
lp_2068	-	-	1866910	1867302	motifs_CcpAfamily_lp2602GOOFE_MEME.txt	+	1867389	1867404	-87	-102	7.72e-09	CTGGGACGGGTTCCAT	hypothetical protein
lp_2602	ccpB	-	2321781	2322719	motifs_CcpAfamily_lp2602GOOFE_MEME.txt	-	2322796	2322811	-77	-92	7.72e-09	CTGGTACCGGTTTCAC	catabolite control protein B
lp_2603	-	+	2322894	2323757	motifs_CcpAfamily_lp2602GOOFE_MEME.txt	-	2322796	2322811	-98	-83	7.72e-09	CTGGTACCGGTTTCAC	transcription regulator
lp_2907	-	-	2583564	2584109	motifs_CcpAfamily_lp2602GOOFE_MEME.txt	+	2584355	2584370	-246	-261	3.28e-07	CTGAAACGCGTTTCAG	acetyltransferase (putative)
lp_2946	-	+	2624623	2624835	motifs_CcpAfamily_lp2602GOOFE_MEME.txt	+	2624569	2624584	-54	-39	3.28e-07	CTGGAAGGCGTTTCAG	hypothetical protein
lp_3150	-	+	2815899	2816987	motifs_CcpAfamily_lp2602GOOFE_MEME.txt	+	2814797	2814812	-1102	-1087	3.28e-07	CTGGAACCGGCTTCAG	malate dehydrogenase (putative)
lp_0032	-	+	36963	37196	motifs_CcpAfamily_lp2602GOOFE_MEME.txt	+	37089	37104	126	141	8.59e-07	ATGGGACCGGATCCAC	hypothetical protein
lp_0017	proA	+	17454	18692	motifs_CcpAfamily_lp2602GOOFE_MEME.txt	-	17769	17784	315	330	9.06e-07	ATGGTACCCGTTCCTT	glutamate-5-semialdehyde dehydrogenase
lp_1145	ligA	+	1040841	1042880	motifs_CcpAfamily_lp2602GOOFE_MEME.txt	+	1041876	1041891	1035	1050	9.06e-07	ATGGAACCCGTTCAAC	DNA ligase (NAD+)
lp_0578	npsA	+	536024	551893	motifs_CcpAfamily_lp2602GOOFE_MEME.txt	+	543338	543353	7314	7329	1.59e-06	CTTGAACGAGTTTCAG	non-ribosomal peptide synthetase NpsA
lp_0671	-	+	616317	616829	motifs_CcpAfamily_lp2602GOOFE_MEME.txt	-	616039	616054	-278	-263	1.59e-06	CTGGCACCGATTTCAC	prophage Lp1 protein 48
lp_0676	-	+	623748	624740	motifs_CcpAfamily_lp2602GOOFE_MEME.txt	-	623968	623983	220	235	1.59e-06	ATGGCACGGATTTCAC	prophage Lp1 protein 53
lp_1082	-	+	982630	983718	motifs_CcpAfamily_lp2602GOOFE_MEME.txt	-	982841	982856	211	226	1.59e-06	CTGGTAGGTGTTTCAT	malate / lactate dehydrogenase
lp_1872	-	-	1692438	1692890	motifs_CcpAfamily_lp2602GOOFE_MEME.txt	+	1693006	1693021	-116	-131	1.72e-06	TTGGGACCTGTTTCAT	hypothetical protein
lp_0746	pstE	+	682984	683859	motifs_CcpAfamily_lp2602GOOFE_MEME.txt	+	683192	683207	208	223	2.36e-06	CTGGAACGGGACTCAG	phosphate ABC transporter, substrate binding protein
lp_1132	-	-	1030449	1031084	motifs_CcpAfamily_lp2602GOOFE_MEME.txt	-	1031122	1031137	-38	-53	2.36e-06	CTAGGAGGGGTTTCAT	hypothetical protein
lp_0245	-	+	220941	221636	motifs_CcpAfamily_lp2602GOOFE_MEME.txt	-	221241	221256	300	315	3.81e-06	CTGGCACGCGTTCAAT	transcription regulator
lp_0569	tex	+	526773	528944	motifs_CcpAfamily_lp2602GOOFE_MEME.txt	+	526429	526444	-344	-329	3.81e-06	ATGGGCCGCGTTTCAA	transcription accessory protein
lp_1283	-	+	1166254	1168359	motifs_CcpAfamily_lp2602GOOFE_MEME.txt	-	1167243	1167258	989	1004	3.81e-06	CTGGAACGTGTTCGAC	alkaline phosphatase superfamily protein
lp_1364	uvrA2	+	1249993	1252263	motifs_CcpAfamily_lp2602GOOFE_MEME.txt	-	1250177	1250192	184	199	3.81e-06	CTGGGAAACGTTTCAT	excinuclease ABC, subunit A
lp_1149	gatB	+	1045876	1047300	motifs_CcpAfamily_lp2602GOOFE_MEME.txt	+	1045604	1045619	-272	-257	3.87e-06	ATGGGACCAGTTGCAC	aspartyl/glutamyl-tRNA amidotransferase subunit B
lp_0088	pepI	+	82631	83515	motifs_CcpAfamily_lp2602GOOFE_MEME.txt	-	82039	82054	-592	-577	6.45e-06	CTGGAAGGCGTTTCTG	prolyl aminopeptidase
lp_0210	ack1	+	193763	194950	motifs_CcpAfamily_lp2602GOOFE_MEME.txt	+	192873	192888	-890	-875	6.45e-06	CAGGTACGCGGTTCAT	acetate kinase
lp_0522	acpS	+	467904	468266	motifs_CcpAfamily_lp2602GOOFE_MEME.txt	+	467529	467544	-375	-360	6.45e-06	CTGGAAGGCGTTTCGG	holo-[acyl-carrier protein] synthase
lp_0562	nagA	+	517651	518787	motifs_CcpAfamily_lp2602GOOFE_MEME.txt	+	518379	518394	728	743	6.45e-06	CTGTGATGGGTTCCAT	N-acetylglucosamine-6-phosphate deacetylase
lp_0769	aad	-	702349	702906	motifs_CcpAfamily_lp2602GOOFE_MEME.txt	+	703259	703274	-353	-368	6.45e-06	ATTGGCCGGGTTTCAG	D-alanyl-D-alanine dipeptidase
lp_0770	-	+	703076	704272	motifs_CcpAfamily_lp2602GOOFE_MEME.txt	+	703259	703274	183	198	6.45e-06	ATTGGCCGGGTTTCAG	multidrug transport protein
lp_1559	pheT	+	1424272	1426689	motifs_CcpAfamily_lp2602GOOFE_MEME.txt	+	1426082	1426097	1810	1825	6.45e-06	CTATTACGGGTTCCAT	phenylalanyl-tRNA synthetase beta subunit
lp_1918	-	-	1736400	1737374	motifs_CcpAfamily_lp2602GOOFE_MEME.txt	-	1737522	1737537	-148	-163	6.45e-06	CTGGTATCGGTTTGAC	oxidoreductase
lp_2098	-	+	1891894	1893216	motifs_CcpAfamily_lp2602GOOFE_MEME.txt	+	1892063	1892078	169	184	6.45e-06	ATGGTAAGGCTTTCAC	lipoprotein precursor
lp_2503	-	-	2235158	2236015	motifs_CcpAfamily_lp2602GOOFE_MEME.txt	-	2236184	2236199	-169	-184	6.45e-06	CGGGGACCGTTTTCAT	sugar transport protein
lp_2528	-	+	2255852	2256301	motifs_CcpAfamily_lp2602GOOFE_MEME.txt	-	2255315	2255330	-537	-522	6.45e-06	CTGGAAGGCGTTTCGG	ring-cleaving dioxygenase (putative)
lp_2849	-	+	2540623	2541522	motifs_CcpAfamily_lp2602GOOFE_MEME.txt	-	2540046	2540061	-577	-562	6.45e-06	CTGGAAGGCGTTTCGG	ABC transporter, ATP-binding protein
lp_3123	-	-	2788963	2789787	motifs_CcpAfamily_lp2602GOOFE_MEME.txt	+	2789999	2790014	-212	-227	6.45e-06	CCGGGACCGGTTTGAT	pyrophosphatase (putative)
lp_3397	-	+	3011532	3012005	motifs_CcpAfamily_lp2602GOOFE_MEME.txt	+	3011187	3011202	-345	-330	6.45e-06	CTGGAAGGCGTTTCTG	hypothetical protein
lp_2097	pts16ABC	+	1889787	1891754	motifs_CcpAfamily_lp2602GOOFE_MEME.txt	+	1890867	1890882	1080	1095	7.84e-06	ATGGTACCTGTTTTAG	fructose PTS, EIIABC
lp_0146	-	-	126966	128093	motifs_CcpAfamily_lp2602GOOFE_MEME.txt	-	128332	128347	-239	-254	1.17e-05	CTGGAATCCGTTTAAG	oxidoreductase
lp_0268	tagF1	+	243522	244730	motifs_CcpAfamily_lp2602GOOFE_MEME.txt	-	243792	243807	270	285	1.17e-05	CTGCAACCGGTGCCAC	teichoic acid biosynthesis protein
lp_0606	radA	+	576649	578028	motifs_CcpAfamily_lp2602GOOFE_MEME.txt	+	577514	577529	865	880	1.17e-05	ATGCTACGGGTTCCGC	DNA repair protein RadA
lp_0736	comFC	+	673811	674485	motifs_CcpAfamily_lp2602GOOFE_MEME.txt	-	674013	674028	202	217	1.17e-05	AAGGGACCGATTTCAG	late competence protein
lp_1119	mleP2	+	1016817	1017788	motifs_CcpAfamily_lp2602GOOFE_MEME.txt	-	1016737	1016752	-80	-65	1.17e-05	CTGGGACCCACTTCAT	malate transport protein
lp_2653	rluA	+	2359451	2360353	motifs_CcpAfamily_lp2602GOOFE_MEME.txt	-	2359779	2359794	328	343	1.17e-05	ATTGATCCGGTTTCAC	pseudouridylate synthase
lp_2848	ogt	+	2539200	2539700	motifs_CcpAfamily_lp2602GOOFE_MEME.txt	-	2539653	2539668	453	468	1.17e-05	ATAGGGCGCGTTTCAT	methylated-DNA--[protein]-cysteine S-methyltransferase
lp_3070	-	-	2732213	2732608	motifs_CcpAfamily_lp2602GOOFE_MEME.txt	+	2733000	2733015	-392	-407	1.17e-05	CTGGGACCCGAATCAT	hypothetical protein
lp_3098	-	+	2758531	2759568	motifs_CcpAfamily_lp2602GOOFE_MEME.txt	+	2758983	2758998	452	467	1.17e-05	CTGGAAAGCGATCCAT	oxidoreductase (putative)
lp_3543	-	+	3161662	3163713	motifs_CcpAfamily_lp2602GOOFE_MEME.txt	-	3162866	3162881	1204	1219	1.17e-05	CTGGTACCGATGCCAC	multidomain protein
lp_0269	tagF2	+	244771	247602	motifs_CcpAfamily_lp2602GOOFE_MEME.txt	-	245572	245587	801	816	1.22e-05	ATGGGACACGTTCCTG	teichoic acid biosynthesis protein
lp_3672	-	-	3290691	3291113	motifs_CcpAfamily_lp2602GOOFE_MEME.txt	-	3291129	3291144	-16	-31	1.22e-05	ATGGGATCCGTTGCAC	transcription regulator
lp_0014	dnaC	+	13747	15171	motifs_CcpAfamily_lp2602GOOFE_MEME.txt	-	14885	14900	1138	1153	1.47e-05	ATTGAACCCGATTCAC	replicative DNA helicase DnaC
lp_2399	-	-	2163940	2164317	motifs_CcpAfamily_lp2602GOOFE_MEME.txt	-	2164489	2164504	-172	-187	1.47e-05	ACTGTACGCGTTCCAC	prophage Lp2 protein 58
lp_1438	ribH	+	1317658	1318137	motifs_CcpAfamily_lp2602GOOFE_MEME.txt	-	1317551	1317566	-107	-92	1.54e-05	AGGGGACCCGTTCAAC	riboflavin synthase, beta chain
lp_2193	ftsZ	-	1979094	1980377	motifs_CcpAfamily_lp2602GOOFE_MEME.txt	+	1980579	1980594	-202	-217	1.59e-05	CTGGCACGAGTATCAC	cell division protein FtsZ
lp_3633	-	+	3249371	3250435	motifs_CcpAfamily_lp2602GOOFE_MEME.txt	+	3249830	3249845	459	474	1.61e-05	TTGGCACAGGTTCCAG	transcription regulator
lp_0774	luxS	+	710128	710604	motifs_CcpAfamily_lp2602GOOFE_MEME.txt	-	710011	710026	-117	-102	1.66e-05	CTAGAACGGGCTTCAA	S-ribosylhomocysteinase
lp_1565	-	-	1430648	1431103	motifs_CcpAfamily_lp2602GOOFE_MEME.txt	+	1431097	1431112	6	-9	1.66e-05	CTTGCATGGGTTTCAC	hypothetical protein
lp_1566	-	+	1431090	1431590	motifs_CcpAfamily_lp2602GOOFE_MEME.txt	+	1431097	1431112	7	22	1.66e-05	CTTGCATGGGTTTCAC	hypothetical protein
lp_1716	-	+	1556098	1556874	motifs_CcpAfamily_lp2602GOOFE_MEME.txt	-	1556219	1556234	121	136	1.66e-05	CTGATGCGGGTTTCAA	potassium transport protein
lp_0015	-	+	15393	16616	motifs_CcpAfamily_lp2602GOOFE_MEME.txt	+	15454	15469	61	76	1.89e-05	TTGGTATGAGTTTCAT	transport protein
lp_1211	-	+	1103002	1103835	motifs_CcpAfamily_lp2602GOOFE_MEME.txt	+	1103583	1103598	581	596	1.89e-05	ATGGGACAGTTTTCAA	hypothetical protein
lp_1291	-	+	1178960	1179481	motifs_CcpAfamily_lp2602GOOFE_MEME.txt	-	1178600	1178615	-360	-345	1.89e-05	GTTGCACCGGTTTCAT	hypothetical protein
lp_1921	-	-	1741292	1742686	motifs_CcpAfamily_lp2602GOOFE_MEME.txt	-	1743036	1743051	-350	-365	1.89e-05	CTGGAACAGGTTGCTT	transport protein
lp_2131	comEA	-	1924140	1924865	motifs_CcpAfamily_lp2602GOOFE_MEME.txt	+	1925015	1925030	-150	-165	1.89e-05	CTGGAACAACTTTCAT	ComE operon protein 1
lp_2524	-	+	2251207	2252397	motifs_CcpAfamily_lp2602GOOFE_MEME.txt	-	2252209	2252224	1002	1017	1.89e-05	TTGGTACTGTTTTCAG	protein containing diguanylate cyclase/phosphodiesterase domain 1 (GGDEF)
lp_2582	glpQ4	+	2300909	2302702	motifs_CcpAfamily_lp2602GOOFE_MEME.txt	+	2300626	2300641	-283	-268	1.89e-05	CTGGCATCGGTTGCAT	glycerophosphodiester phosphodiesterase
lp_2920	-	+	2598108	2599475	motifs_CcpAfamily_lp2602GOOFE_MEME.txt	+	2598679	2598694	571	586	1.89e-05	TTGGAAATGGTTTCAC	amino acid transport protein
lp_0887	-	+	817887	818645	motifs_CcpAfamily_lp2602GOOFE_MEME.txt	+	817695	817710	-192	-177	1.91e-05	ATGGTACCTGTTGCAA	hypothetical protein
lp_0351	-	+	321422	321691	motifs_CcpAfamily_lp2602GOOFE_MEME.txt	+	321024	321039	-398	-383	2.66e-05	CTGGTAAGGGTTATAC	integral membrane protein
lp_0532	argF	+	481151	482173	motifs_CcpAfamily_lp2602GOOFE_MEME.txt	+	481528	481543	377	392	2.66e-05	CTGGAACGGGTTGACC	ornithine carbamoyltransferase
lp_0594	mleP1	+	568141	569103	motifs_CcpAfamily_lp2602GOOFE_MEME.txt	+	568227	568242	86	101	2.66e-05	CTGGGGCTGGTTTAAT	malate transport protein
lp_0606	radA	+	576649	578028	motifs_CcpAfamily_lp2602GOOFE_MEME.txt	+	576274	576289	-375	-360	2.66e-05	CTGGAAGGTGTTTCTG	DNA repair protein RadA
lp_0739	secA	+	675572	677935	motifs_CcpAfamily_lp2602GOOFE_MEME.txt	+	676558	676573	986	1001	2.66e-05	CTCAGACGGGTTACAC	translocase
lp_0754	hprK	+	688895	689842	motifs_CcpAfamily_lp2602GOOFE_MEME.txt	-	689171	689186	276	291	2.66e-05	CTGGAACGGGTAACCC	HPr kinase/phosphorylase
lp_0770	-	+	703076	704272	motifs_CcpAfamily_lp2602GOOFE_MEME.txt	-	702881	702896	-195	-180	2.66e-05	CTTTAACTGGTTTCAC	multidrug transport protein
lp_1388	-	+	1271336	1271581	motifs_CcpAfamily_lp2602GOOFE_MEME.txt	-	1271552	1271567	216	231	2.66e-05	CTGGGACGACTTTCGG	hypothetical protein
lp_1558	pheS	+	1423217	1424263	motifs_CcpAfamily_lp2602GOOFE_MEME.txt	+	1422977	1422992	-240	-225	2.66e-05	TAGGGACGGGTGTCAC	phenylalanine--tRNA ligase, alpha chain
lp_1638	rimM	+	1493147	1493671	motifs_CcpAfamily_lp2602GOOFE_MEME.txt	+	1492879	1492894	-268	-253	2.66e-05	CAGGGACGGGTTGCTT	16S rRNA processing protein
lp_1643	-	+	1496310	1502969	motifs_CcpAfamily_lp2602GOOFE_MEME.txt	+	1500106	1500121	3796	3811	2.66e-05	GTGGGACGGATCTCAG	cell surface protein precursor
lp_1737	dinG	+	1574877	1577681	motifs_CcpAfamily_lp2602GOOFE_MEME.txt	+	1575106	1575121	229	244	2.66e-05	CTGGTACGGTATACAG	ATP-dependent helicase DinG
lp_1779	fhs	+	1610466	1612121	motifs_CcpAfamily_lp2602GOOFE_MEME.txt	+	1612000	1612015	1534	1549	2.66e-05	TAGGTGCGGGTTTCAT	formate--tetrahydrofolate ligase
lp_1787	cat	-	1620069	1620737	motifs_CcpAfamily_lp2602GOOFE_MEME.txt	+	1620921	1620936	-184	-199	2.66e-05	CTGTAACGGGTTGGAC	chloramphenicol O-acetyltransferase
lp_2353	gcsH2	-	2128029	2128325	motifs_CcpAfamily_lp2602GOOFE_MEME.txt	-	2128417	2128432	-92	-107	2.66e-05	CTGGGATAGGTTTAAT	glycine cleavage system, H protein
lp_2700	carB	-	2400655	2403831	motifs_CcpAfamily_lp2602GOOFE_MEME.txt	-	2404033	2404048	-202	-217	2.66e-05	GTGGATCGGGATTCAT	carbamoyl-phosphate synthase large subunit
lp_2708	pucR	+	2408787	2410376	motifs_CcpAfamily_lp2602GOOFE_MEME.txt	+	2410116	2410131	1329	1344	2.66e-05	GTCGAACGGGTTTTAG	purine transport regulator
lp_2798	aroC1	-	2492080	2492829	motifs_CcpAfamily_lp2602GOOFE_MEME.txt	+	2492984	2492999	-155	-170	2.66e-05	CTGGCATCGCTTTCAG	3-dehydroquinate dehydratase
lp_2799	-	+	2493046	2494482	motifs_CcpAfamily_lp2602GOOFE_MEME.txt	+	2492984	2492999	-62	-47	2.66e-05	CTGGCATCGCTTTCAG	amino acid transport protein
lp_3098	-	+	2758531	2759568	motifs_CcpAfamily_lp2602GOOFE_MEME.txt	-	2759170	2759185	639	654	2.66e-05	TTGGAACGGCTTTAAC	oxidoreductase (putative)
lp_3229	pts27BCA	-	2877725	2879674	motifs_CcpAfamily_lp2602GOOFE_MEME.txt	-	2879905	2879920	-231	-246	2.66e-05	TTGTAACGGCTTTCAC	beta-glucosides PTS, EIIBCA
lp_3221	-	-	2870482	2871483	motifs_CcpAfamily_lp3221GOOFE_MEME.txt	-	2871502	2871517	-19	-34	2.95e-09	ATGGAAACGATTCCAA	transcription regulator
lp_3220	agl4	-	2868761	2870428	motifs_CcpAfamily_lp3221GOOFE_MEME.txt	-	2870446	2870461	-18	-33	1.23e-07	GTGGAATCGATTCCAA	alpha-glucosidase
lp_1409	-	+	1289924	1290532	motifs_CcpAfamily_lp3221GOOFE_MEME.txt	-	1289952	1289967	28	43	4.29e-07	ATGTAAACAATTCCAA	amino acid efflux protein
lp_1407	-	-	1288239	1289690	motifs_CcpAfamily_lp3221GOOFE_MEME.txt	-	1289952	1289967	-262	-277	4.29e-07	ATGTAAACAATTCCAA	aminotransferase with N-terminal regulator domain
lp_2036	-	-	1836614	1837141	motifs_CcpAfamily_lp3221GOOFE_MEME.txt	-	1837374	1837389	-233	-248	4.29e-07	ATGAAGCCGATTCCAA	hypothetical protein
lp_2219	-	+	2001818	2002837	motifs_CcpAfamily_lp3221GOOFE_MEME.txt	-	2001634	2001649	-184	-169	4.29e-07	ATGCTATCGATTCCAA	hypothetical protein
lp_2217	-	-	2000158	2001312	motifs_CcpAfamily_lp3221GOOFE_MEME.txt	-	2001634	2001649	-322	-337	4.29e-07	ATGCTATCGATTCCAA	transport protein
lp_2600	tal1	+	2320034	2320747	motifs_CcpAfamily_lp3221GOOFE_MEME.txt	-	2319974	2319989	-60	-45	4.29e-07	ATGGAAGCGATACCAA	fructose-6-phosphate aldolase
lp_0363	-	-	329380	330300	motifs_CcpAfamily_lp3221GOOFE_MEME.txt	+	330363	330378	-63	-78	2.41e-06	ATGAATTCGATTGCAA	purine nucleosidase
lp_0364	-	+	330437	331336	motifs_CcpAfamily_lp3221GOOFE_MEME.txt	+	330363	330378	-74	-59	2.41e-06	ATGAATTCGATTGCAA	short chain dehydrogenase
lp_0371	glpD	+	340417	342246	motifs_CcpAfamily_lp3221GOOFE_MEME.txt	+	341795	341810	1378	1393	2.41e-06	ATGAAATCAATTCGAA	glycerol-3-phosphate dehydrogenase
lp_0472	-	+	422195	423217	motifs_CcpAfamily_lp3221GOOFE_MEME.txt	-	421877	421892	-318	-303	2.41e-06	ATGGAAACGATTCTTA	integral membrane protein
lp_0571	hom2	+	529456	530742	motifs_CcpAfamily_lp3221GOOFE_MEME.txt	+	529456	529471	0	15	2.41e-06	ATGGAAACGATTAAAA	homoserine dehydrogenase
lp_0713	phnE2	-	654534	655322	motifs_CcpAfamily_lp3221GOOFE_MEME.txt	-	655322	655337	0	-15	2.41e-06	ATGAAAACTAATCCAA	phosphonates ABC transporter, permease protein
lp_0766	nox2	+	700545	701903	motifs_CcpAfamily_lp3221GOOFE_MEME.txt	-	700426	700441	-119	-104	2.41e-06	ATTAAAACGATTCAAT	NADH oxidase
lp_0765	-	-	699681	700391	motifs_CcpAfamily_lp3221GOOFE_MEME.txt	-	700426	700441	-35	-50	2.41e-06	ATTAAAACGATTCAAT	protein containing diguanylate cyclase/phosphodiesterase domain 2 (EAL)
lp_0787	rpoN	+	722327	723664	motifs_CcpAfamily_lp3221GOOFE_MEME.txt	+	721875	721890	-452	-437	2.41e-06	ATTAAAACGATTCTAT	DNA-directed RNA polymerase subunit N
lp_0822	glmS1	+	761633	763450	motifs_CcpAfamily_lp3221GOOFE_MEME.txt	+	762331	762346	698	713	2.41e-06	ACGGAAACCATTCCAT	D-fructose-6-phosphate amidotransferase
lp_0860	-	-	800580	800873	motifs_CcpAfamily_lp3221GOOFE_MEME.txt	-	800919	800934	-46	-61	2.41e-06	ATGACAACGATTACAT	transposase, fragment
lp_1200	galE2	+	1093199	1094146	motifs_CcpAfamily_lp3221GOOFE_MEME.txt	+	1093057	1093072	-142	-127	2.41e-06	ATGAAATGGATTCGAA	UDP-glucose 4-epimerase
lp_1253	gshR2	-	1137090	1138412	motifs_CcpAfamily_lp3221GOOFE_MEME.txt	+	1138522	1138537	-110	-125	2.41e-06	CTGAAATCGATTGCAA	glutathione reductase
lp_1255	prfC	+	1138710	1140242	motifs_CcpAfamily_lp3221GOOFE_MEME.txt	+	1138522	1138537	-188	-173	2.41e-06	CTGAAATCGATTGCAA	peptide chain release factor 3
lp_1354	-	+	1243007	1243615	motifs_CcpAfamily_lp3221GOOFE_MEME.txt	+	1243059	1243074	52	67	2.41e-06	TTGAAATCTATTCCAA	hypothetical protein
lp_1590	-	+	1449106	1449489	motifs_CcpAfamily_lp3221GOOFE_MEME.txt	-	1448830	1448845	-276	-261	2.41e-06	ATGAAAACAATTCCCT	integral membrane protein
lp_1947	-	+	1764942	1765409	motifs_CcpAfamily_lp3221GOOFE_MEME.txt	+	1764536	1764551	-406	-391	2.41e-06	ACGATAACGATTCCAA	acetyltransferase (putative)
lp_1945	-	-	1763408	1764295	motifs_CcpAfamily_lp3221GOOFE_MEME.txt	+	1764536	1764551	-241	-256	2.41e-06	ACGATAACGATTCCAA	ABC transporter, ATP-binding protein
lp_2754	-	-	2448091	2448729	motifs_CcpAfamily_lp3221GOOFE_MEME.txt	-	2448865	2448880	-136	-151	2.41e-06	ATGAATTCGATTACAT	hypothetical protein
lp_2755	-	+	2448922	2449239	motifs_CcpAfamily_lp3221GOOFE_MEME.txt	-	2448865	2448880	-57	-42	2.41e-06	ATGAATTCGATTACAT	integral membrane protein (putative)
lp_3458	-	+	3063958	3064545	motifs_CcpAfamily_lp3221GOOFE_MEME.txt	-	3063764	3063779	-194	-179	2.41e-06	ATTAAATCGATTACAT	transcription regulator (putative)
lp_1190	rfbD	+	1087414	1088256	motifs_CcpAfamily_lp3221GOOFE_MEME.txt	+	1087178	1087193	-236	-221	2.78e-06	ATGCAATCGATTCAAC	dTDP-4-dehydrorhamnose reductase
lp_0007	gyrA	+	6676	9237	motifs_CcpAfamily_lp3221GOOFE_MEME.txt	+	9215	9230	2539	2554	7.94e-06	ATTCAAACGATTCAAA	DNA gyrase, A subunit
lp_0076	fusA1	+	73239	75257	motifs_CcpAfamily_lp3221GOOFE_MEME.txt	+	74367	74382	1128	1143	7.94e-06	ATGGGAACGATTCAAC	elongation factor G
lp_0168	dak1B	+	144440	145438	motifs_CcpAfamily_lp3221GOOFE_MEME.txt	-	144382	144397	-58	-43	7.94e-06	ATGAATCCGATTTCAA	glycerone kinase
lp_0166	dak1A	-	143289	144278	motifs_CcpAfamily_lp3221GOOFE_MEME.txt	-	144382	144397	-104	-119	7.94e-06	ATGAATCCGATTTCAA	glycerone kinase
lp_0749	pstB	+	685688	686497	motifs_CcpAfamily_lp3221GOOFE_MEME.txt	-	685457	685472	-231	-216	7.94e-06	ATCAAATGGATTCCAG	phosphate ABC transporter, ATP-binding protein
lp_1027	fusA2	+	949872	951968	motifs_CcpAfamily_lp3221GOOFE_MEME.txt	-	950880	950895	1008	1023	7.94e-06	ATGAACCAGATTCCAA	elongation factor EF-2
lp_1125	cydA	+	1023890	1025329	motifs_CcpAfamily_lp3221GOOFE_MEME.txt	-	1024249	1024264	359	374	7.94e-06	ATTAAACCGATCCCAA	cytochrome D ubiquinol oxidase, subunit I
lp_1145	ligA	+	1040841	1042880	motifs_CcpAfamily_lp3221GOOFE_MEME.txt	+	1041315	1041330	474	489	7.94e-06	ATCAAGTCGATTCCAC	DNA ligase (NAD+)
lp_1165	-	+	1063773	1064639	motifs_CcpAfamily_lp3221GOOFE_MEME.txt	-	1063804	1063819	31	46	7.94e-06	AACAAACCGATTCCAA	cell surface hydrolase (putative)
lp_1203	cps2G	+	1095900	1096913	motifs_CcpAfamily_lp3221GOOFE_MEME.txt	+	1096538	1096553	638	653	7.94e-06	ATTTACACGATTCCAA	glycosyltransferase
lp_1264	oppD	+	1150261	1151340	motifs_CcpAfamily_lp3221GOOFE_MEME.txt	+	1150012	1150027	-249	-234	7.94e-06	ATGTTCACGATTCCAA	oligopeptide ABC transporter, ATP-binding protein
lp_1310	-	+	1203410	1205044	motifs_CcpAfamily_lp3221GOOFE_MEME.txt	+	1204169	1204184	759	774	7.94e-06	CTGGAAGCCATTCCAT	hypothetical protein
lp_1610	opuD	+	1464195	1464848	motifs_CcpAfamily_lp3221GOOFE_MEME.txt	+	1464393	1464408	198	213	7.94e-06	ATTCAAACGATTCCGT	glycine betaine/carnitine/choline ABC transporter, ATP-binding protein
lp_1655	trpC	+	1509819	1510601	motifs_CcpAfamily_lp3221GOOFE_MEME.txt	-	1510057	1510072	238	253	7.94e-06	ATGGCATCGATCCCAG	indole-3-glycerol-phosphate synthase
lp_1657	trpA	+	1511226	1512425	motifs_CcpAfamily_lp3221GOOFE_MEME.txt	-	1510993	1511008	-233	-218	7.94e-06	TTGTAATTGATTCCAA	tryptophan synthase subunit beta
lp_1685	-	+	1533671	1534558	motifs_CcpAfamily_lp3221GOOFE_MEME.txt	+	1533417	1533432	-254	-239	7.94e-06	ATGGAACAGATCCCAA	transcription regulator
lp_1732	idi1	-	1569822	1570868	motifs_CcpAfamily_lp3221GOOFE_MEME.txt	+	1571052	1571067	-184	-199	7.94e-06	ATCAAAACGATCCCAC	isopentenyl pyrophosphate isomerase
lp_2455	-	+	2202699	2203820	motifs_CcpAfamily_lp3221GOOFE_MEME.txt	-	2203354	2203369	655	670	7.94e-06	ATGTGAACTATTCCAT	prophage Lp2 protein 2, integrase
lp_2715	-	+	2415756	2416274	motifs_CcpAfamily_lp3221GOOFE_MEME.txt	-	2415450	2415465	-306	-291	7.94e-06	ACGTTATCGATTCCAA	hypothetical protein
lp_2719	purD	-	2418656	2419897	motifs_CcpAfamily_lp3221GOOFE_MEME.txt	-	2420143	2420158	-246	-261	7.94e-06	ATCGAATCGATTCAAC	phosphoribosylamine--glycine ligase
lp_2845	-	+	2536542	2537486	motifs_CcpAfamily_lp3221GOOFE_MEME.txt	+	2536683	2536698	141	156	7.94e-06	ATCAAAGCGATTCAAA	extracellular protein
lp_3227	-	+	2875941	2876384	motifs_CcpAfamily_lp3221GOOFE_MEME.txt	+	2875540	2875555	-401	-386	7.94e-06	ATGGATACCATTCCAG	hypothetical protein
lp_3327	cadA	+	2960524	2962368	motifs_CcpAfamily_lp3221GOOFE_MEME.txt	+	2960455	2960470	-69	-54	7.94e-06	ATTAAACCGATTTCAT	cadmium-/zinc-/cobalt-transporting ATPase
lp_3458	-	+	3063958	3064545	motifs_CcpAfamily_lp3221GOOFE_MEME.txt	-	3063418	3063433	-540	-525	7.94e-06	TTGACAGCGATTCCAA	transcription regulator (putative)
lp_3536	bsh1	-	3154513	3155487	motifs_CcpAfamily_lp3221GOOFE_MEME.txt	+	3155608	3155623	-121	-136	7.94e-06	ATTTAATCTATTCCAA	choloylglycine hydrolase
lp_0012	-	+	11254	13266	motifs_CcpAfamily_lp3221GOOFE_MEME.txt	-	12787	12802	1533	1548	2.92e-05	ATGAAAACGACTTCGT	exopolyphosphatase-related protein (putative)
lp_0134	-	+	118306	119499	motifs_CcpAfamily_lp3221GOOFE_MEME.txt	+	118453	118468	147	162	2.92e-05	CTGACCACGATTCCAT	transport protein
lp_0139	-	+	122421	124130	motifs_CcpAfamily_lp3221GOOFE_MEME.txt	-	122700	122715	279	294	2.92e-05	ATGGAATCCGGTCCAA	hypothetical protein
lp_0172	-	+	147271	148290	motifs_CcpAfamily_lp3221GOOFE_MEME.txt	+	147237	147252	-34	-19	2.92e-05	ATGAGATGGATTCAAA	transcription regulator
lp_0189	agl2	+	170177	171853	motifs_CcpAfamily_lp3221GOOFE_MEME.txt	-	170310	170325	133	148	2.92e-05	ATGACGTCGATTCCTA	alpha-glucosidase
lp_0221	-	+	203381	204211	motifs_CcpAfamily_lp3221GOOFE_MEME.txt	-	203036	203051	-345	-330	2.92e-05	ATGAAATTGATTGGAT	oxidoreductase
lp_0313	ndh1	+	288937	290139	motifs_CcpAfamily_lp3221GOOFE_MEME.txt	-	289507	289522	570	585	2.92e-05	ATGGCATCCGTTCCAA	NADH dehydrogenase
lp_0338	-	+	309851	310165	motifs_CcpAfamily_lp3221GOOFE_MEME.txt	-	309477	309492	-374	-359	2.92e-05	CGGAAATCGATTCTAA	hypothetical protein
lp_0377	-	+	349902	350180	motifs_CcpAfamily_lp3221GOOFE_MEME.txt	+	349537	349552	-365	-350	2.92e-05	ATGGCAACGATTATAA	integral membrane protein
lp_0383	-	+	353063	353266	motifs_CcpAfamily_lp3221GOOFE_MEME.txt	+	352683	352698	-380	-365	2.92e-05	ATGGCAACGATTATAA	hypothetical protein
lp_0384	-	+	353355	353630	motifs_CcpAfamily_lp3221GOOFE_MEME.txt	+	353230	353245	-125	-110	2.92e-05	ACGACAACGATTCAAT	hypothetical protein
lp_0441	-	+	395150	396046	motifs_CcpAfamily_lp3221GOOFE_MEME.txt	+	395454	395469	304	319	2.92e-05	TTGAAAATGATGCCAA	sugar kinase and transcription regulator
lp_0445	-	+	399661	400455	motifs_CcpAfamily_lp3221GOOFE_MEME.txt	-	399961	399976	300	315	2.92e-05	TTGAAAACAATTCAAT	hypothetical protein
lp_0481	pyrG	+	429204	430817	motifs_CcpAfamily_lp3221GOOFE_MEME.txt	-	429648	429663	444	459	2.92e-05	ATGGCAAGGATTCGAT	CTP synthetase
lp_0481	pyrG	+	429204	430817	motifs_CcpAfamily_lp3221GOOFE_MEME.txt	+	429762	429777	558	573	2.92e-05	ATGAAGACGAAGCCAA	CTP synthetase
lp_0481	pyrG	+	429204	430817	motifs_CcpAfamily_lp3221GOOFE_MEME.txt	+	430414	430429	1210	1225	2.92e-05	CTGAAATCGATCCGAA	CTP synthetase
lp_0485	-	+	432979	433608	motifs_CcpAfamily_lp3221GOOFE_MEME.txt	-	432823	432838	-156	-141	2.92e-05	ATTAAATCTAATCCAT	hypothetical protein
lp_0502	sdaC	+	450437	451717	motifs_CcpAfamily_lp3221GOOFE_MEME.txt	+	451266	451281	829	844	2.92e-05	ATGAAAATGTTTCAAT	serine transporter
lp_0514	srtA	+	460295	460999	motifs_CcpAfamily_lp3221GOOFE_MEME.txt	-	460081	460096	-214	-199	2.92e-05	ATGGAAACGATGGTAA	sortase
lp_0546	hprT	+	495761	496303	motifs_CcpAfamily_lp3221GOOFE_MEME.txt	-	495542	495557	-219	-204	2.92e-05	TTGAGAACGATTCGAT	hypoxanthine-guanine phosphoribosyltransferase
lp_0575	pts9AB	+	533143	534117	motifs_CcpAfamily_lp3221GOOFE_MEME.txt	+	532851	532866	-292	-277	2.92e-05	AAGAAATTGATACCAT	mannose PTS, EIIAB
lp_0683	-	+	628022	628381	motifs_CcpAfamily_lp3221GOOFE_MEME.txt	+	628001	628016	-21	-6	2.92e-05	ATGAAAAGGAAGCCAA	prophage Lp1 protein 60
lp_0708	fat	+	649686	650471	motifs_CcpAfamily_lp3221GOOFE_MEME.txt	-	649637	649652	-49	-34	2.92e-05	ATGAAATTGATTATAA	oleoyl-[acyl-carrier protein] thioesterase (putative)
lp_0753	-	+	688384	688749	motifs_CcpAfamily_lp3221GOOFE_MEME.txt	+	688051	688066	-333	-318	2.92e-05	ATGAAATCAAATACAA	integral membrane protein
lp_0774	luxS	+	710128	710604	motifs_CcpAfamily_lp3221GOOFE_MEME.txt	-	710364	710379	236	251	2.92e-05	ATGAAAACCAGTCCGA	S-ribosylhomocysteinase
lp_0815	-	+	754186	756315	motifs_CcpAfamily_lp3221GOOFE_MEME.txt	-	754865	754880	679	694	2.92e-05	ATGAAATAAATTGCAA	Na(+)/H(+) antiporter (putative)
lp_0815	-	+	754186	756315	motifs_CcpAfamily_lp3221GOOFE_MEME.txt	-	755030	755045	844	859	2.92e-05	AGGAAGACGATCCCAT	Na(+)/H(+) antiporter (putative)
lp_0883	glnP	+	814125	814778	motifs_CcpAfamily_lp3221GOOFE_MEME.txt	+	814554	814569	429	444	2.92e-05	AAGAAGACGATCCCAA	glutamine ABC transporter, permease protein
lp_0904	bglG2	+	832967	833809	motifs_CcpAfamily_lp3221GOOFE_MEME.txt	+	833058	833073	91	106	2.92e-05	ATGGAAAACATTTCAA	transcription antiterminator
lp_0903	-	-	831740	832813	motifs_CcpAfamily_lp3221GOOFE_MEME.txt	+	833058	833073	-245	-260	2.92e-05	ATGGAAAACATTTCAA	7,8-dihydro-8-oxoguanine-triphosphatase (putative)
lp_0914	guaA	+	844615	846171	motifs_CcpAfamily_lp3221GOOFE_MEME.txt	-	845130	845145	515	530	2.92e-05	ATGGAATTGAATCCCA	bifunctional GMP synthase/glutamine amidotransferase protein
lp_0930	asp2	+	861061	861540	motifs_CcpAfamily_lp3221GOOFE_MEME.txt	-	861305	861320	244	259	2.92e-05	GTCAATTCGATTCCAA	alkaline shock protein
lp_1177	cps1A	+	1074307	1075299	motifs_CcpAfamily_lp3221GOOFE_MEME.txt	+	1074707	1074722	400	415	2.92e-05	ATAGAGTCGAGTCCAA	polysaccharide biosynthesis protein
lp_1178	cps1B	+	1075304	1076365	motifs_CcpAfamily_lp3221GOOFE_MEME.txt	+	1075084	1075099	-220	-205	2.92e-05	ATGATAAAAATTCCAA	polysaccharide biosynthesis protein
lp_1179	cps1C	+	1076392	1077819	motifs_CcpAfamily_lp3221GOOFE_MEME.txt	-	1076684	1076699	292	307	2.92e-05	ATCAAAAAGATACCAA	repeat unit transporter
lp_1198	cps2B	+	1091693	1092421	motifs_CcpAfamily_lp3221GOOFE_MEME.txt	+	1091783	1091798	90	105	2.92e-05	ATTAAAACAATTCGAA	exopolysaccharide biosynthesis protein; chain length determinator Wzz
lp_1283	-	+	1166254	1168359	motifs_CcpAfamily_lp3221GOOFE_MEME.txt	-	1166633	1166648			2.92e-05	AGGAAGTCGGTTCCAT
lp_1303a	sdr	+	1193201	1203283	motifs_CcpAfamily_lp3221GOOFE_MEME.txt	-	1192923	1192938	-278	-263	2.92e-05	ATGAAAACGAGTGTAA	cell surface SD repeat protein precursor
lp_1351	-	+	1240401	1241252	motifs_CcpAfamily_lp3221GOOFE_MEME.txt	+	1240287	1240302	-114	-99	2.92e-05	ATGAAATGGATTCATA	hypothetical protein
lp_1378	cysD	+	1262554	1263729	motifs_CcpAfamily_lp3221GOOFE_MEME.txt	-	1263138	1263153	584	599	2.92e-05	ATGAATTGGATTCCGT	sulfate adenylyltransferase
lp_1418	-	+	1299184	1300164	motifs_CcpAfamily_lp3221GOOFE_MEME.txt	-	1299564	1299579	380	395	2.92e-05	AACAATTCGATTCCAA	hypothetical protein
lp_1425	-	+	1304875	1307313	motifs_CcpAfamily_lp3221GOOFE_MEME.txt	-	1305136	1305151	261	276	2.92e-05	ATGATAACCATTCAAT	fumarate reductase, flavoprotein subunit precursor
lp_1437	ribA	+	1316447	1317661	motifs_CcpAfamily_lp3221GOOFE_MEME.txt	-	1316309	1316324	-138	-123	2.92e-05	ATTAAATCGACTTCAA	GTP cyclohydrolase II
lp_1470	csd1	+	1347223	1348461	motifs_CcpAfamily_lp3221GOOFE_MEME.txt	-	1347479	1347494	256	271	2.92e-05	GTGAAGACGATTTCAT	cysteine desulfurase
lp_1517	rplT	+	1388799	1389155	motifs_CcpAfamily_lp3221GOOFE_MEME.txt	-	1388654	1388669	-145	-130	2.92e-05	ATGGAAACGATGACTA	50S ribosomal protein L20
lp_1561	-	+	1426836	1428041	motifs_CcpAfamily_lp3221GOOFE_MEME.txt	+	1426885	1426900	49	64	2.92e-05	ATCAAAACGATTCACA	hypothetical protein
lp_1615	priA	+	1467824	1470241	motifs_CcpAfamily_lp3221GOOFE_MEME.txt	-	1468495	1468510	671	686	2.92e-05	ATCAAAACGAGTACAA	primosomal protein N'
lp_1626	-	+	1478824	1480530	motifs_CcpAfamily_lp3221GOOFE_MEME.txt	+	1479476	1479491	652	667	2.92e-05	CTGAAATGGATTCGAT	hypothetical protein
lp_1643	-	+	1496310	1502969	motifs_CcpAfamily_lp3221GOOFE_MEME.txt	+	1498621	1498636	2311	2326	2.92e-05	ATAAAAACTATACCAT	cell surface protein precursor
lp_1687	-	+	1535530	1536588	motifs_CcpAfamily_lp3221GOOFE_MEME.txt	+	1536187	1536202	657	672	2.92e-05	ACGAAATCGATTCGTA	GTPase
lp_1730	map3	+	1566381	1568627	motifs_CcpAfamily_lp3221GOOFE_MEME.txt	+	1566131	1566146	-250	-235	2.92e-05	ATGAATACGTATCCAT	maltose phosphorylase
lp_1740	asnS2	+	1579487	1580785	motifs_CcpAfamily_lp3221GOOFE_MEME.txt	+	1579390	1579405	-97	-82	2.92e-05	CTGATATCGATTCCTT	asparagine--tRNA ligase
lp_1759	-	+	1595743	1597107	motifs_CcpAfamily_lp3221GOOFE_MEME.txt	-	1596572	1596587	829	844	2.92e-05	AAGAAAACGACTCCGT	transport protein
lp_1863	-	-	1682586	1684061	motifs_CcpAfamily_lp3221GOOFE_MEME.txt	-	1684439	1684454	-378	-393	2.92e-05	ATGAAATTGATTGAAA	transport protein
lp_1916	-	-	1734963	1736069	motifs_CcpAfamily_lp3221GOOFE_MEME.txt	+	1736190	1736205	-121	-136	2.92e-05	TTTGATACGATTCCAA	integral membrane protein
lp_1964	glyS	-	1777527	1779611	motifs_CcpAfamily_lp3221GOOFE_MEME.txt	-	1779837	1779852	-226	-241	2.92e-05	ATGAAAAGGAAGCCAA	glycine--tRNA ligase, beta chain
lp_2056	-	+	1859099	1859821	motifs_CcpAfamily_lp3221GOOFE_MEME.txt	-	1859019	1859034			2.92e-05	ATGAAATTGCTTGCAA
lp_2069	-	+	1867466	1867858	motifs_CcpAfamily_lp3221GOOFE_MEME.txt	+	1867806	1867821	340	355	2.92e-05	ATCGAATTGATACCAT	hypothetical protein
lp_2196	murG	-	1982776	1983867	motifs_CcpAfamily_lp3221GOOFE_MEME.txt	-	1984249	1984264	-382	-397	2.92e-05	TTTACAACGATTCCAA	N-acetylglucosaminyl transferase
lp_2231b	-	-	2021540	2021947	motifs_CcpAfamily_lp3221GOOFE_MEME.txt	-	2022088	2022103	-141	-156	2.92e-05	ATCGAAACAATTACAA	polyribonucleotide nucleotidyltransferase (putative)
lp_2268	murI	-	2048192	2049013	motifs_CcpAfamily_lp3221GOOFE_MEME.txt	+	2049061	2049076	-48	-63	2.92e-05	TTGAAATTGATTTCAA	glutamate racemase
lp_2269	-	+	2049051	2049623	motifs_CcpAfamily_lp3221GOOFE_MEME.txt	+	2049061	2049076	10	25	2.92e-05	TTGAAATTGATTTCAA	hypothetical protein
lp_2321	folC1	-	2096120	2097454	motifs_CcpAfamily_lp3221GOOFE_MEME.txt	+	2097555	2097570	-101	-116	2.92e-05	ATGGTAACCATCCCAA	folylpolyglutamate synthase
lp_2365	atpG	-	2136144	2137088	motifs_CcpAfamily_lp3221GOOFE_MEME.txt	+	2137444	2137459	-356	-371	2.92e-05	GTGAGAAGGATTCCAA	H(+)-transporting two-sector ATPase, gamma subunit
lp_2404	-	-	2166134	2167309	motifs_CcpAfamily_lp3221GOOFE_MEME.txt	-	2167522	2167537	-213	-228	2.92e-05	ATGAACACCAATCCAA	prophage Lp2 protein 53
lp_2513	-	-	2244498	2244815	motifs_CcpAfamily_lp3221GOOFE_MEME.txt	-	2244926	2244941	-111	-126	2.92e-05	ATTGAAATGATTCAAT	hypothetical protein
lp_2565	-	+	2285152	2286060	motifs_CcpAfamily_lp3221GOOFE_MEME.txt	+	2285465	2285480	313	328	2.92e-05	ACGAAATCGATGCCGA	Mg2+ and Co2+ transport protein
lp_2598	pflB1	+	2315865	2318309	motifs_CcpAfamily_lp3221GOOFE_MEME.txt	-	2316526	2316541	661	676	2.92e-05	ATGGCATCAATTACAA	formate C-acetyltransferase
lp_2608	-	+	2326331	2328334	motifs_CcpAfamily_lp3221GOOFE_MEME.txt	+	2327775	2327790	1444	1459	2.92e-05	ATGAAATGGTTGCCAA	Na(+)/H(+) antiporter
lp_2677	-	+	2378604	2379548	motifs_CcpAfamily_lp3221GOOFE_MEME.txt	+	2378604	2378619	0	15	2.92e-05	ATGAAAACAATTGCTA	oxidoreductase
lp_2681	gpd	+	2380421	2381905	motifs_CcpAfamily_lp3221GOOFE_MEME.txt	-	2380131	2380146	-290	-275	2.92e-05	ATGGAAAAGATTTCGA	glucose-6-phosphate 1-dehydrogenase
lp_2691	-	+	2388821	2389345	motifs_CcpAfamily_lp3221GOOFE_MEME.txt	+	2388479	2388494	-342	-327	2.92e-05	ATGGCATCCATACCAT	acetyltransferase (putative)
lp_2691	-	+	2388821	2389345	motifs_CcpAfamily_lp3221GOOFE_MEME.txt	-	2388629	2388644	-192	-177	2.92e-05	AGAAAATCGTTTCCAA	acetyltransferase (putative)
lp_2712	-	+	2412321	2413628	motifs_CcpAfamily_lp3221GOOFE_MEME.txt	+	2412693	2412708	372	387	2.92e-05	ATCAACTTGATTCCAA	transport protein
lp_2727	purC	-	2427631	2428362	motifs_CcpAfamily_lp3221GOOFE_MEME.txt	+	2428717	2428732	-355	-370	2.92e-05	AAGAATTCGATTCCTA	phosphoribosylaminoimidazole-succinocarboxamide synthase
lp_2969	pts22CBA	+	2642875	2644863	motifs_CcpAfamily_lp3221GOOFE_MEME.txt	-	2643218	2643233	343	358	2.92e-05	ATGAAGACGTTGCCAA	N-acetylglucosamine PTS, EIICBA
lp_2972	-	-	2645409	2646182	motifs_CcpAfamily_lp3221GOOFE_MEME.txt	-	2646560	2646575	-378	-393	2.92e-05	ATGGAATCTATACCGA	ABC transporter, ATP-binding protein
lp_3211	-	+	2861735	2862496	motifs_CcpAfamily_lp3221GOOFE_MEME.txt	+	2862297	2862312	562	577	2.92e-05	AGGAAGAAGATTCCAT	amino acid ABC transporter, ATP-binding protein
lp_3234	-	+	2882390	2883262	motifs_CcpAfamily_lp3221GOOFE_MEME.txt	-	2882705	2882720	315	330	2.92e-05	CTGAAATCAAATCCAA	transcription regulator
lp_3285	qacH	-	2925329	2925637	motifs_CcpAfamily_lp3221GOOFE_MEME.txt	+	2925845	2925860	-208	-223	2.92e-05	ATGGTTACGATTCGAA	quaternary ammonium compound-resistance protein
lp_3310	-	+	2946969	2947484	motifs_CcpAfamily_lp3221GOOFE_MEME.txt	+	2941491	2941506	-5478	-5463	2.92e-05	ATGAATTGGATTCTAA	integral membrane protein
lp_3524	-	-	3139241	3140296	motifs_CcpAfamily_lp3221GOOFE_MEME.txt	+	3140665	3140680	-369	-384	2.92e-05	ATCAAATCGACGCCAT	hypothetical protein
lp_3545	gutB	-	3164582	3165640	motifs_CcpAfamily_lp3221GOOFE_MEME.txt	+	3165969	3165984	-329	-344	2.92e-05	ATGGAATCGTTGCTAA	L-iditol 2-dehydrogenase
lp_3634	-	+	3250441	3252588	motifs_CcpAfamily_lp3221GOOFE_MEME.txt	+	3251157	3251172	716	731	2.92e-05	CTTAAAACGACTCCAA	alpha-1,2-mannosidase (putative)
lp_3644	-	-	3263258	3264220	motifs_CcpAfamily_lp3221GOOFE_MEME.txt	+	3264515	3264530	-295	-310	2.92e-05	ATAAAAACGACACCAT	sugar ABC transporter, permease protein
lp_3654	pts38C	-	3274948	3275499	motifs_CcpAfamily_lp3221GOOFE_MEME.txt	-	3275696	3275711	-197	-212	2.92e-05	ATTAAAACAATTCGAT	sorbitol PTS, EIIC
lp_3655	srlM2	-	3275504	3276010	motifs_CcpAfamily_lp3221GOOFE_MEME.txt	+	3276009	3276024	1	-14	2.92e-05	ATTAAATCGCCTCCAT	sorbitol operon activator
lp_3682	thdF	-	3299516	3300907	motifs_CcpAfamily_lp3221GOOFE_MEME.txt	+	3301249	3301264	-342	-357	2.92e-05	ATGGCATCGGGTCCAA	tRNA modification GTPase
lp_0177	malG	+	153879	154763	motifs_CcpAfamily_lp3221GOOFE_MEME.txt	+	153509	153524	-370	-355	2.97e-05	CTGCAAGCGATTCCAG	maltose/maltodextrin ABC transporter, permease protein
lp_2582	glpQ4	+	2300909	2302702	motifs_CcpAfamily_lp3221GOOFE_MEME.txt	-	2300626	2300641	-283	-268	2.97e-05	ATGCAACCGATGCCAG	glycerophosphodiester phosphodiesterase
lp_3533	-	+	3150332	3151753	motifs_CcpAfamily_lp3531GOOFE_MEME.txt	+	3150260	3150275	-72	-57	7.75e-10	TTGTAAACGTTTACGT	sugar transport protein
lp_3531	-	-	3149185	3150162	motifs_CcpAfamily_lp3531GOOFE_MEME.txt	+	3150260	3150275	-98	-113	7.75e-10	TTGTAAACGTTTACGT	transcription regulator
lp_3533	-	+	3150332	3151753	motifs_CcpAfamily_lp3531GOOFE_MEME.txt	+	3150228	3150243	-104	-89	3.95e-09	GTGTAAACGTTTACTT	sugar transport protein
lp_3531	-	-	3149185	3150162	motifs_CcpAfamily_lp3531GOOFE_MEME.txt	+	3150228	3150243	-66	-81	3.95e-09	GTGTAAACGTTTACTT	transcription regulator
lp_2319	mreB1	-	2094082	2095086	motifs_CcpAfamily_lp3531GOOFE_MEME.txt	-	2095359	2095374	-273	-288	1.82e-07	GTGTAAACGATTACTT	cell shape determining protein MreB
lp_3318	-	+	2953772	2954692	motifs_CcpAfamily_lp3531GOOFE_MEME.txt	-	2953695	2953710	-77	-62	2.7e-07	ATGTAAACGGTTACGT	oxidoreductase
					motifs_CcpAfamily_lp3531GOOFE_MEME.txt	+	1731881	1731896			5.77e-07	CTGTAAGCGTTTACAT
lp_2758	thrC	+	2451375	2452868	motifs_CcpAfamily_lp3531GOOFE_MEME.txt	+	2451248	2451263			5.77e-07	ATGTAAACGATTACAT
lp_0542	-	+	493049	493447	motifs_CcpAfamily_lp3531GOOFE_MEME.txt	-	492955	492970	-94	-79	1.18e-06	AAGTCAACGTTTACGA	hypothetical protein
lp_1112	fum	+	1009356	1010738	motifs_CcpAfamily_lp3531GOOFE_MEME.txt	-	1010413	1010428	1057	1072	1.58e-06	TTGTAAACGTTCATTT	fumarate hydratase
lp_1386	-	+	1269818	1271209	motifs_CcpAfamily_lp3531GOOFE_MEME.txt	-	1269768	1269783	-50	-35	1.58e-06	TTGTAATCGTTTTCTT	cation efflux protein (putative)
lp_3566	-	-	3185515	3186246	motifs_CcpAfamily_lp3531GOOFE_MEME.txt	+	3186421	3186436			1.58e-06	TTGTAAACGCTTTCTT
lp_0331	-	-	303146	304462	motifs_CcpAfamily_lp3531GOOFE_MEME.txt	-	304527	304542	-65	-80	1.83e-06	TTGTAAACCTTTCCGT	sugar transport protein
lp_0721	gcp	+	659208	660254	motifs_CcpAfamily_lp3531GOOFE_MEME.txt	-	660053	660068	845	860	1.83e-06	TTGTAACCGTTCACGT	O-sialoglycoprotein endopeptidase
lp_2629	pox3	-	2341566	2343323	motifs_CcpAfamily_lp3531GOOFE_MEME.txt	+	2343349	2343364	-26	-41	1.83e-06	TTGTATACGTTTTCGT	pyruvate oxidase
lp_2630	-	+	2343478	2343951	motifs_CcpAfamily_lp3531GOOFE_MEME.txt	+	2343349	2343364	-129	-114	1.83e-06	TTGTATACGTTTTCGT	integral membrane protein
lp_1693	-	+	1540970	1541203	motifs_CcpAfamily_lp3531GOOFE_MEME.txt	-	1540567	1540582	-403	-388	2.14e-06	TAATAATCGTTTACTT	transcription regulator, N-terminal fragment (putative)
lp_2743	-	+	2441177	2442055	motifs_CcpAfamily_lp3531GOOFE_MEME.txt	+	2441394	2441409	217	232	2.14e-06	TAGGAAAGGTTTACTT	ABC transporter, ATP-binding protein
lp_2595	-	-	2312650	2313612	motifs_CcpAfamily_lp3531GOOFE_MEME.txt	-	2313667	2313682	-55	-70	2.31e-06	TGGAAAACGTTTACAT	sugar kinase and transcription regulator
lp_0184	sacK1	-	164479	165345	motifs_CcpAfamily_lp3531GOOFE_MEME.txt	+	165410	165425			3.83e-06	TTGTTAACGATTACAT
lp_1497	narG	+	1368132	1371824	motifs_CcpAfamily_lp3531GOOFE_MEME.txt	+	1369482	1369497			3.83e-06	GTGCAAACGGTTACTT
lp_1518	-	+	1389399	1389710	motifs_CcpAfamily_lp3531GOOFE_MEME.txt	+	1389334	1389349			3.83e-06	ATGTAAGCGCTTACTT
lp_2222	ppnK	-	2004644	2005447	motifs_CcpAfamily_lp3531GOOFE_MEME.txt	+	2005588	2005603	-141	-156	3.83e-06	TTGTAATCGTTGACTC	inorganic polyphosphate/ATP-NAD kinase
lp_2710	pucK	+	2410636	2411976	motifs_CcpAfamily_lp3531GOOFE_MEME.txt	-	2410371	2410386	-265	-250	3.83e-06	ATGAAAACGTTCACTT	xanthine / uracil transport protein
lp_3092	gabD	+	2751334	2752746	motifs_CcpAfamily_lp3531GOOFE_MEME.txt	-	2751289	2751304	-45	-30	3.83e-06	TTGTAAACGGTTAATC	succinate-semialdehyde dehydrogenase (NAD(P)+)
lp_3474	-	-	3082839	3084116	motifs_CcpAfamily_lp3531GOOFE_MEME.txt	+	3084147	3084162	-31	-46	3.83e-06	TTGTAAGCGATTACTG	sugar transport protein
lp_3476	-	+	3084250	3085236	motifs_CcpAfamily_lp3531GOOFE_MEME.txt	+	3084147	3084162	-103	-88	3.83e-06	TTGTAAGCGATTACTG	transcription regulator
					motifs_CcpAfamily_lp3531GOOFE_MEME.txt	+	3234032	3234047			3.83e-06	GTGTTAACGTTTTCTT
lp_1833	-	+	1655652	1656506	motifs_CcpAfamily_lp3531GOOFE_MEME.txt	+	1656308	1656323	656	671	4.05e-06	TAGTCAACGTTTAGGT	hypothetical protein
lp_0032	-	+	36963	37196	motifs_CcpAfamily_lp3531GOOFE_MEME.txt	+	36979	36994	16	31	5.34e-06	TTGTAGATGTTTACGG	hypothetical protein
lp_0210	ack1	+	193763	194950	motifs_CcpAfamily_lp3531GOOFE_MEME.txt	+	193605	193620			5.34e-06	CTGTAAAAGTTAACGT
lp_1373	-	-	1255442	1255846	motifs_CcpAfamily_lp3531GOOFE_MEME.txt	-	1256196	1256211	-350	-365	5.34e-06	TTGCAAACGTTGACGC	integral membrane protein
lp_1379	cysC	+	1263732	1264355	motifs_CcpAfamily_lp3531GOOFE_MEME.txt	-	1263699	1263714			5.34e-06	CTGTTCACGTTTACGT
lp_1498	narH	+	1371814	1373373	motifs_CcpAfamily_lp3531GOOFE_MEME.txt	+	1371633	1371648	-181	-166	5.34e-06	TTGTCAACGATTACGG	nitrate reductase, beta chain
lp_2340	-	+	2115699	2116181	motifs_CcpAfamily_lp3531GOOFE_MEME.txt	-	2115652	2115667	-47	-32	5.34e-06	TTGTAAAGGTTTTCGC	hypothetical protein
lp_2590	-	-	2308710	2309270	motifs_CcpAfamily_lp3531GOOFE_MEME.txt	-	2309403	2309418	-133	-148	5.34e-06	TTGTAAACGTTTCAGC	nitroreductase
lp_2591	-	+	2309470	2310426	motifs_CcpAfamily_lp3531GOOFE_MEME.txt	-	2309403	2309418	-67	-52	5.34e-06	TTGTAAACGTTTCAGC	purine nucleosidase
lp_3318	-	+	2953772	2954692	motifs_CcpAfamily_lp3531GOOFE_MEME.txt	+	2953013	2953028	-759	-744	5.34e-06	TTGTAAGCGTTTGCGG	oxidoreductase
lp_0310	ack2	+	286486	287682	motifs_CcpAfamily_lp3531GOOFE_MEME.txt	+	286279	286294	-207	-192	7.04e-06	AAGTAAACGTTTTTTT	acetate kinase
lp_1173	-	+	1069688	1070806	motifs_CcpAfamily_lp3531GOOFE_MEME.txt	-	1069602	1069617	-86	-71	7.04e-06	GAGTAAAAGTTTAGTT	UDP-N-acetylglucosamine 2-epimerase
lp_1203	cps2G	+	1095900	1096913	motifs_CcpAfamily_lp3531GOOFE_MEME.txt	-	1096511	1096526	611	626	7.04e-06	TAGTAAACATATACTC	glycosyltransferase
lp_2502	pgi	-	2233585	2234937	motifs_CcpAfamily_lp3531GOOFE_MEME.txt	+	2235145	2235160	-208	-223	7.04e-06	TAGTAAAGCTTTACTA	glucose-6-phosphate isomerase
					motifs_CcpAfamily_lp3531GOOFE_MEME.txt	+	2992961	2992976			7.04e-06	TAGTAACCGGTTACAT
lp_3627	agl6	-	3241118	3242794	motifs_CcpAfamily_lp3531GOOFE_MEME.txt	+	3242829	3242844			7.04e-06	AAGCAAACGTTTGCTT
lp_0557	-	+	513299	514141	motifs_CcpAfamily_lp3531GOOFE_MEME.txt	+	513305	513320	6	21	1.05e-05	CTGTATACGTTTATTG	hypothetical protein
lp_0567	pacL2	+	523336	525990	motifs_CcpAfamily_lp3531GOOFE_MEME.txt	+	523043	523058	-293	-278	1.05e-05	ATGTAAACGCTTAATG	cation transporting P-type ATPase
lp_0571	hom2	+	529456	530742	motifs_CcpAfamily_lp3531GOOFE_MEME.txt	+	529204	529219	-252	-237	1.05e-05	CTTTAAACGATTACTC	homoserine dehydrogenase
					motifs_CcpAfamily_lp3531GOOFE_MEME.txt	+	793030	793045			1.05e-05	TTGTTAACGTTGACAA
lp_0910	-	+	838126	840432	motifs_CcpAfamily_lp3531GOOFE_MEME.txt	+	837953	837968			1.05e-05	ATGTAACCGATTACAT
lp_1482	-	+	1357138	1357476	motifs_CcpAfamily_lp3531GOOFE_MEME.txt	+	1357035	1357050			1.05e-05	TTGTAATCGATTACAA
lp_2397	-	+	2161732	2162583	motifs_CcpAfamily_lp3531GOOFE_MEME.txt	+	2161594	2161609	-138	-123	1.05e-05	GTTTAAACGATTACTA	prophage Lp2 protein 59; xylanase/chitin deacetylase (putative)
lp_2396	-	-	2161117	2161509	motifs_CcpAfamily_lp3531GOOFE_MEME.txt	+	2161594	2161609	-85	-100	1.05e-05	GTTTAAACGATTACTA	hypothetical protein
lp_2652	-	+	2358904	2359365	motifs_CcpAfamily_lp3531GOOFE_MEME.txt	+	2358268	2358283	-636	-621	1.05e-05	ATGTCAACGCTTACAT	hypothetical protein
lp_3113	-	+	2772135	2772515	motifs_CcpAfamily_lp3531GOOFE_MEME.txt	+	2772135	2772150			1.05e-05	TTGTTAACGTTTAAAA
lp_3134	-	+	2803412	2803783	motifs_CcpAfamily_lp3531GOOFE_MEME.txt	+	2803193	2803208	-219	-204	1.05e-05	ATGTAAGCCTTTACAT	hypothetical protein
lp_3133	pts24BCA	-	2801224	2803071	motifs_CcpAfamily_lp3531GOOFE_MEME.txt	+	2803193	2803208	-122	-137	1.05e-05	ATGTAAGCCTTTACAT	beta-glucosides PTS, EIIBCA
lp_3589	pox5	-	3206328	3208139	motifs_CcpAfamily_lp3531GOOFE_MEME.txt	-	3208201	3208216	-62	-77	1.05e-05	ATGTAAGCGTTTGCTG	pyruvate oxidase
lp_0434	trpS	+	387822	388838	motifs_CcpAfamily_lp3531GOOFE_MEME.txt	-	387998	388013	176	191	1.16e-05	TAATAAACTTTTACGA	tryptophanyl-tRNA synthetase
lp_0886	pts11BC	+	816429	817880	motifs_CcpAfamily_lp3531GOOFE_MEME.txt	+	816738	816753	309	324	1.16e-05	AAGTTAACGTTTAAGT	beta-glucosides PTS, EIIBC
lp_1055	rplO	+	961635	962066	motifs_CcpAfamily_lp3531GOOFE_MEME.txt	+	961277	961292	-358	-343	1.16e-05	TAGTAAACGATTAGGC	ribosomal protein L15
lp_1355	pltK	+	1243904	1245166	motifs_CcpAfamily_lp3531GOOFE_MEME.txt	+	1243848	1243863			1.16e-05	CAGTTATCGTTTACGT
lp_2240	-	-	2028237	2029622	motifs_CcpAfamily_lp3531GOOFE_MEME.txt	-	2029746	2029761	-124	-139	1.16e-05	TAGCAAACGCTTACGC	amino acid transport protein
lp_1268	-	+	1153425	1153985	motifs_CcpAfamily_lp3531GOOFE_MEME.txt	+	1153245	1153260	-180	-165	1.34e-05	ATGTACACGTTCACGG	integrase/recombinase, fragment (putative)
lp_1481	narK	+	1355844	1357034	motifs_CcpAfamily_lp3531GOOFE_MEME.txt	+	1355614	1355629			1.34e-05	CTGTAATCGATTACGA
					motifs_CcpAfamily_lp3531GOOFE_MEME.txt	-	2120170	2120185			1.34e-05	CTGTTAATGTTTACGG
					motifs_CcpAfamily_lp3531GOOFE_MEME.txt	+	2419259	2419274			1.34e-05	CTGTAACCGTTTATGA
lp_2800	-	+	2494451	2495227	motifs_CcpAfamily_lp3531GOOFE_MEME.txt	-	2494061	2494076	-390	-375	1.34e-05	ATGTAACCGTTGACGG	transcription regulator (putative)
lp_3139	-	+	2810465	2811730	motifs_CcpAfamily_lp3531GOOFE_MEME.txt	-	2811432	2811447	967	982	1.34e-05	ATGTGAACTTTTACGA	integral membrane protein (putative)
lp_3559	-	+	3179649	3180470	motifs_CcpAfamily_lp3531GOOFE_MEME.txt	+	3179827	3179842	178	193	1.34e-05	GTGAAAACTTTTACGC	transcription regulator
lp_3688	rnpA	-	3307180	3307524	motifs_CcpAfamily_lp3531GOOFE_MEME.txt	+	3307722	3307737	-198	-213	1.34e-05	ATGTACACGTTGACGA	ribonuclease P
lp_3688a	rpmH	+	3307637	3307774	motifs_CcpAfamily_lp3531GOOFE_MEME.txt	+	3307722	3307737	85	100	1.34e-05	ATGTACACGTTGACGA	ribosomal protein L34
lp_1678	accC2	+	1528332	1529720	motifs_CcpAfamily_lp3531GOOFE_MEME.txt	+	1528626	1528641	294	309	1.67e-05	CAGTTAACGTTTATTG	acetyl-CoA carboxylase, biotin carboxylase subunit
lp_2528	-	+	2255852	2256301	motifs_CcpAfamily_lp3531GOOFE_MEME.txt	+	2254954	2254969			1.87e-05	GTGTGAACGGTTACAG
					motifs_CcpAfamily_lp3531GOOFE_MEME.txt	+	2897638	2897653			1.87e-05	CTTTAAACGTTAACAG
lp_1151	-	+	1048761	1050134	motifs_CcpAfamily_lp3531GOOFE_MEME.txt	+	1048632	1048647	-129	-114	2.03e-05	CAGTAAATGTTAACGA	RNA methyltransferase
lp_1278	dacA2	+	1163084	1164322	motifs_CcpAfamily_lp3531GOOFE_MEME.txt	+	1163423	1163438	339	354	2.03e-05	AAGGAGACGTTTACGG	serine-type D-Ala-D-Ala carboxypeptidase
lp_1462	murC	+	1339444	1340754	motifs_CcpAfamily_lp3531GOOFE_MEME.txt	+	1339555	1339570	111	126	2.03e-05	CAATATACGTTTACGC	UDP-N-acetylmuramate--L-alanine ligase
lp_1562	udk	+	1428060	1428689	motifs_CcpAfamily_lp3531GOOFE_MEME.txt	+	1427781	1427796	-279	-264	2.03e-05	AAGTCAACGTTAACGA	uridine kinase
lp_1783	pyrAA2	+	1614564	1615646	motifs_CcpAfamily_lp3531GOOFE_MEME.txt	+	1614260	1614275			2.03e-05	CAGTTAACGTTTTCGG
lp_2610	dxs	+	2328604	2330355	motifs_CcpAfamily_lp3531GOOFE_MEME.txt	+	2329441	2329456	837	852	2.03e-05	AAGGAAACGTATACGG	1-deoxy-D-xylulose-5-phosphate synthase
lp_1717	-	+	1556967	1557266	motifs_CcpAfamily_lp3531GOOFE_MEME.txt	-	1556832	1556847	-135	-120	2.26e-05	TTCTAAACGTTTAACT	hypothetical protein
lp_1619	pkn1	+	1473319	1475343	motifs_CcpAfamily_lp3531GOOFE_MEME.txt	+	1473383	1473398	64	79	2.3e-05	TGGCCAACGTTTACTT	serine/threonine protein kinase (putative)
lp_0809	-	+	749279	749740	motifs_CcpAfamily_lp3531GOOFE_MEME.txt	-	749117	749132	-162	-147	2.53e-05	TTATAAACGTCTTCTT	ATPase or kinase (putative)
lp_0810	-	+	749746	750261	motifs_CcpAfamily_lp3531GOOFE_MEME.txt	-	749393	749408	-353	-338	2.53e-05	TTGTAAAAGTTGTCTT	acetyltransferase (putative)
lp_0941	-	+	873765	874682	motifs_CcpAfamily_lp3531GOOFE_MEME.txt	-	874420	874435			2.53e-05	TTATAAACTTTTGCTT
lp_1073	-	+	975525	976370	motifs_CcpAfamily_lp3531GOOFE_MEME.txt	-	975354	975369	-171	-156	2.53e-05	TTGGAGACGTATACTT	ABC transporter, ATP-binding protein
lp_1154	-	+	1051433	1053772	motifs_CcpAfamily_lp3531GOOFE_MEME.txt	-	1051385	1051400	-48	-33	2.53e-05	TTGTAAACGATTTTTT	cation transporting P-type ATPase
lp_1185	cps1I	+	1082317	1083483	motifs_CcpAfamily_lp3531GOOFE_MEME.txt	+	1082840	1082855	523	538	2.53e-05	TTGAATACGTTTATTT	polysaccharide polymerase
lp_1303a	sdr	+	1193201	1203283	motifs_CcpAfamily_lp3531GOOFE_MEME.txt	+	1194042	1194057	841	856	2.53e-05	TTGCAAACATGTACTT	cell surface SD repeat protein precursor
lp_1635	ffh	+	1490888	1492342	motifs_CcpAfamily_lp3531GOOFE_MEME.txt	-	1490905	1490920	17	32	2.53e-05	TTGTAAACGTTCCGTT	signal recognition particle protein Ffh
lp_1667	-	+	1519809	1520171	motifs_CcpAfamily_lp3531GOOFE_MEME.txt	-	1519728	1519743	-81	-66	2.53e-05	TTTTAAACGGTTAATT	integral membrane protein
lp_1779	fhs	+	1610466	1612121	motifs_CcpAfamily_lp3531GOOFE_MEME.txt	+	1611287	1611302	821	836	2.53e-05	TTGTAACAGTGTACTT	formate--tetrahydrofolate ligase
lp_1949	-	+	1765902	1766570	motifs_CcpAfamily_lp3531GOOFE_MEME.txt	-	1766374	1766389	472	487	2.53e-05	TTATAAACTTTGACTT	integral membrane protein
					motifs_CcpAfamily_lp3531GOOFE_MEME.txt	-	1917889	1917904			2.53e-05	TTGCAAACGTTGATTT
lp_2360	-	-	2131324	2131878	motifs_CcpAfamily_lp3531GOOFE_MEME.txt	+	2131966	2131981	-88	-103	2.53e-05	TTGTAAGCATTTATTT	ribosomal protein acetylating enzyme
lp_2767	-	+	2458401	2459582	motifs_CcpAfamily_lp3531GOOFE_MEME.txt	+	2459142	2459157	741	756	2.53e-05	TTTGAAACGTTTAGTT	acetyltransferase (putative)
lp_3302	-	+	2936422	2937330	motifs_CcpAfamily_lp3531GOOFE_MEME.txt	-	2936684	2936699	262	277	2.53e-05	TTGTAAATGATTAATT	ABC transporter substrate binding protein
lp_3626	-	-	3239714	3241099	motifs_CcpAfamily_lp3531GOOFE_MEME.txt	+	3241125	3241140			2.53e-05	TTATAAACCTTTGCTT
lp_0783	-	+	717767	719419	motifs_CcpAfamily_lp3531GOOFE_MEME.txt	-	718049	718064	282	297	2.59e-05	TCGTAAAGGTATACGT	lipoprotein precursor, peptide binding protein OppA homolog
lp_1883	cmk	-	1700976	1701662	motifs_CcpAfamily_lp3531GOOFE_MEME.txt	-	1701706	1701721	-44	-59	2.59e-05	TGGTCAACGGTTACGT	cytidylate kinase
lp_3210	-	+	2861016	2861723	motifs_CcpAfamily_lp3531GOOFE_MEME.txt	+	2860629	2860644	-387	-372	2.59e-05	TGCTAAACGTTTAGGT	amino acid ABC transporter, permease protein
lp_3214	-	+	2862968	2863783	motifs_CcpAfamily_lp3531GOOFE_MEME.txt	+	2863465	2863480	497	512	2.59e-05	TGCTAAACGTTTAGGT	amino acid ABC transporter, substrate binding protein
lp_3252	-	+	2896424	2896966	motifs_CcpAfamily_lp3531GOOFE_MEME.txt	-	2896032	2896047	-392	-377	2.59e-05	TGGTAAAACTTTACGT	acetyltransferase (putative)
lp_0017	proA	+	17454	18692	motifs_CcpAfamily_lp3531GOOFE_MEME.txt	-	18127	18142	673	688	2.81e-05	TTGTCCACGTATACGT	glutamate-5-semialdehyde dehydrogenase
lp_0120	-	+	106392	107756	motifs_CcpAfamily_lp3531GOOFE_MEME.txt	+	107101	107116	709	724	2.81e-05	TTTTAATCTTTTACGT	amino acid transport protein
lp_0221	-	+	203381	204211	motifs_CcpAfamily_lp3531GOOFE_MEME.txt	+	203381	203396	0	15	2.81e-05	TTGGAAACTTATACGT	oxidoreductase
lp_0578	npsA	+	536024	551893	motifs_CcpAfamily_lp3531GOOFE_MEME.txt	-	538212	538227			2.81e-05	TTGTCATCGCTTACGT
lp_0578	npsA	+	536024	551893	motifs_CcpAfamily_lp3531GOOFE_MEME.txt	+	544719	544734	8695	8710	2.81e-05	TTGGAAAAGTTGACGT	non-ribosomal peptide synthetase NpsA
lp_0714	phnC	-	655327	656097	motifs_CcpAfamily_lp3531GOOFE_MEME.txt	+	656466	656481	-369	-384	2.81e-05	TTGGTAACGTTTAAGT	phosphonates ABC transporter, ATP-binding protein
lp_0848	-	+	785694	787001	motifs_CcpAfamily_lp3531GOOFE_MEME.txt	-	785639	785654			2.81e-05	TTGTAAACGTTCGTGT
lp_1063	rplQ	+	966486	966869	motifs_CcpAfamily_lp3531GOOFE_MEME.txt	-	966506	966521	20	35	2.81e-05	TTGTGAACTTGTACGT	ribosomal protein L17
lp_1514	thrS	+	1385839	1387803	motifs_CcpAfamily_lp3531GOOFE_MEME.txt	-	1386755	1386770	916	931	2.81e-05	TTGTAAACGTCCAAGT	threonine--tRNA ligase 1
lp_2316	minC	-	2091945	2092613	motifs_CcpAfamily_lp3531GOOFE_MEME.txt	-	2092781	2092796	-168	-183	2.81e-05	TTGGAAGCATTTACGT	septum site-determining protein MinC
lp_2608	-	+	2326331	2328334	motifs_CcpAfamily_lp3531GOOFE_MEME.txt	+	2327534	2327549			2.81e-05	TTGTTACCGTTGACGT
lp_2689	-	+	2386988	2387884	motifs_CcpAfamily_lp3531GOOFE_MEME.txt	-	2386852	2386867	-136	-121	2.81e-05	TTGCACATGTTTACGT	transcription regulator
lp_2852	-	-	2543647	2543967	motifs_CcpAfamily_lp3531GOOFE_MEME.txt	+	2544269	2544284	-302	-317	2.81e-05	TTGGAAACATTCACGT	4-carboxymuconolactone decarboxylase (putative)
lp_2854	-	+	2544572	2545006	motifs_CcpAfamily_lp3531GOOFE_MEME.txt	+	2544269	2544284	-303	-288	2.81e-05	TTGGAAACATTCACGT	transcription regulator
lp_2871	-	-	2556604	2557491	motifs_CcpAfamily_lp3531GOOFE_MEME.txt	-	2557490	2557505	1	-14	2.81e-05	TTGTAAAGGTTGAGGT	transcription regulator
lp_3327	cadA	+	2960524	2962368	motifs_CcpAfamily_lp3531GOOFE_MEME.txt	+	2960398	2960413	-126	-111	2.81e-05	TTTTAAAAGTTTTCGT	cadmium-/zinc-/cobalt-transporting ATPase
lp_3486	lacS2	-	3097011	3098969	motifs_CcpAfamily_lp3531GOOFE_MEME.txt	-	3099240	3099255			2.81e-05	TTGTAAACGTATGAGT
lp_0286	pts6C	+	259439	260764	motifs_CcpAfamily_lp3531GOOFE_MEME.txt	+	259329	259344	-110	-95	2.91e-05	ATGTAAACGGTTAACT	cellobiose PTS, EIIC
lp_0330	fba	+	301990	302853	motifs_CcpAfamily_lp3531GOOFE_MEME.txt	-	302669	302684			2.91e-05	GTGTTAACGTTAACCT
lp_1225	cps3H	+	1112729	1113838	motifs_CcpAfamily_lp3531GOOFE_MEME.txt	+	1112395	1112410	-334	-319	2.91e-05	TTTGAAACGTTTACCA	polysaccharide biosynthesis protein (putative)
lp_1487	rrp4	-	1361115	1361768	motifs_CcpAfamily_lp3531GOOFE_MEME.txt	+	1362161	1362176	-393	-408	2.91e-05	TTGCAAACGTTTAGCC	response regulator
lp_1508	polA	+	1378501	1381149	motifs_CcpAfamily_lp3531GOOFE_MEME.txt	+	1380334	1380349	1833	1848	2.91e-05	TTGCAAACGTTGACCC	DNA-directed DNA polymerase I
lp_1811	-	+	1636247	1637587	motifs_CcpAfamily_lp3531GOOFE_MEME.txt	-	1636492	1636507	245	260	2.91e-05	CTCGAAACGTTTACCT	amino acid transport protein
lp_2584	-	-	2303124	2303426	motifs_CcpAfamily_lp3531GOOFE_MEME.txt	+	2303597	2303612	-171	-186	2.91e-05	TTGTAAAAGTTTAGCC	hypothetical protein
lp_2778	pbg5	-	2470496	2471935	motifs_CcpAfamily_lp3531GOOFE_MEME.txt	-	2472157	2472172	-222	-237	2.91e-05	TTGTAGACGTTTATCG	6-phospho-beta-glucosidase
lp_3627	agl6	-	3241118	3242794	motifs_CcpAfamily_lp3625GOOFE_MEME.txt	+	3242829	3242844	-35	-50	3.82e-09	AAGCAAACGTTTGCTT	alpha-glucosidase
lp_2755	-	+	2448922	2449239	motifs_CcpAfamily_lp3625GOOFE_MEME.txt	+	2448600	2448615	-322	-307	1.82e-07	ACTCAAACGTATGCTT	integral membrane protein (putative)
lp_0024	glgP	+	26753	29149	motifs_CcpAfamily_lp3625GOOFE_MEME.txt	-	28342	28357	1589	1604	5.02e-07	ATGCAACCGTTTGATT	glycogen phosphorylase
lp_0802	glnPH1	+	743457	744893	motifs_CcpAfamily_lp3625GOOFE_MEME.txt	+	743760	743775	303	318	5.02e-07	AAGCAGACGTTTGATT	glutamine ABC transporter, substrate binding and permease protein
lp_2870	-	-	2556140	2556583	motifs_CcpAfamily_lp3625GOOFE_MEME.txt	+	2556606	2556621	-23	-38	5.02e-07	ATGCAAAGGTTTGTTT	hypothetical protein
lp_1393	-	+	1275328	1277322	motifs_CcpAfamily_lp3625GOOFE_MEME.txt	+	1275710	1275725	382	397	6.12e-07	TAGCAAACGTTGGCTT	ABC transporter, ATP-binding and permease protein
lp_2366	atpA	-	2137118	2138632	motifs_CcpAfamily_lp3625GOOFE_MEME.txt	+	2138708	2138723	-76	-91	6.39e-07	CATCAAACGTTTGATT	ATP synthase subunit A
lp_0501	serS1	+	448814	450085	motifs_CcpAfamily_lp3625GOOFE_MEME.txt	+	449201	449216	387	402	8.56e-07	ATTCCAACGTTTGATT	seryl-tRNA synthetase
lp_1403	-	-	1287013	1287624	motifs_CcpAfamily_lp3625GOOFE_MEME.txt	+	1287673	1287688	-49	-64	1.11e-06	TAGCGAACGTTTGTTT	cell surface protein, ErfK family
lp_2681	gpd	+	2380421	2381905	motifs_CcpAfamily_lp3625GOOFE_MEME.txt	+	2381689	2381704	1268	1283	1.11e-06	TTACGAACGTTTGCTT	glucose-6-phosphate 1-dehydrogenase
lp_1393	-	+	1275328	1277322	motifs_CcpAfamily_lp3625GOOFE_MEME.txt	+	1276024	1276039	696	711	1.69e-06	ACGCAAACAGTTGCGT	ABC transporter, ATP-binding and permease protein
lp_2018	dltB	-	1819409	1820623	motifs_CcpAfamily_lp3625GOOFE_MEME.txt	+	1820808	1820823	-185	-200	1.69e-06	ACGCAATCATTTGCGT	D-alanyl transfer protein DltB
lp_1737	dinG	+	1574877	1577681	motifs_CcpAfamily_lp3625GOOFE_MEME.txt	-	1577142	1577157	2265	2280	2.02e-06	AGACCAACGTTTGCTT	ATP-dependent helicase DinG
lp_0675	-	+	621869	623743	motifs_CcpAfamily_lp3625GOOFE_MEME.txt	-	622472	622487	603	618	3.91e-06	ACTCGATCGTTTGCTT	prophage Lp1 protein 52, endolysin
lp_0698	dnaX	+	642982	644679	motifs_CcpAfamily_lp3625GOOFE_MEME.txt	+	643486	643501	504	519	3.91e-06	ACGCAACGGTTTGATT	DNA-directed DNA polymerase III, gamma/tau subunit
lp_0911	ISP2	+	840601	842334	motifs_CcpAfamily_lp3625GOOFE_MEME.txt	-	840419	840434	-182	-167	3.91e-06	ACTTAAACTTTTGCTT	transposase
lp_1086	aroB	+	988561	989646	motifs_CcpAfamily_lp3625GOOFE_MEME.txt	+	988540	988555	-21	-6	3.91e-06	ATGCAAACGTGGGCGT	3-dehydroquinate synthase
lp_1595	pepP	+	1451818	1452879	motifs_CcpAfamily_lp3625GOOFE_MEME.txt	+	1452490	1452505	672	687	3.91e-06	ACACGGACGTTTGCTT	Xaa-Pro aminopeptidase (putative)
lp_1667	-	+	1519809	1520171	motifs_CcpAfamily_lp3625GOOFE_MEME.txt	-	1519413	1519428	-396	-381	3.91e-06	ATGGATACGTTTGCGT	integral membrane protein
lp_1842	-	+	1665238	1665864	motifs_CcpAfamily_lp3625GOOFE_MEME.txt	-	1664925	1664940	-313	-298	3.91e-06	ACGCGAACGTGTGTTT	integral membrane protein
lp_0446	ppx1	+	400625	401542	motifs_CcpAfamily_lp3625GOOFE_MEME.txt	-	400273	400288	-352	-337	4.45e-06	AGTCGAACGTTTGATT	exopolyphosphatase
lp_1280	araT1	-	1164483	1165670	motifs_CcpAfamily_lp3625GOOFE_MEME.txt	-	1166027	1166042	-357	-372	4.45e-06	ATTCAAACGTTTGGTC	hypothetical protein
lp_1283	-	+	1166254	1168359	motifs_CcpAfamily_lp3625GOOFE_MEME.txt	-	1166027	1166042	-227	-212	4.45e-06	ATTCAAACGTTTGGTC	alkaline phosphatase superfamily protein
lp_1581	glnA	+	1443550	1444896	motifs_CcpAfamily_lp3625GOOFE_MEME.txt	+	1444446	1444461	896	911	4.45e-06	ATACAAACGCTTGGTT	glutamate--ammonia ligase
lp_0575	pts9AB	+	533143	534117	motifs_CcpAfamily_lp3625GOOFE_MEME.txt	-	532796	532811	-347	-332	5.4e-06	TCTCAAACGCTTGGTT	mannose PTS, EIIAB
lp_1759	-	+	1595743	1597107	motifs_CcpAfamily_lp3625GOOFE_MEME.txt	+	1596745	1596760	1002	1017	5.4e-06	TCTCAAACATTTGGGT	transport protein
lp_2382	cobQ	+	2150893	2151615	motifs_CcpAfamily_lp3625GOOFE_MEME.txt	+	2151088	2151103	195	210	5.4e-06	GAGCAAACGATTGTTT	cobyric acid synthase (putative)
lp_2906	endA	-	2582543	2583487	motifs_CcpAfamily_lp3625GOOFE_MEME.txt	+	2583548	2583563	-61	-76	5.4e-06	GAACAAACGTTTTCTT	DNA-entry nuclease
lp_3407	uppP	-	3021088	3021915	motifs_CcpAfamily_lp3625GOOFE_MEME.txt	-	3022245	3022260	-330	-345	5.4e-06	TGTCAAACGGTTGCTT	undecaprenyl pyrophosphate phosphatase
lp_0171	gplF2	+	146413	147120	motifs_CcpAfamily_lp3625GOOFE_MEME.txt	+	146177	146192	-236	-221	9.33e-06	ACACAAGCGTTTGATG	glycerol uptake facilitator protein
lp_0243	-	+	218478	219824	motifs_CcpAfamily_lp3625GOOFE_MEME.txt	+	218990	219005	512	527	9.33e-06	ACTCAAACGGATGTTT	hypothetical protein
lp_0334	pepD2	+	306430	307842	motifs_CcpAfamily_lp3625GOOFE_MEME.txt	-	306698	306713	268	283	9.33e-06	ACACCAACGTTTTTTT	dipeptidase
lp_0373	-	+	343570	347265	motifs_CcpAfamily_lp3625GOOFE_MEME.txt	-	345502	345517	1932	1947	9.33e-06	ATTCAAACGTATACTT	cell surface protein precursor (putative)
lp_0492	-	+	440063	441274	motifs_CcpAfamily_lp3625GOOFE_MEME.txt	-	439700	439715	-363	-348	9.33e-06	ACACAAACTTTCGTTT	transport protein
lp_0514	srtA	+	460295	460999	motifs_CcpAfamily_lp3625GOOFE_MEME.txt	-	460610	460625	315	330	9.33e-06	ATGCTAACGTTTCATT	sortase
lp_0787	rpoN	+	722327	723664	motifs_CcpAfamily_lp3625GOOFE_MEME.txt	+	723406	723421	1079	1094	9.33e-06	ACTTAAACGTTTCTTT	DNA-directed RNA polymerase subunit N
lp_1602	ispA	+	1456997	1457887	motifs_CcpAfamily_lp3625GOOFE_MEME.txt	-	1457414	1457429	417	432	9.33e-06	ATGCTAAGGTTTGATT	geranyltranstransferase
lp_1819	tagB2	+	1645367	1647265	motifs_CcpAfamily_lp3625GOOFE_MEME.txt	+	1645043	1645058	-324	-309	9.33e-06	ATGCCAACGATTGATT	teichoic acid biosynthesis protein
lp_1824	-	+	1650581	1651888	motifs_CcpAfamily_lp3625GOOFE_MEME.txt	+	1651142	1651157	561	576	9.33e-06	ATGCAAAATTTTGAGT	glycosyltransferase (putative)
lp_2448	-	+	2196612	2196974	motifs_CcpAfamily_lp3625GOOFE_MEME.txt	-	2196404	2196419	-208	-193	9.33e-06	ATGCAAAAGTTTCTGT	prophage Lp2 protein 9
lp_2446	-	-	2196119	2196259	motifs_CcpAfamily_lp3625GOOFE_MEME.txt	-	2196404	2196419	-145	-160	9.33e-06	ATGCAAAAGTTTCTGT	prophage Lp2 protein 11
lp_2445	-	-	2195772	2196077	motifs_CcpAfamily_lp3625GOOFE_MEME.txt	-	2196404	2196419	-327	-342	9.33e-06	ATGCAAAAGTTTCTGT	prophage Lp2 protein 12
lp_2580	-	+	2298515	2300527	motifs_CcpAfamily_lp3625GOOFE_MEME.txt	+	2300017	2300032	1502	1517	9.33e-06	AAGCAAACGTTATATT	alkaline phosphatase superfamily protein
lp_3551	xpk2	+	3169067	3171478	motifs_CcpAfamily_lp3625GOOFE_MEME.txt	+	3170833	3170848	1766	1781	9.33e-06	AAGCAAACAATTGATT	putative phosphoketolase
lp_0121	-	+	107784	108563	motifs_CcpAfamily_lp3625GOOFE_MEME.txt	-	108123	108138	339	354	1.11e-05	TCTGTAACGTTTGCTT	hypothetical protein
lp_0232	pts2A	+	212878	213327	motifs_CcpAfamily_lp3625GOOFE_MEME.txt	-	212783	212798	-95	-80	1.11e-05	TCATAAACGTCTGCGT	mannitol PTS, EIIA
lp_0612	trmH	+	583127	583894	motifs_CcpAfamily_lp3625GOOFE_MEME.txt	+	582801	582816	-326	-311	1.11e-05	TCGCCAACATTTGATT	tRNA/rRNA methyltransferase
lp_2660	est1	-	2365532	2366380	motifs_CcpAfamily_lp3625GOOFE_MEME.txt	+	2366722	2366737	-342	-357	1.11e-05	TCGCAGCCGTTTGATT	acetylesterase
lp_3510	-	+	3124306	3125394	motifs_CcpAfamily_lp3625GOOFE_MEME.txt	+	3124803	3124818	497	512	1.11e-05	TAGCGAACGTTTTCGT	hypothetical protein
lp_3629	bgl	-	3242953	3244344	motifs_CcpAfamily_lp3625GOOFE_MEME.txt	+	3244421	3244436	-77	-92	1.11e-05	TCACTAACGTTGGCTT	beta-glucosidase
lp_0331	-	-	303146	304462	motifs_CcpAfamily_lp3625GOOFE_MEME.txt	+	304685	304700	-223	-238	1.19e-05	TATCTAACGTTTGGTT	sugar transport protein
lp_0368	choQ	+	336039	337010	motifs_CcpAfamily_lp3625GOOFE_MEME.txt	-	336378	336393	339	354	1.19e-05	CATCAATCGTTTGATT	glycine betaine/carnitine/choline ABC transporter, ATP-binding protein
lp_0439	pts8C	+	392220	393575	motifs_CcpAfamily_lp3625GOOFE_MEME.txt	-	393033	393048	813	828	1.19e-05	TAATAAACGTTTGGTT	cellobiose PTS, EIIC
lp_0466	purR	+	417214	418050	motifs_CcpAfamily_lp3625GOOFE_MEME.txt	+	417148	417163	-66	-51	1.19e-05	TTCCGAACGTTTGTGT	purine operon repressor
lp_1460	-	+	1335717	1336358	motifs_CcpAfamily_lp3625GOOFE_MEME.txt	-	1335789	1335804	72	87	1.19e-05	TTTCAATCGTTTGGGT	hypothetical protein
lp_1459	-	-	1335225	1335548	motifs_CcpAfamily_lp3625GOOFE_MEME.txt	-	1335789	1335804	-241	-256	1.19e-05	TTTCAATCGTTTGGGT	hypothetical protein
lp_1660	-	+	1513913	1514863	motifs_CcpAfamily_lp3625GOOFE_MEME.txt	+	1513805	1513820	-108	-93	1.19e-05	CAACAAACGATTGATT	oxidoreductase
lp_1721	-	+	1558116	1559465	motifs_CcpAfamily_lp3625GOOFE_MEME.txt	-	1557687	1557702	-429	-414	1.19e-05	CAACAATCGTTTGTTT	4-aminobutyrate aminotransferase
lp_1754	-	+	1593100	1593441	motifs_CcpAfamily_lp3625GOOFE_MEME.txt	+	1593360	1593375	260	275	1.19e-05	TCTGAAACGTTTGTCT	methylase (putative)
lp_0358	-	-	325748	326257	motifs_CcpAfamily_lp3625GOOFE_MEME.txt	-	326536	326551	-279	-294	1.51e-05	ATTCAAGGGTTTGATT	hypothetical protein
lp_0371	glpD	+	340417	342246	motifs_CcpAfamily_lp3625GOOFE_MEME.txt	+	340465	340480	48	63	1.51e-05	AATGAAACGTTAGATT	glycerol-3-phosphate dehydrogenase
lp_0481	pyrG	+	429204	430817	motifs_CcpAfamily_lp3625GOOFE_MEME.txt	+	429312	429327	108	123	1.51e-05	ATTCAAAAGTTTGATC	CTP synthetase
lp_0578	npsA	+	536024	551893	motifs_CcpAfamily_lp3625GOOFE_MEME.txt	+	538676	538691	2652	2667	1.51e-05	AATCCAATGTTTGATT	non-ribosomal peptide synthetase NpsA
lp_0578	npsA	+	536024	551893	motifs_CcpAfamily_lp3625GOOFE_MEME.txt	+	543431	543446	7407	7422	1.51e-05	AAACAAATTTTTGATT	non-ribosomal peptide synthetase NpsA
lp_0643	-	+	600953	601885	motifs_CcpAfamily_lp3625GOOFE_MEME.txt	-	600554	600569	-399	-384	1.51e-05	ATACAAACGATTCTTT	prophage Lp1 protein 20
lp_0706	-	+	648340	648687	motifs_CcpAfamily_lp3625GOOFE_MEME.txt	-	648302	648317	-38	-23	1.51e-05	ATTTAAGCGTTTGTTT	hypothetical protein
lp_0815	-	+	754186	756315	motifs_CcpAfamily_lp3625GOOFE_MEME.txt	-	753874	753889	-312	-297	1.51e-05	ATTCCAACGGTTGTTT	Na(+)/H(+) antiporter (putative)
lp_0846	-	-	785253	785414	motifs_CcpAfamily_lp3625GOOFE_MEME.txt	-	785418	785433	-4	-19	1.51e-05	ATACAAAGGTGTGATT	hypothetical protein
lp_0848	-	+	785694	787001	motifs_CcpAfamily_lp3625GOOFE_MEME.txt	-	785418	785433	-276	-261	1.51e-05	ATACAAAGGTGTGATT	transport protein
lp_1086	aroB	+	988561	989646	motifs_CcpAfamily_lp3625GOOFE_MEME.txt	+	988255	988270	-306	-291	1.51e-05	ATTCGAACGTTTGATA	3-dehydroquinate synthase
lp_1583	-	+	1445031	1445966	motifs_CcpAfamily_lp3625GOOFE_MEME.txt	-	1445534	1445549	503	518	1.51e-05	ATTGAAACGTTTGTGC	hypothetical protein
lp_1632	smc	+	1485226	1488783	motifs_CcpAfamily_lp3625GOOFE_MEME.txt	+	1485880	1485895	654	669	1.51e-05	AAACAAAAATTTGATT	cell division protein Smc
lp_2289	-	+	2065991	2066509	motifs_CcpAfamily_lp3625GOOFE_MEME.txt	+	2065807	2065822	-184	-169	1.51e-05	AATAAAACGTATGTTT	hypothetical protein
lp_2287	ruvA	-	2065179	2065790	motifs_CcpAfamily_lp3625GOOFE_MEME.txt	+	2065807	2065822	-17	-32	1.51e-05	AATAAAACGTATGTTT	holliday junction DNA helicase RuvA
lp_2369	atpE	-	2139759	2139971	motifs_CcpAfamily_lp3625GOOFE_MEME.txt	-	2140062	2140077	-91	-106	1.51e-05	ATTCAAGCGTTCGTGT	H(+)-transporting two-sector ATPase, C subunit
lp_2368	atpF	-	2139190	2139705	motifs_CcpAfamily_lp3625GOOFE_MEME.txt	-	2140062	2140077	-357	-372	1.51e-05	ATTCAAGCGTTCGTGT	H(+)-transporting two-sector ATPase, B subunit
lp_2541	-	+	2266647	2267645	motifs_CcpAfamily_lp3625GOOFE_MEME.txt	+	2266637	2266652	-10	5	1.51e-05	ATTGAAACGTATGATT	ABC transporter, substrate binding protein
lp_2540	-	-	2266276	2266533	motifs_CcpAfamily_lp3625GOOFE_MEME.txt	+	2266637	2266652	-104	-119	1.51e-05	ATTGAAACGTATGATT	hypothetical protein
lp_3342	-	+	2975421	2975921	motifs_CcpAfamily_lp3625GOOFE_MEME.txt	-	2975427	2975442	6	21	1.51e-05	ATTTAAACGTTGGTTT	low temperature requirement C protein (putative)
lp_3341	-	-	2974317	2975213	motifs_CcpAfamily_lp3625GOOFE_MEME.txt	-	2975427	2975442	-214	-229	1.51e-05	ATTTAAACGTTGGTTT	cell surface hydrolase, membrane-bound (putative)
lp_0002	dnaN	+	1546	2685	motifs_CcpAfamily_lp3625GOOFE_MEME.txt	-	950	965	-596	-581	1.88e-05	TCTCGCACGTTTGAGT	DNA-directed DNA polymerase III, beta chain
lp_0077	-	+	75275	75961	motifs_CcpAfamily_lp3625GOOFE_MEME.txt	-	75446	75461	171	186	1.88e-05	TTACCAACGCTTGCTT	hypothetical protein
lp_0145	-	+	125521	126897	motifs_CcpAfamily_lp3625GOOFE_MEME.txt	-	126229	126244	708	723	1.88e-05	TTTCAAACTGTTGCTT	hypothetical protein
lp_0350	hicD1	+	320360	321319	motifs_CcpAfamily_lp3625GOOFE_MEME.txt	-	320013	320028	-347	-332	1.88e-05	TTTCAATAGTTTGCGT	L-2-hydroxyisocaproate dehydrogenase
lp_0440	pbg1	+	393593	395029	motifs_CcpAfamily_lp3625GOOFE_MEME.txt	+	394071	394086	478	493	1.88e-05	TTGCAAAAGTATGTTT	6-phospho-beta-glucosidase
lp_0445	-	+	399661	400455	motifs_CcpAfamily_lp3625GOOFE_MEME.txt	+	399826	399841	165	180	1.88e-05	TCACAAAAGTTTGATG	hypothetical protein
lp_0466	purR	+	417214	418050	motifs_CcpAfamily_lp3625GOOFE_MEME.txt	-	417228	417243	14	29	1.88e-05	TATTAAACGTTCGCTT	purine operon repressor
lp_0578	npsA	+	536024	551893	motifs_CcpAfamily_lp3625GOOFE_MEME.txt	-	546398	546413	10374	10389	1.88e-05	TTGCAAAAATTTGTTT	non-ribosomal peptide synthetase NpsA
lp_0675	-	+	621869	623743	motifs_CcpAfamily_lp3625GOOFE_MEME.txt	+	622829	622844	960	975	1.88e-05	TTTCAATCGTTTGCGG	prophage Lp1 protein 52, endolysin
lp_0725	-	+	663325	664002	motifs_CcpAfamily_lp3625GOOFE_MEME.txt	+	663293	663308	-32	-17	1.88e-05	TCACAAACTTTTAATT	redox-sensing transcriptional repressor Rex
lp_0723	-	-	661174	663156	motifs_CcpAfamily_lp3625GOOFE_MEME.txt	+	663293	663308	-137	-152	1.88e-05	TCACAAACTTTTAATT	ABC transporter, ATP-binding protein
lp_0941	-	+	873765	874682	motifs_CcpAfamily_lp3625GOOFE_MEME.txt	-	874420	874435	655	670	1.88e-05	TTATAAACTTTTGCTT	integrase
lp_1262	oppB	+	1148278	1149207	motifs_CcpAfamily_lp3625GOOFE_MEME.txt	+	1148797	1148812	519	534	1.88e-05	TTACCAACGTTAGCTT	oligopeptide ABC transporter, permease protein
lp_1379	cysC	+	1263732	1264355	motifs_CcpAfamily_lp3625GOOFE_MEME.txt	-	1263371	1263386	-361	-346	1.88e-05	TTACGAACGATTGCGT	adenylylsulfate kinase
lp_1393	-	+	1275328	1277322	motifs_CcpAfamily_lp3625GOOFE_MEME.txt	-	1276768	1276783	1440	1455	1.88e-05	TCACAAACGTTGGTTG	ABC transporter, ATP-binding and permease protein
lp_1532	-	+	1400251	1400607	motifs_CcpAfamily_lp3625GOOFE_MEME.txt	-	1400171	1400186	-80	-65	1.88e-05	TTGCTAACGTTTGTGG	hypothetical protein
lp_1674	fabG1	+	1525467	1526195	motifs_CcpAfamily_lp3625GOOFE_MEME.txt	-	1525256	1525271	-211	-196	1.88e-05	TTACCAACGTTTCCTT	3-oxoacyl-[acyl-carrier protein] reductase
lp_1730	map3	+	1566381	1568627	motifs_CcpAfamily_lp3625GOOFE_MEME.txt	-	1566440	1566455	59	74	1.88e-05	TTGCAGCCGTTTGTTT	maltose phosphorylase
lp_1737	dinG	+	1574877	1577681	motifs_CcpAfamily_lp3625GOOFE_MEME.txt	+	1577007	1577022	2130	2145	1.88e-05	TCACCACCGTTTGATT	ATP-dependent helicase DinG
lp_1756	-	+	1594001	1595146	motifs_CcpAfamily_lp3625GOOFE_MEME.txt	+	1593650	1593665	-351	-336	1.88e-05	TTGGAAACGGTTGAGT	hypothetical protein
lp_1780	lspA	+	1612454	1612903	motifs_CcpAfamily_lp3625GOOFE_MEME.txt	+	1612201	1612216	-253	-238	1.88e-05	TCACACACGTTTAATT	signal peptidase II
lp_1838	-	-	1659140	1660099	motifs_CcpAfamily_lp3625GOOFE_MEME.txt	-	1660171	1660186	-72	-87	1.88e-05	TAACAACCGCTTGCTT	transcription regulator
lp_2083	-	+	1878197	1878544	motifs_CcpAfamily_lp3625GOOFE_MEME.txt	+	1877815	1877830	-382	-367	1.88e-05	TAACCACCGTTTGCTT	hypothetical protein
lp_2124	-	-	1918029	1919231	motifs_CcpAfamily_lp3625GOOFE_MEME.txt	+	1919268	1919283	-37	-52	1.88e-05	TAGCGAACGGTTGTTT	multidrug transport protein
lp_2125	rpsO	-	1919368	1919637	motifs_CcpAfamily_lp3625GOOFE_MEME.txt	-	1919911	1919926	-274	-289	1.88e-05	TTACGGACGTTTGCTT	ribosomal protein S15
lp_2876	-	-	2560628	2560849	motifs_CcpAfamily_lp3625GOOFE_MEME.txt	+	2560936	2560951	-87	-102	1.88e-05	TAGCAAACATCTGATT	hypothetical protein
lp_2963	-	+	2637212	2637835	motifs_CcpAfamily_lp3625GOOFE_MEME.txt	-	2637408	2637423	196	211	1.88e-05	TTTGAAACGGTTGCTT	transcription regulator (putative)
lp_2961	-	-	2636189	2637112	motifs_CcpAfamily_lp3625GOOFE_MEME.txt	-	2637408	2637423	-296	-311	1.88e-05	TTTGAAACGGTTGCTT	metal-dependent hydrolase (putative)
lp_3303	-	-	2937550	2938965	motifs_CcpAfamily_lp3625GOOFE_MEME.txt	-	2939060	2939075	-95	-110	1.88e-05	TAGCAAACTTTTTTGT	multidrug transport protein (putative)
lp_3486	lacS2	-	3097011	3098969	motifs_CcpAfamily_lp3625GOOFE_MEME.txt	-	3099240	3099255	-271	-286	1.88e-05	TTGTAAACGTATGAGT	sugar transport protein
lp_3551	xpk2	+	3169067	3171478	motifs_CcpAfamily_lp3625GOOFE_MEME.txt	-	3169057	3169072	-10	5	1.88e-05	TTGCAAATATTTGTTT	putative phosphoketolase
lp_3627	agl6	-	3241118	3242794	motifs_CcpAfamily_lp3625GOOFE_MEME.txt	+	3242925	3242940	-131	-146	1.88e-05	TCACTAACGTTAGTTT	alpha-glucosidase
lp_3205	-	+	2856108	2856941	motifs_CcpAfamily_lp3625GOOFE_MEME.txt	-	2856921	2856936	813	828	1.91e-05	TTATAAACGTTTGAAT	hypothetical protein
lp_0210	ack1	+	193763	194950	motifs_CcpAfamily_lp3625GOOFE_MEME.txt	-	193907	193922	144	159	2.21e-05	TTTCAAACTTTTGATG	acetate kinase
lp_0540	-	+	491040	492644	motifs_CcpAfamily_lp3625GOOFE_MEME.txt	-	492068	492083	1028	1043	2.21e-05	TAACAAGCGATTGATT	integral membrane protein
lp_0579	panD	+	551916	552308	motifs_CcpAfamily_lp3625GOOFE_MEME.txt	-	551858	551873	-58	-43	2.21e-05	TTTCAATCATTTGTTT	aspartate 1-decarboxylase precursor
lp_0726	-	-	664167	664814	motifs_CcpAfamily_lp3625GOOFE_MEME.txt	+	664824	664839	-10	-25	2.21e-05	TTTTAAAAGTTTGATT	membrane-bound protease, CAAX family
lp_0727	groES	+	665004	665288	motifs_CcpAfamily_lp3625GOOFE_MEME.txt	+	664824	664839	-180	-165	2.21e-05	TTTTAAAAGTTTGATT	GroES co-chaperonin
lp_0854	birA2	+	793924	794913	motifs_CcpAfamily_lp3625GOOFE_MEME.txt	+	794152	794167	228	243	2.21e-05	TTACCACCGTTTGATT	biotin--[acetyl-CoA-carboxylase] ligase and biotin operon repressor
lp_0918	-	+	848004	850967	motifs_CcpAfamily_lp3625GOOFE_MEME.txt	-	850623	850638	2619	2634	2.21e-05	TAACAAACATTTGATC	hypothetical protein
lp_0992	-	+	918586	919050	motifs_CcpAfamily_lp3625GOOFE_MEME.txt	+	918351	918366	-235	-220	2.21e-05	TTAAAATCGTTTGATT	hypothetical protein
lp_1185	cps1I	+	1082317	1083483	motifs_CcpAfamily_lp3625GOOFE_MEME.txt	+	1082039	1082054	-278	-263	2.21e-05	TAACAAAAGTTTATTT	polysaccharide polymerase
lp_1584	-	+	1445956	1446912	motifs_CcpAfamily_lp3625GOOFE_MEME.txt	-	1445844	1445859	-112	-97	2.21e-05	TTTCAATCGCTTGTTT	hypothetical protein
lp_1663	-	+	1515786	1517024	motifs_CcpAfamily_lp3625GOOFE_MEME.txt	+	1515641	1515656	-145	-130	2.21e-05	TTAGAATCGTTTGTGT	integral membrane protein
lp_1729	-	+	1565021	1566367	motifs_CcpAfamily_lp3625GOOFE_MEME.txt	-	1564984	1564999	-37	-22	2.21e-05	TATCAATCGCTTGAGT	sugar transport protein (putative)
lp_1754	-	+	1593100	1593441	motifs_CcpAfamily_lp3625GOOFE_MEME.txt	-	1592783	1592798	-317	-302	2.21e-05	TTTCATACGGTTGTTT	methylase (putative)
lp_2453	-	+	2199896	2201644	motifs_CcpAfamily_lp3625GOOFE_MEME.txt	+	2199584	2199599	-312	-297	2.21e-05	TTACAAACGTGGGTGT	prophage Lp2 protein 4
lp_2660	est1	-	2365532	2366380	motifs_CcpAfamily_lp3625GOOFE_MEME.txt	-	2366409	2366424	-29	-44	2.21e-05	TATACAACGTTTGTGT	acetylesterase
lp_3044	amd	+	2706304	2707503	motifs_CcpAfamily_lp3625GOOFE_MEME.txt	+	2706964	2706979	660	675	2.21e-05	TTACAAACCGTTGTTT	aminoacylase
lp_3313	pflB2	+	2949059	2951317	motifs_CcpAfamily_lp3625GOOFE_MEME.txt	+	2949018	2949033	-41	-26	2.21e-05	TATCAATCATTTGATT	formate C-acetyltransferase
lp_3643	-	-	3262328	3263245	motifs_CcpAfamily_lp3625GOOFE_MEME.txt	+	3263404	3263419	-159	-174	2.21e-05	TATCAAAGGTCTGTGT	sugar ABC transporter, permease protein
lp_1413	pbp2A	+	1292852	1294981	motifs_CcpAfamily_lp3625GOOFE_MEME.txt	-	1294130	1294145	1278	1293	2.25e-05	CCCCAAAAGTTTGCTT	penicillin binding protein 2A
lp_1197	cps2A	+	1090911	1091681	motifs_CcpAfamily_lp3625GOOFE_MEME.txt	-	1091192	1091207	281	296	2.35e-05	ACCATAACGTTTGCTT	exopolysaccharide biosynthesis protein
lp_3390	-	+	3006114	3007280	motifs_CcpAfamily_lp3625GOOFE_MEME.txt	+	3006839	3006854	725	740	2.35e-05	AGGTAAACGTTGGCGT	prophage Lp4 protein 1, integrase
lp_0589	accB1	+	563278	563679	motifs_CcpAfamily_lp3625GOOFE_MEME.txt	+	562923	562938	-355	-340	2.43e-05	CCGCAAACGGATGCGT	acetyl-CoA carboxylase, biotin carboxyl carrier protein
lp_0705	holB	+	647296	648315	motifs_CcpAfamily_lp3625GOOFE_MEME.txt	+	647317	647332	21	36	2.43e-05	GCGCAAACGTTAGCGG	DNA polymerase III subunit delta
lp_1128	cydC	+	1026446	1028179	motifs_CcpAfamily_lp3625GOOFE_MEME.txt	-	1027127	1027142	681	696	2.43e-05	CCGCCATCGTTTGCTT	cytochrome D ABC transporter, ATP-binding and permease protein
lp_1265	oppF	+	1151347	1152312	motifs_CcpAfamily_lp3625GOOFE_MEME.txt	-	1151275	1151290	-72	-57	2.43e-05	CCGCAAACTTTTGCTG	oligopeptide ABC transporter, ATP-binding protein
lp_1102	-	+	1000553	1001971	motifs_CcpAfamily_lp3625GOOFE_MEME.txt	+	1001027	1001042	474	489	2.49e-05	GCTGAAACGTTTGGTT	cation transport protein
lp_1737	dinG	+	1574877	1577681	motifs_CcpAfamily_lp3625GOOFE_MEME.txt	+	1576305	1576320	1428	1443	2.49e-05	CGGCAGACGTTTGATT	ATP-dependent helicase DinG
lp_2716	ica3	+	2416287	2417615	motifs_CcpAfamily_lp3625GOOFE_MEME.txt	-	2417144	2417159	857	872	2.49e-05	TGCCCAACGTTTGCGT	glycosyltransferase (putative)
lp_3603	-	+	3219914	3220636	motifs_CcpAfamily_lp3625GOOFE_MEME.txt	-	3220357	3220372	443	458	2.49e-05	GGGCAAACATTTGATT	hypothetical protein
lp_0098	-	+	88467	89246	motifs_CcpAfamily_lp3625GOOFE_MEME.txt	-	88076	88091	-391	-376	2.69e-05	ACGTCAACGTTCGCTT	adenylyl transferase (putative)
lp_0183	-	+	164129	164401	motifs_CcpAfamily_lp3625GOOFE_MEME.txt	+	164019	164034	-110	-95	2.69e-05	ACGCGAATTTTTGCGT	integral membrane protein
lp_0232	pts2A	+	212878	213327	motifs_CcpAfamily_lp3625GOOFE_MEME.txt	-	212893	212908	15	30	2.69e-05	ACGCAATCATTTTCTT	mannitol PTS, EIIA
lp_1350	nox6	+	1239260	1240375	motifs_CcpAfamily_lp3625GOOFE_MEME.txt	+	1239965	1239980	705	720	2.69e-05	ACGGAAACACTTGCTT	NADH oxidase
lp_1558	pheS	+	1423217	1424263	motifs_CcpAfamily_lp3625GOOFE_MEME.txt	+	1423727	1423742	510	525	2.69e-05	ACGCAGACGTCTGCTG	phenylalanine--tRNA ligase, alpha chain
lp_1908	-	+	1725556	1726761	motifs_CcpAfamily_lp3625GOOFE_MEME.txt	+	1725844	1725859	288	303	2.69e-05	ACGCAGTCGATTGCTT	integral membrane protein
lp_2604	-	-	2323887	2324867	motifs_CcpAfamily_lp3625GOOFE_MEME.txt	-	2324937	2324952	-70	-85	2.69e-05	ACGCAAACTTGAGCTT	oxidoreductase
lp_2696	-	-	2397220	2398329	motifs_CcpAfamily_lp3625GOOFE_MEME.txt	-	2398488	2398503	-159	-174	2.69e-05	ACGCAAAACTTTGCTG	integral membrane protein
lp_3534	agl5	+	3151784	3154084	motifs_CcpAfamily_lp3625GOOFE_MEME.txt	+	3151820	3151835	36	51	2.69e-05	ACGATCACGTTTGCTT	alpha-glucosidase
lp_3568	nanA	+	3187588	3188466	motifs_CcpAfamily_lp3625GOOFE_MEME.txt	+	3188084	3188099	496	511	2.69e-05	ACGCAGACTTTTACTT	N-acetylneuraminate lyase
lp_3660	rbsK3	-	3280329	3281249	motifs_CcpAfamily_lp3661GOOFE_MEME.txt	-	3281293	3281308	-44	-59	3.37e-09	CATAAAACGTTTTAAT	ribokinase
lp_0215	-	+	196433	197953	motifs_CcpAfamily_lp3661GOOFE_MEME.txt	+	197628	197643	1195	1210	1.02e-07	AATATAACGTTTTAAT	ABC transporter, ATP-binding protein
lp_3463	glpF6	+	3067906	3068556	motifs_CcpAfamily_lp3661GOOFE_MEME.txt	+	3067741	3067756	-165	-150	1.59e-07	CATAAAACGTTTTTAT	glycerol uptake facilitator protein
lp_3461	-	-	3066327	3067520	motifs_CcpAfamily_lp3661GOOFE_MEME.txt	+	3067741	3067756	-221	-236	1.59e-07	CATAAAACGTTTTTAT	hypothetical protein
lp_0446	ppx1	+	400625	401542	motifs_CcpAfamily_lp3661GOOFE_MEME.txt	-	400320	400335	-305	-290	2.87e-07	AATAAAACTTTTTAAA	exopolyphosphatase
lp_0441	-	+	395150	396046	motifs_CcpAfamily_lp3661GOOFE_MEME.txt	+	394954	394969	-196	-181	2.38e-06	TCTAAAACGTTATAAA	sugar kinase and transcription regulator
lp_0910	-	+	838126	840432	motifs_CcpAfamily_lp3661GOOFE_MEME.txt	-	839215	839230	1089	1104	2.38e-06	AGTAAATCGATTTAAT	DNA helicase (putative)
lp_1627	recG	+	1480673	1482712	motifs_CcpAfamily_lp3661GOOFE_MEME.txt	-	1480604	1480619	-69	-54	2.38e-06	AAAAAAACGTTTCAAT	ATP-dependent DNA helicase RecG
lp_1685	-	+	1533671	1534558	motifs_CcpAfamily_lp3661GOOFE_MEME.txt	-	1534134	1534149	463	478	2.38e-06	AATAAAACGTCATAAT	transcription regulator
lp_1722	-	+	1559482	1560981	motifs_CcpAfamily_lp3661GOOFE_MEME.txt	-	1559493	1559508	11	26	2.38e-06	AGTTAACCGTTTTAAT	amino acid transport protein
lp_1745	-	+	1583291	1583962	motifs_CcpAfamily_lp3661GOOFE_MEME.txt	+	1582998	1583013	-293	-278	2.38e-06	ACTAAAACGATTAAAT	amino acid ABC transporter, permease protein
lp_1974	-	+	1785694	1786512	motifs_CcpAfamily_lp3661GOOFE_MEME.txt	+	1785623	1785638	-71	-56	2.38e-06	AGTAAATCGTTTTCAT	hypothetical protein
lp_1973	rpsU	-	1785273	1785461	motifs_CcpAfamily_lp3661GOOFE_MEME.txt	+	1785623	1785638	-162	-177	2.38e-06	AGTAAATCGTTTTCAT	ribosomal protein S21
lp_1972	-	-	1784788	1785231	motifs_CcpAfamily_lp3661GOOFE_MEME.txt	+	1785623	1785638	-392	-407	2.38e-06	AGTAAATCGTTTTCAT	hypothetical protein
lp_2564	-	+	2283905	2285068	motifs_CcpAfamily_lp3661GOOFE_MEME.txt	+	2284663	2284678	758	773	2.38e-06	AGTCAAACATTTTAAT	integral membrane protein
lp_2596	pflA1	-	2313948	2314751	motifs_CcpAfamily_lp3661GOOFE_MEME.txt	+	2314846	2314861	-95	-110	2.38e-06	AATAAAATGTTATAAT	formate acetyltransferase activating enzyme
lp_2597	-	+	2314887	2315642	motifs_CcpAfamily_lp3661GOOFE_MEME.txt	+	2314846	2314861	-41	-26	2.38e-06	AATAAAATGTTATAAT	transcription regulator
lp_2703	pyrB	-	2406211	2407146	motifs_CcpAfamily_lp3661GOOFE_MEME.txt	-	2407269	2407284	-123	-138	2.38e-06	AATAAAACCATTTAAT	aspartate carbamoyltransferase catalytic subunit
lp_3092	gabD	+	2751334	2752746	motifs_CcpAfamily_lp3661GOOFE_MEME.txt	-	2752128	2752143	794	809	2.38e-06	AATAAAGCGTTTTGAT	succinate-semialdehyde dehydrogenase (NAD(P)+)
lp_3198	parB1	-	2850496	2851386	motifs_CcpAfamily_lp3661GOOFE_MEME.txt	-	2851625	2851640	-239	-254	2.38e-06	ACAAAAACATTTTAAT	chromosome partitioning protein, DNA-binding protein
lp_3529	bglG5	-	3145663	3146514	motifs_CcpAfamily_lp3661GOOFE_MEME.txt	+	3146619	3146634	-105	-120	2.38e-06	AGTAACACGCTTTAAT	transcription antiterminator
lp_0163	-	+	140318	141859	motifs_CcpAfamily_lp3661GOOFE_MEME.txt	+	141448	141463	1130	1145	3.36e-06	CGTAAAACGCTTGAAT	hypothetical protein
lp_0391	-	+	356779	357057	motifs_CcpAfamily_lp3661GOOFE_MEME.txt	-	356076	356091	-703	-688	3.36e-06	CGAAAAACCTTTTAAT	integral membrane protein
lp_1183	cps1G	+	1080249	1081379	motifs_CcpAfamily_lp3661GOOFE_MEME.txt	+	1080506	1080521	257	272	3.36e-06	CGTAATACATTTTAAT	glycosyltransferase
lp_1329	dgk2	-	1224048	1224695	motifs_CcpAfamily_lp3661GOOFE_MEME.txt	+	1224738	1224753	-43	-58	3.36e-06	CAAAAAAAGTTTTAAT	deoxyguanosine kinase
lp_1747	-	+	1584929	1585429	motifs_CcpAfamily_lp3661GOOFE_MEME.txt	-	1584618	1584633	-311	-296	3.36e-06	CGTAAAACGTGTAAAT	hypothetical protein
lp_2179	-	-	1969129	1969470	motifs_CcpAfamily_lp3661GOOFE_MEME.txt	-	1969618	1969633	-148	-163	3.36e-06	CATCACACGTTTTAAT	hypothetical protein
lp_0515	-	+	461108	461668	motifs_CcpAfamily_lp3661GOOFE_MEME.txt	-	461166	461181	58	73	5.56e-06	ACTAAACCGTTATAAA	hypothetical protein
lp_0578	npsA	+	536024	551893	motifs_CcpAfamily_lp3661GOOFE_MEME.txt	+	548314	548329	12290	12305	5.56e-06	AGTTAAACGTATTACT	non-ribosomal peptide synthetase NpsA
lp_0631	-	-	595426	595788	motifs_CcpAfamily_lp3661GOOFE_MEME.txt	+	596131	596146	-343	-358	5.56e-06	AAAAAAACGTGTTAAA	prophage Lp1 protein 8
lp_0754	hprK	+	688895	689842	motifs_CcpAfamily_lp3661GOOFE_MEME.txt	+	688745	688760	-150	-135	5.56e-06	AATAAAGCGCTTTAAA	HPr kinase/phosphorylase
lp_1011	dgk1	+	932207	932842	motifs_CcpAfamily_lp3661GOOFE_MEME.txt	-	932279	932294	72	87	5.56e-06	CGTAAAACGCTTTAGA	deoxyguanosine kinase
lp_1116	mleR1	-	1014055	1014957	motifs_CcpAfamily_lp3661GOOFE_MEME.txt	+	1015027	1015042	-70	-85	5.56e-06	ACTATAACATTTTACT	malolactic regulator
lp_1118	mleS	+	1015132	1016775	motifs_CcpAfamily_lp3661GOOFE_MEME.txt	+	1015027	1015042	-105	-90	5.56e-06	ACTATAACATTTTACT	malolactic enzyme
lp_1517	rplT	+	1388799	1389155	motifs_CcpAfamily_lp3661GOOFE_MEME.txt	-	1388763	1388778	-36	-21	5.56e-06	ACTAAAACGTTGTGAA	50S ribosomal protein L20
lp_1864	ctpA	-	1684428	1685906	motifs_CcpAfamily_lp3661GOOFE_MEME.txt	-	1686139	1686154	-233	-248	5.56e-06	CATAAAACATTTTATA	carboxy-terminal processing proteinase
lp_2788	panE2	+	2477881	2478900	motifs_CcpAfamily_lp3661GOOFE_MEME.txt	+	2477851	2477866	-30	-15	5.56e-06	AATAAATCATTTTAAA	2-dehydropantoate 2-reductase
lp_0005	recF	+	3444	4568	motifs_CcpAfamily_lp3661GOOFE_MEME.txt	+	3068	3083	-376	-361	7.73e-06	CCTAAATCGTCTTAAA	recombination protein F
lp_0381	-	+	352126	352668	motifs_CcpAfamily_lp3661GOOFE_MEME.txt	-	352177	352192	51	66	7.73e-06	CATAAAAATTTTTAAA	hypothetical protein
lp_0446	ppx1	+	400625	401542	motifs_CcpAfamily_lp3661GOOFE_MEME.txt	+	400368	400383	-257	-242	7.73e-06	CAAAAAACGATTTAAA	exopolyphosphatase
lp_0452	-	+	405940	406368	motifs_CcpAfamily_lp3661GOOFE_MEME.txt	-	405378	405393	-562	-547	7.73e-06	CATAAATCATTTTAAA	hypothetical protein
lp_0461	-	+	414158	415102	motifs_CcpAfamily_lp3661GOOFE_MEME.txt	+	414510	414525	352	367	7.73e-06	GGTATGACGTTTTAAT	cell surface hydrolase, membrane-bound (putative)
lp_0610	cysS	+	581313	582725	motifs_CcpAfamily_lp3661GOOFE_MEME.txt	-	582168	582183	855	870	7.73e-06	GATCAACCGTTTTAAT	cysteine--tRNA ligase
lp_1051	rplF	+	959949	960485	motifs_CcpAfamily_lp3661GOOFE_MEME.txt	-	959810	959825	-139	-124	7.73e-06	CCTAAACCGTTTAAAA	50S ribosomal protein L6
lp_1184	cps1H	+	1081380	1082306	motifs_CcpAfamily_lp3661GOOFE_MEME.txt	-	1081527	1081542	147	162	7.73e-06	GCACAAACGTTTTAAT	glycosyltransferase (rhamnosyltransferase)
lp_1377	-	+	1260939	1262576	motifs_CcpAfamily_lp3661GOOFE_MEME.txt	-	1261848	1261863	909	924	7.73e-06	CAAAGAACGTTTTACT	hypothetical protein
lp_2224	-	+	2006399	2007034	motifs_CcpAfamily_lp3661GOOFE_MEME.txt	-	2006454	2006469	55	70	7.73e-06	CGTAACACGTTTTGCT	hypothetical protein
lp_2223	-	-	2005444	2006106	motifs_CcpAfamily_lp3661GOOFE_MEME.txt	-	2006454	2006469	-348	-363	7.73e-06	CGTAACACGTTTTGCT	GTP pyrophosphokinase (putative)
lp_2229	-	-	2011960	2012703	motifs_CcpAfamily_lp3661GOOFE_MEME.txt	+	2013010	2013025	-307	-322	7.73e-06	CGTATGACGTTTTACT	metal-dependent hydrolase of the beta-lactamase superfamily III (putative)
lp_2230	-	+	2012844	2013344	motifs_CcpAfamily_lp3661GOOFE_MEME.txt	+	2013010	2013025	166	181	7.73e-06	CGTATGACGTTTTACT	hypothetical protein
lp_3448	-	+	3056211	3056708	motifs_CcpAfamily_lp3661GOOFE_MEME.txt	+	3055118	3055133	-1093	-1078	7.73e-06	GGTAAAAAGCTTTAAT	hypothetical protein
lp_3470	lacR	+	3076797	3077807	motifs_CcpAfamily_lp3661GOOFE_MEME.txt	+	3076442	3076457	-355	-340	7.73e-06	CCTTAAACGCTTTAAA	transcription regulator of beta-galactosidase gene
lp_3483	lacL	+	3091775	3093655	motifs_CcpAfamily_lp3661GOOFE_MEME.txt	+	3091504	3091519	-271	-256	7.73e-06	CGTAAATAGTTTTACT	beta-galactosidase, large subunit
lp_3482	galK	-	3090328	3091491	motifs_CcpAfamily_lp3661GOOFE_MEME.txt	+	3091504	3091519	-13	-28	7.73e-06	CGTAAATAGTTTTACT	galactokinase
lp_3557	araT	-	3176519	3177919	motifs_CcpAfamily_lp3661GOOFE_MEME.txt	+	3178028	3178043	-109	-124	7.73e-06	GATAAAACGCTTTCAT	arabinose transport protein
lp_3579	nrpR5	-	3195516	3195953	motifs_CcpAfamily_lp3661GOOFE_MEME.txt	-	3196164	3196179	-211	-226	7.73e-06	CCTAAACCGTTTAAAA	negative regulator of proteolysis
lp_0078	-	+	75967	76851	motifs_CcpAfamily_lp3661GOOFE_MEME.txt	+	76210	76225	243	258	8.7e-06	ACTAACACCTTTTACA	transport protein
lp_0774	luxS	+	710128	710604	motifs_CcpAfamily_lp3661GOOFE_MEME.txt	+	710136	710151	8	23	8.7e-06	AGTAGAAAGTTTTACA	S-ribosylhomocysteinase
lp_1251	gnd1	-	1136023	1136919	motifs_CcpAfamily_lp3661GOOFE_MEME.txt	+	1136979	1136994	-60	-75	8.7e-06	AATAAAACTATTTACA	6-phosphogluconate dehydrogenase
lp_2551	hisC	-	2274693	2275763	motifs_CcpAfamily_lp3661GOOFE_MEME.txt	+	2275884	2275899	-121	-136	8.7e-06	ACTAAAACGTGATACA	histidinol-phosphate aminotransferase
lp_3469	lacA	-	3074499	3076550	motifs_CcpAfamily_lp3661GOOFE_MEME.txt	-	3076624	3076639	-74	-89	8.7e-06	AGTAAAACGGGTTACA	beta-galactosidase I
lp_3470	lacR	+	3076797	3077807	motifs_CcpAfamily_lp3661GOOFE_MEME.txt	-	3076624	3076639	-173	-158	8.7e-06	AGTAAAACGGGTTACA	transcription regulator of beta-galactosidase gene
lp_3612	iolG4	+	3228249	3229274	motifs_CcpAfamily_lp3661GOOFE_MEME.txt	+	3228568	3228583	319	334	8.7e-06	GCTTAAACGTTTTACG	myo-inositol 2-dehydrogenase
lp_0265	pts5ABC	+	239927	241897	motifs_CcpAfamily_lp3661GOOFE_MEME.txt	+	240944	240959	1017	1032	1.08e-05	GATGCAACGTTTTACT	beta-glucosides PTS, EIIABC
lp_0440	pbg1	+	393593	395029	motifs_CcpAfamily_lp3661GOOFE_MEME.txt	-	394713	394728	1120	1135	1.08e-05	CCTAAACCGTTTTCCA	6-phospho-beta-glucosidase
lp_0570	-	+	528944	529390	motifs_CcpAfamily_lp3661GOOFE_MEME.txt	+	528682	528697	-262	-247	1.08e-05	GGCAAGACGTTTTAAA	hypothetical protein
lp_0572	thrB	+	530751	531626	motifs_CcpAfamily_lp3661GOOFE_MEME.txt	+	530434	530449	-317	-302	1.08e-05	GGTAACACGTTTAACT	homoserine kinase
lp_0931	hpaG	+	861714	862544	motifs_CcpAfamily_lp3661GOOFE_MEME.txt	+	862221	862236	507	522	1.08e-05	GGTAAATCGTTTGAAA	2-hydroxyhepta-2,4-diene-1,7-dioateisomerase / 5-carboxymethyl-2-oxo-hex-3-ene-1,7-dioatedecarboxylase (putative)
lp_1469	-	+	1345938	1347239	motifs_CcpAfamily_lp3661GOOFE_MEME.txt	-	1346303	1346318	365	380	1.08e-05	CATAAAATGTTTTTCA	ABC transporter component (putative)
lp_1503	-	+	1375853	1376281	motifs_CcpAfamily_lp3661GOOFE_MEME.txt	+	1375664	1375679	-189	-174	1.08e-05	GCTAGAACGTTTTGAA	hypothetical protein
lp_1785	pgm5	+	1618383	1618982	motifs_CcpAfamily_lp3661GOOFE_MEME.txt	-	1617495	1617510	-888	-873	1.08e-05	GCTAAGACGTTTAAAA	phosphoglycerate mutase (putative)
lp_2196	murG	-	1982776	1983867	motifs_CcpAfamily_lp3661GOOFE_MEME.txt	-	1984151	1984166	-284	-299	1.08e-05	GGTAATACGTTTGAAA	N-acetylglucosaminyl transferase
lp_2780	pts20A	-	2472129	2472476	motifs_CcpAfamily_lp3661GOOFE_MEME.txt	-	2472611	2472626	-135	-150	1.08e-05	GCGAAAAAGTTTTAAA	cellobiose PTS, EIIA
lp_0739	secA	+	675572	677935	motifs_CcpAfamily_lp3661GOOFE_MEME.txt	+	677352	677367	1780	1795	1.14e-05	GGAAGAACGTTTTACA	translocase
lp_1032	rpsJ	+	952919	953227	motifs_CcpAfamily_lp3661GOOFE_MEME.txt	+	952675	952690	-244	-229	1.14e-05	GGTAACACGGTTTACA	ribosomal protein S10
lp_3246	-	-	2892771	2893394	motifs_CcpAfamily_lp3661GOOFE_MEME.txt	-	2893465	2893480	-71	-86	1.14e-05	GATAAAACTTTTGACA	hypothetical protein
lp_3247	fur	+	2893560	2894042	motifs_CcpAfamily_lp3661GOOFE_MEME.txt	-	2893465	2893480	-95	-80	1.14e-05	GATAAAACTTTTGACA	ferric uptake regulator
lp_0766	nox2	+	700545	701903	motifs_CcpAfamily_lp3661GOOFE_MEME.txt	+	700426	700441	-119	-104	1.25e-05	ATTGAATCGTTTTAAT	NADH oxidase
lp_0765	-	-	699681	700391	motifs_CcpAfamily_lp3661GOOFE_MEME.txt	+	700426	700441	-35	-50	1.25e-05	ATTGAATCGTTTTAAT	protein containing diguanylate cyclase/phosphodiesterase domain 2 (EAL)
lp_0790	pgk	+	726122	727324	motifs_CcpAfamily_lp3661GOOFE_MEME.txt	+	726159	726174	37	52	1.25e-05	ATAAAAAAGTTTTAAT	phosphoglycerate kinase
lp_0245	-	+	220941	221636	motifs_CcpAfamily_lp3661GOOFE_MEME.txt	-	221620	221635	679	694	1.4e-05	TATAAAACGTCATAAT	transcription regulator
lp_0423	plnG	+	376436	378586	motifs_CcpAfamily_lp3661GOOFE_MEME.txt	-	377608	377623	1172	1187	1.4e-05	TATAAACAGTTTTAAT	bacteriocin ABC-transporter, ATP-binding and permease protein PlnG
lp_1005	als	+	927175	928857	motifs_CcpAfamily_lp3661GOOFE_MEME.txt	-	927117	927132	-58	-43	1.4e-05	TAAAAAACGCTTTAAT	alpha-acetolactate synthase
lp_1056	secY	+	962068	963363	motifs_CcpAfamily_lp3661GOOFE_MEME.txt	+	961871	961886	-197	-182	1.4e-05	CTTAAACCGTTTTGAT	preprotein translocase SecY
lp_2134	-	-	1926502	1927065	motifs_CcpAfamily_lp3661GOOFE_MEME.txt	+	1927300	1927315	-235	-250	1.4e-05	TCCAAAACGTTTCAAT	N6-adenine-specific methylase (putative)
lp_2224	-	+	2006399	2007034	motifs_CcpAfamily_lp3661GOOFE_MEME.txt	-	2006391	2006406	-8	7	1.4e-05	TCTAACACGTTATAAT	hypothetical protein
lp_2223	-	-	2005444	2006106	motifs_CcpAfamily_lp3661GOOFE_MEME.txt	-	2006391	2006406	-285	-300	1.4e-05	TCTAACACGTTATAAT	GTP pyrophosphokinase (putative)
lp_2992	mntH2	+	2662015	2663607	motifs_CcpAfamily_lp3661GOOFE_MEME.txt	-	2661883	2661898	-132	-117	1.4e-05	TATAAAACATTCTAAT	manganese transport protein
lp_2991	-	-	2661014	2661685	motifs_CcpAfamily_lp3661GOOFE_MEME.txt	-	2661883	2661898	-198	-213	1.4e-05	TATAAAACATTCTAAT	transcription regulator
lp_3192	-	-	2844902	2845591	motifs_CcpAfamily_lp3661GOOFE_MEME.txt	+	2845638	2845653	-47	-62	1.4e-05	TACAATACGTTTTAAT	integral membrane protein
lp_3209	-	+	2860144	2860947	motifs_CcpAfamily_lp3661GOOFE_MEME.txt	-	2859874	2859889	-270	-255	1.4e-05	TATAAAAAGTGTTAAT	amino acid ABC transporter, substrate binding protein
lp_3502	-	+	3116289	3117194	motifs_CcpAfamily_lp3661GOOFE_MEME.txt	+	3116531	3116546	242	257	1.4e-05	TATTAAACGTTTTGAT	transcription regulator
lp_3634	-	+	3250441	3252588	motifs_CcpAfamily_lp3661GOOFE_MEME.txt	-	3251266	3251281	825	840	1.4e-05	TATAGAACGTTTGAAT	alpha-1,2-mannosidase (putative)
lp_3644	-	-	3263258	3264220	motifs_CcpAfamily_lp3661GOOFE_MEME.txt	-	3264392	3264407	-172	-187	1.4e-05	TAATAAACGTTTTAAT	sugar ABC transporter, permease protein
lp_0215	-	+	196433	197953	motifs_CcpAfamily_lp3661GOOFE_MEME.txt	-	196789	196804	356	371	1.85e-05	ACGAAAACGTTGTAAC	ABC transporter, ATP-binding protein
lp_0481	pyrG	+	429204	430817	motifs_CcpAfamily_lp3661GOOFE_MEME.txt	-	429927	429942	723	738	1.85e-05	AATAAATCGTCTTAAC	CTP synthetase
lp_0583	-	+	556435	556818	motifs_CcpAfamily_lp3661GOOFE_MEME.txt	+	556315	556330	-120	-105	1.85e-05	ACTGATACGTTTTATT	hypothetical protein
lp_0967	-	+	898709	899710	motifs_CcpAfamily_lp3661GOOFE_MEME.txt	+	898510	898525	-199	-184	1.85e-05	ATTAAAACATGTTAAA	hypothetical protein
lp_1034	rplD	+	953913	954536	motifs_CcpAfamily_lp3661GOOFE_MEME.txt	+	953809	953824	-104	-89	1.85e-05	AAAACAACGTTTTATT	50S ribosomal protein L4
lp_1083	tkt2	+	984596	986608	motifs_CcpAfamily_lp3661GOOFE_MEME.txt	-	984865	984880	269	284	1.85e-05	ACGAAAACGTTGTAAC	transketolase
lp_1153	-	+	1050588	1051166	motifs_CcpAfamily_lp3661GOOFE_MEME.txt	+	1050329	1050344	-259	-244	1.85e-05	AATAAAACAGTTTATT	transcription regulator (putative)
lp_1280	araT1	-	1164483	1165670	motifs_CcpAfamily_lp3661GOOFE_MEME.txt	+	1165792	1165807	-122	-137	1.85e-05	AAAAAAACGTGTTATT	hypothetical protein
lp_1281	-	+	1165862	1166098	motifs_CcpAfamily_lp3661GOOFE_MEME.txt	+	1165792	1165807	-70	-55	1.85e-05	AAAAAAACGTGTTATT	hypothetical protein
lp_2345	ddl	-	2120498	2121610	motifs_CcpAfamily_lp3661GOOFE_MEME.txt	+	2121696	2121711	-86	-101	1.85e-05	AATAAAACGTTGTTTT	D-alanine--D-alanine ligase
					motifs_CcpAfamily_lp3661GOOFE_MEME.txt	+	2133876	2133891			1.85e-05	ACTGAAACGTTTAATT
lp_3049	-	-	2710269	2711753	motifs_CcpAfamily_lp3661GOOFE_MEME.txt	+	2711826	2711841	-73	-88	1.85e-05	AATAAAGCGCTTTAGT	amino acid transport protein
lp_3050	-	+	2712050	2712445	motifs_CcpAfamily_lp3661GOOFE_MEME.txt	+	2711826	2711841	-224	-209	1.85e-05	AATAAAGCGCTTTAGT	extracellular protein
lp_3476	-	+	3084250	3085236	motifs_CcpAfamily_lp3661GOOFE_MEME.txt	+	3083861	3083876	-389	-374	1.85e-05	AATTAAACGATTTAAC	transcription regulator
lp_3421	-	-	3037010	3038122	motifs_Ebgfamily_lp3470GOOFE_MEME.txt	-	3038259	3038275	-137	-153	1.79e-07	AAATTTTAGTAATAAAA	extracellular protein, gamma-D-glutamate-meso-diaminopimelate muropeptidase (putative)
lp_3099	-	-	2759717	2760283	motifs_Ebgfamily_lp3470GOOFE_MEME.txt	-	2760306	2760322	-23	-39	2.43e-07	AAAATTGAGTAATGATA	integral membrane protein
lp_0871	-	+	807222	808040	motifs_Ebgfamily_lp3470GOOFE_MEME.txt	+	807440	807456	218	234	3.21e-07	TTATTTTACTAATAAAA	hypothetical protein
lp_1399	pts15B	+	1282654	1282953	motifs_Ebgfamily_lp3470GOOFE_MEME.txt	+	1282545	1282561	-109	-93	3.21e-07	ATATTTTACTAATTCAT	beta-glucosides PTS, EIIB
lp_1736	-	+	1574252	1574548	motifs_Ebgfamily_lp3470GOOFE_MEME.txt	-	1574240	1574256	-12	4	3.21e-07	ATCATTTACTAATTTTA	hypothetical protein
lp_1735	mvaK1	-	1573085	1574023	motifs_Ebgfamily_lp3470GOOFE_MEME.txt	-	1574240	1574256	-217	-233	3.21e-07	ATCATTTACTAATTTTA	mevalonate kinase
lp_0924	-	+	857134	857517	motifs_Ebgfamily_lp3470GOOFE_MEME.txt	+	856896	856912	-238	-222	5.07e-07	AATATTTAGTAATATAT	hypothetical protein
lp_3205	-	+	2856108	2856941	motifs_Ebgfamily_lp3470GOOFE_MEME.txt	+	2855576	2855592	-532	-516	5.07e-07	AAATTTTAGTAATTCTG	hypothetical protein
lp_3469	lacA	-	3074499	3076550	motifs_Ebgfamily_lp3470GOOFE_MEME.txt	-	3076642	3076658	-92	-108	5.07e-07	GATATTTAGTAATTATT	beta-galactosidase I
lp_3470	lacR	+	3076797	3077807	motifs_Ebgfamily_lp3470GOOFE_MEME.txt	-	3076642	3076658	-155	-139	5.07e-07	GATATTTAGTAATTATT	transcription regulator of beta-galactosidase gene
lp_1699	-	+	1546552	1546800	motifs_Ebgfamily_lp3470GOOFE_MEME.txt	+	1546449	1546465	-103	-87	7.96e-07	ATTTTTTAGTAATAATA	hypothetical protein
lp_1698	-	-	1545881	1546258	motifs_Ebgfamily_lp3470GOOFE_MEME.txt	+	1546449	1546465	-191	-207	7.96e-07	ATTTTTTAGTAATAATA	hypothetical protein
lp_2097	pts16ABC	+	1889787	1891754	motifs_Ebgfamily_lp3470GOOFE_MEME.txt	-	1889800	1889816	13	29	7.96e-07	ATCTTTTAGTAATAAAT	fructose PTS, EIIABC
lp_0578	npsA	+	536024	551893	motifs_Ebgfamily_lp3470GOOFE_MEME.txt	+	539455	539471	3431	3447	1.08e-06	TAATTTGAGTAATTATG	non-ribosomal peptide synthetase NpsA
lp_3333	-	+	2965615	2966799	motifs_Ebgfamily_lp3470GOOFE_MEME.txt	+	2965583	2965599	-32	-16	1.08e-06	TCAATTTACTAAATAAT	hypothetical protein
lp_3603	-	+	3219914	3220636	motifs_Ebgfamily_lp3470GOOFE_MEME.txt	+	3219594	3219610	-320	-304	1.08e-06	GAATTTTAGTAATACAT	hypothetical protein
lp_0036	rrp1	+	37770	38477	motifs_Ebgfamily_lp3470GOOFE_MEME.txt	+	37525	37541	-245	-229	1.53e-06	TTTTTTGAGTAATTAAT	response regulator
lp_0190	-	-	172010	172924	motifs_Ebgfamily_lp3470GOOFE_MEME.txt	-	172979	172995	-55	-71	1.53e-06	TTTATTTACTAATAAGT	oxidoreductase
lp_0578	npsA	+	536024	551893	motifs_Ebgfamily_lp3470GOOFE_MEME.txt	+	544867	544883	8843	8859	1.87e-06	TAAATTGACTAATAAGT	non-ribosomal peptide synthetase NpsA
lp_2575	-	+	2292070	2294805	motifs_Ebgfamily_lp3470GOOFE_MEME.txt	+	2294058	2294074	1988	2004	1.97e-06	TCTTTTTACTAATATTA	integral membrane protein
lp_2586	-	+	2304934	2305698	motifs_Ebgfamily_lp3470GOOFE_MEME.txt	+	2304886	2304902	-48	-32	1.97e-06	AATTTTTACTAATTCGA	cell surface hydrolase, membrane-bound (putative)
lp_2585	trxB2	-	2303818	2304813	motifs_Ebgfamily_lp3470GOOFE_MEME.txt	+	2304886	2304902	-73	-89	1.97e-06	AATTTTTACTAATTCGA	thioredoxin reductase (NADPH)
lp_3490	-	+	3102984	3103352	motifs_Ebgfamily_lp3470GOOFE_MEME.txt	-	3102842	3102858	-142	-126	1.97e-06	GCTTTTTACTAATGAAA	FMN-binding protein
lp_3489	-	-	3101776	3102798	motifs_Ebgfamily_lp3470GOOFE_MEME.txt	-	3102842	3102858	-44	-60	1.97e-06	GCTTTTTACTAATGAAA	oxidoreductase
lp_0257	pepM	-	232292	233083	motifs_Ebgfamily_lp3470GOOFE_MEME.txt	+	233447	233463	-364	-380	2.44e-06	GATTTTGAGTAATTATT	methionyl aminopeptidase
lp_0258	-	-	233119	233412	motifs_Ebgfamily_lp3470GOOFE_MEME.txt	+	233447	233463	-35	-51	2.44e-06	GATTTTGAGTAATTATT	hypothetical protein
lp_0259	-	+	233445	234233	motifs_Ebgfamily_lp3470GOOFE_MEME.txt	+	233447	233463	2	18	2.44e-06	GATTTTGAGTAATTATT	integral membrane protein
lp_1754	-	+	1593100	1593441	motifs_Ebgfamily_lp3470GOOFE_MEME.txt	+	1593219	1593235	119	135	2.44e-06	GTCATTTACTAAAGATA	methylase (putative)
lp_2424	-	-	2185625	2185888	motifs_Ebgfamily_lp3470GOOFE_MEME.txt	-	2186185	2186201	-297	-313	2.44e-06	TCTTTTTAGTAAAGTAA	prophage Lp2 protein 33
lp_2425	-	-	2185857	2186036	motifs_Ebgfamily_lp3470GOOFE_MEME.txt	-	2186185	2186201	-149	-165	2.44e-06	TCTTTTTAGTAAAGTAA	prophage Lp2 protein 32
lp_2502	pgi	-	2233585	2234937	motifs_Ebgfamily_lp3470GOOFE_MEME.txt	+	2235139	2235155	-202	-218	2.44e-06	ATTTTTTAGTAAAGCTT	glucose-6-phosphate isomerase
lp_2937	-	-	2616600	2617604	motifs_Ebgfamily_lp3470GOOFE_MEME.txt	-	2617989	2618005	-385	-401	2.44e-06	GAATTTTACTAAATAAG	transcription regulator
lp_2939	-	-	2617780	2617977	motifs_Ebgfamily_lp3470GOOFE_MEME.txt	-	2617989	2618005	-12	-28	2.44e-06	GAATTTTACTAAATAAG	hypothetical protein
lp_3038	-	-	2699736	2700926	motifs_Ebgfamily_lp3470GOOFE_MEME.txt	-	2700943	2700959	-17	-33	2.44e-06	GTCTTTGAGTAATGAAA	ABC transporter, permease protein (putative)
lp_3582	agrB	-	3198422	3199024	motifs_Ebgfamily_lp3470GOOFE_MEME.txt	-	3199286	3199302	-262	-278	2.75e-06	TCTATTGAGTAATGTGA	accesory gene regulator protein B
lp_0444	-	+	398424	399656	motifs_Ebgfamily_lp3470GOOFE_MEME.txt	-	398567	398583	143	159	2.89e-06	TACTTTGACTAATATAT	hypothetical protein
lp_0624	-	-	590128	591330	motifs_Ebgfamily_lp3470GOOFE_MEME.txt	+	591569	591585	-239	-255	2.89e-06	AACTTTGACTAATATAT	prophage Lp1 protein 1, integrase
lp_0726	-	-	664167	664814	motifs_Ebgfamily_lp3470GOOFE_MEME.txt	+	664887	664903	-73	-89	2.89e-06	TTCTTTGACTAATAATT	membrane-bound protease, CAAX family
lp_0727	groES	+	665004	665288	motifs_Ebgfamily_lp3470GOOFE_MEME.txt	+	664887	664903	-117	-101	2.89e-06	TTCTTTGACTAATAATT	GroES co-chaperonin
lp_1507	-	+	1377522	1378238	motifs_Ebgfamily_lp3470GOOFE_MEME.txt	+	1377322	1377338	-200	-184	2.89e-06	TTCTTTGACTAATTTGA	integral membrane protein
lp_2739	-	+	2437913	2438671	motifs_Ebgfamily_lp3470GOOFE_MEME.txt	-	2437721	2437737	-192	-176	2.94e-06	GAAATTGAGTAATAAGG	ABC transporter, ATP-binding protein
lp_1145	ligA	+	1040841	1042880	motifs_Ebgfamily_lp3470GOOFE_MEME.txt	-	1040490	1040506	-351	-335	3.33e-06	ATTTTTGAGTAATTCTG	DNA ligase (NAD+)
lp_1302	-	+	1191259	1192761	motifs_Ebgfamily_lp3470GOOFE_MEME.txt	+	1191417	1191433	158	174	3.33e-06	TTTATTGACTAATGCGA	multidrug transport protein
lp_2727	purC	-	2427631	2428362	motifs_Ebgfamily_lp3470GOOFE_MEME.txt	+	2428683	2428699	-321	-337	3.33e-06	TTCATTGACTAATAAAG	phosphoribosylaminoimidazole-succinocarboxamide synthase
lp_0488	-	+	435955	437793	motifs_Ebgfamily_lp3470GOOFE_MEME.txt	+	436770	436786	815	831	3.71e-06	GCTTTTTACTAATATTG	bifunctional protein: acetyl-glutamate kinase; acetyl-ornithine deacetylase (putative)
lp_0548	hsp33	+	498768	499655	motifs_Ebgfamily_lp3470GOOFE_MEME.txt	-	498775	498791			3.71e-06	GCTTTTTACTAAATAAT
lp_1018	ctsR	+	935944	936411	motifs_Ebgfamily_lp3470GOOFE_MEME.txt	-	935908	935924	-36	-20	3.71e-06	ATCTTTGACTAATATTG	transcription regulator
lp_0910	-	+	838126	840432	motifs_Ebgfamily_lp3470GOOFE_MEME.txt	-	839954	839970	1828	1844	4.49e-06	ACCATTGACTAAAATTT	DNA helicase (putative)
lp_0910	-	+	838126	840432	motifs_Ebgfamily_lp3470GOOFE_MEME.txt	+	839901	839917	1775	1791	4.55e-06	GCAATTGACTAAATCGT	DNA helicase (putative)
lp_0906	pbg2	+	835698	837200	motifs_Ebgfamily_lp3470GOOFE_MEME.txt	+	835661	835677	-37	-21	4.97e-06	ATAATTTATTAATGTTA	6-phospho-beta-glucosidase
lp_1257	-	-	1142429	1143454	motifs_Ebgfamily_lp3470GOOFE_MEME.txt	-	1143466	1143482	-12	-28	4.97e-06	TTAATTTATTAATGAAA	hypothetical protein
lp_1258	-	+	1143595	1144476	motifs_Ebgfamily_lp3470GOOFE_MEME.txt	-	1143466	1143482	-129	-113	4.97e-06	TTAATTTATTAATGAAA	transcription regulator
lp_3547	pts35B	-	3167027	3167323	motifs_Ebgfamily_lp3470GOOFE_MEME.txt	+	3167409	3167425	-86	-102	4.97e-06	TGAATTTACTAATGAAT	galactitol PTS, EIIB
lp_0600	zmp2	+	571808	572500	motifs_Ebgfamily_lp3470GOOFE_MEME.txt	+	571386	571402	-422	-406	5.12e-06	TAAATTTAGTAATAGTT	extracellular zinc metalloproteinase (putative)
lp_0913	coaA	+	843592	844521	motifs_Ebgfamily_lp3470GOOFE_MEME.txt	+	843562	843578	-30	-14	5.12e-06	TTAATTTAGTAATGGTG	pantothenate kinase
lp_0242	ndk	-	217779	218243	motifs_Ebgfamily_lp3470GOOFE_MEME.txt	-	218444	218460	-201	-217	5.22e-06	ATGATTTACTAATTTTA	nucleoside-diphosphate kinase
lp_0243	-	+	218478	219824	motifs_Ebgfamily_lp3470GOOFE_MEME.txt	-	218444	218460	-34	-18	5.22e-06	ATGATTTACTAATTTTA	hypothetical protein
lp_0593	-	-	566638	567831	motifs_Ebgfamily_lp3470GOOFE_MEME.txt	+	567902	567918	-71	-87	5.45e-06	TAAAGTTAGTAATTTAA	transcription regulator
lp_0594	mleP1	+	568141	569103	motifs_Ebgfamily_lp3470GOOFE_MEME.txt	+	567902	567918	-239	-223	5.45e-06	TAAAGTTAGTAATTTAA	malate transport protein
lp_1770	-	+	1604587	1605342	motifs_Ebgfamily_lp3470GOOFE_MEME.txt	+	1604186	1604202	-401	-385	5.45e-06	AAAATTTCGTAATGTTA	transport protein
lp_2027	dnaK	-	1826580	1828448	motifs_Ebgfamily_lp3470GOOFE_MEME.txt	+	1828467	1828483	-19	-35	5.45e-06	TTAATTTAGTATTTTTA	molecular chaperone DnaK
lp_2669	-	-	2372049	2372390	motifs_Ebgfamily_lp3470GOOFE_MEME.txt	+	2372650	2372666	-260	-276	5.45e-06	TAAATTTAGTCATTATT	hypothetical protein
lp_2671	-	+	2372628	2373995	motifs_Ebgfamily_lp3470GOOFE_MEME.txt	+	2372650	2372666	22	38	5.45e-06	TAAATTTAGTCATTATT	integral membrane protein
lp_0187	sacA	+	167690	169195	motifs_Ebgfamily_lp3470GOOFE_MEME.txt	+	167466	167482	-224	-208	5.91e-06	TTAATTTAATAATGCAA	beta-fructofuranosidase
lp_0185	pts1BCA	-	165479	167434	motifs_Ebgfamily_lp3470GOOFE_MEME.txt	+	167466	167482	-32	-48	5.91e-06	TTAATTTAATAATGCAA	sucrose PTS, EIIBCA
lp_1584	-	+	1445956	1446912	motifs_Ebgfamily_lp3470GOOFE_MEME.txt	-	1446450	1446466	494	510	5.91e-06	ATAATTTATTAATAAAT	hypothetical protein
lp_3015	-	+	2683135	2683797	motifs_Ebgfamily_lp3470GOOFE_MEME.txt	+	2682878	2682894	-257	-241	5.91e-06	TAATTTCAGTAATTATT	extracellular protein
lp_3589	pox5	-	3206328	3208139	motifs_Ebgfamily_lp3470GOOFE_MEME.txt	+	3208357	3208373	-218	-234	5.91e-06	CAATTTTAGTAATTAGT	pyruvate oxidase
lp_0523	alr	+	468266	469393	motifs_Ebgfamily_lp3470GOOFE_MEME.txt	+	468328	468344	62	78	6.35e-06	AAATATTAGTAATGAAA	alanine racemase
lp_0660	-	+	607764	608360	motifs_Ebgfamily_lp3470GOOFE_MEME.txt	+	607793	607809	29	45	6.35e-06	TAAATTTGCTAATGAAT	prophage Lp1 protein 37
lp_3351	-	-	2980817	2981323	motifs_Ebgfamily_lp3470GOOFE_MEME.txt	+	2981464	2981480	-141	-157	6.35e-06	AAAATTTACAAATTTTT	hypothetical protein
lp_0413	plnQ	+	370844	371032	motifs_Ebgfamily_lp3470GOOFE_MEME.txt	-	370522	370538	-322	-306	6.6e-06	ATAATTAAGTAATAATA	plantaricin biosynthesis protein PlnQ
lp_2531	pts18CBA	-	2256926	2258914	motifs_Ebgfamily_lp3470GOOFE_MEME.txt	-	2259030	2259046	-116	-132	6.6e-06	TTAATTTAGTAAGGTTG	N-acetylglucosamine and glucose PTS, EIICBA
lp_0885	bglG1	+	815559	816401	motifs_Ebgfamily_lp3470GOOFE_MEME.txt	-	815725	815741	166	182	7.11e-06	TTCTTTTAGTAATTGAT	transcription antiterminator
lp_1197	cps2A	+	1090911	1091681	motifs_Ebgfamily_lp3470GOOFE_MEME.txt	-	1090608	1090624	-303	-287	7.11e-06	TATATTTATTAATTAAT	exopolysaccharide biosynthesis protein
lp_1196	-	-	1089967	1090554	motifs_Ebgfamily_lp3470GOOFE_MEME.txt	-	1090608	1090624	-54	-70	7.11e-06	TATATTTATTAATTAAT	integrase/recombinase, fragment (putative)
lp_1229	-	+	1116992	1120024	motifs_Ebgfamily_lp3470GOOFE_MEME.txt	-	1116754	1116770	-238	-222	7.11e-06	TACATTTAATAATTTTT	cell surface protein precursor
lp_1228	-	-	1116116	1116730	motifs_Ebgfamily_lp3470GOOFE_MEME.txt	-	1116754	1116770	-24	-40	7.11e-06	TACATTTAATAATTTTT	hypothetical protein
lp_2650	pts19B	-	2356968	2357450	motifs_Ebgfamily_lp3470GOOFE_MEME.txt	+	2357615	2357631	-165	-181	7.11e-06	TACTTTTAGTAATTAAC	N-acetylgalactosamine PTS, EIIB
lp_2674	-	-	2374896	2376482	motifs_Ebgfamily_lp3470GOOFE_MEME.txt	+	2376498	2376514	-16	-32	7.11e-06	TCATTTTATTAATTAAT	Na(+)/H(+) antiporter
lp_3119	-	+	2784136	2784798	motifs_Ebgfamily_lp3470GOOFE_MEME.txt	+	2783914	2783930	-222	-206	7.11e-06	TATATTTAATAATTAAA	transcription regulator
lp_1267	-	+	1152851	1153240	motifs_Ebgfamily_lp3470GOOFE_MEME.txt	+	1152560	1152576	-291	-275	7.68e-06	TAAATTTTGTAATTATG	transcription regulator (putative)
lp_3051	dhaT	+	2712741	2713913	motifs_Ebgfamily_lp3470GOOFE_MEME.txt	+	2712694	2712710	-47	-31	7.68e-06	GTAAATTAGTAATGATA	1,3-propanediol dehydrogenase
lp_3177	-	+	2836009	2836371	motifs_Ebgfamily_lp3470GOOFE_MEME.txt	-	2835963	2835979	-46	-30	7.68e-06	AAAAGTTAGTAATTTTG	integral membrane protein
lp_2921	-	-	2599564	2600814	motifs_Ebgfamily_lp3470GOOFE_MEME.txt	-	2601184	2601200	-370	-386	7.89e-06	TTATTTTACTGATGAAA	integral membrane protein
lp_0370	glpK1	+	338885	340402	motifs_Ebgfamily_lp3470GOOFE_MEME.txt	-	338651	338667	-234	-218	8.9e-06	TTAATTTACTAACATTA	glycerol kinase
lp_0429	plnW	+	382354	383040	motifs_Ebgfamily_lp3470GOOFE_MEME.txt	+	382382	382398	28	44	8.9e-06	GTAATTTACTAATTGTG	integral membrane protein PlnW, membrane-bound protease CAAX family
lp_0471	prs1	+	420927	421907	motifs_Ebgfamily_lp3470GOOFE_MEME.txt	+	420888	420904	-39	-23	8.9e-06	ATTATTTAGTAAGTAAT	ribose-phosphate pyrophosphokinase
lp_0505	sdhB	+	452087	452740	motifs_Ebgfamily_lp3470GOOFE_MEME.txt	+	451709	451725	-378	-362	8.9e-06	TTTATTTAGTAATCTGA	L-serine dehydratase, beta subunit
lp_0592	accA1	+	565797	566570	motifs_Ebgfamily_lp3470GOOFE_MEME.txt	-	565761	565777	-36	-20	8.9e-06	ATAATTCACTAATGCTT	acetyl-CoA carboxylase, carboxyl transferase subunit alpha
lp_1153	-	+	1050588	1051166	motifs_Ebgfamily_lp3470GOOFE_MEME.txt	+	1050368	1050384	-220	-204	8.9e-06	ATAATTTAATAAATAAT	transcription regulator (putative)
lp_1511	-	+	1382630	1383145	motifs_Ebgfamily_lp3470GOOFE_MEME.txt	-	1382573	1382589	-57	-41	8.9e-06	TTTATTTAGTAATAGTT	hypothetical protein
lp_2435	-	-	2190592	2191122	motifs_Ebgfamily_lp3470GOOFE_MEME.txt	+	2191377	2191393	-255	-271	8.9e-06	TAAATTGACTAATTGAT	prophage Lp2 protein 22
lp_3292	-	+	2929909	2930076	motifs_Ebgfamily_lp3470GOOFE_MEME.txt	+	2929834	2929850	-75	-59	8.9e-06	TAATTTAAGTAATATTT	hypothetical protein
lp_3448	-	+	3056211	3056708	motifs_Ebgfamily_lp3470GOOFE_MEME.txt	-	3056193	3056209	-18	-2	8.9e-06	AATATTTAGTAATTCCT	hypothetical protein
lp_0760	nox1	+	693877	695289	motifs_Ebgfamily_lp3470GOOFE_MEME.txt	-	694431	694447	554	570	9.07e-06	TTTCTTTACTAATGTAA	NADH oxidase
lp_0906	pbg2	+	835698	837200	motifs_Ebgfamily_lp3470GOOFE_MEME.txt	-	835484	835500	-214	-198	9.07e-06	CTTTTTTACTAATGTTT	6-phospho-beta-glucosidase
lp_2251	rbsK2	-	2036003	2036923	motifs_Ebgfamily_lp3470GOOFE_MEME.txt	+	2036986	2037002	-63	-79	9.07e-06	TTGTTTTACTAATATTT	ribokinase
lp_0100	-	-	89568	90299	motifs_Ebgfamily_lp3470GOOFE_MEME.txt	-	90468	90484	-169	-185	1.05e-05	ATTATTTGGTAATTTAT	cobalt ABC transporter, ATP-binding protein (putative)
lp_0381	-	+	352126	352668	motifs_Ebgfamily_lp3470GOOFE_MEME.txt	-	351574	351590	-552	-536	1.05e-05	TTATTTTAGTTATTCAT	hypothetical protein
lp_0431	plnY	+	383455	383748	motifs_Ebgfamily_lp3470GOOFE_MEME.txt	+	383247	383263	-208	-192	1.05e-05	GAAAATTACTAATGATT	plantaricin biosynthesis protein PlnY (putative)
lp_0843	ppx3	-	781733	783262	motifs_Ebgfamily_lp3470GOOFE_MEME.txt	+	783357	783373	-95	-111	1.05e-05	GTATTTTAGTAGTGAAA	exopolyphosphatase
lp_1251	gnd1	-	1136023	1136919	motifs_Ebgfamily_lp3470GOOFE_MEME.txt	-	1137005	1137021	-86	-102	1.05e-05	ATAATTTACAAATATAT	6-phosphogluconate dehydrogenase
lp_1458	-	+	1334437	1335081	motifs_Ebgfamily_lp3470GOOFE_MEME.txt	+	1334248	1334264	-189	-173	1.05e-05	TCAATTTACTATTGAAT	methyl transferase (putative)
lp_1505	-	+	1376473	1377042	motifs_Ebgfamily_lp3470GOOFE_MEME.txt	-	1376295	1376311	-178	-162	1.05e-05	ACAATTTACAAATTTTT	integral membrane protein
lp_1605	recN	+	1459365	1461059	motifs_Ebgfamily_lp3470GOOFE_MEME.txt	-	1459823	1459839	458	474	1.05e-05	TCAATTTACGAATTTTA	DNA repair protein RecN
lp_2057	ldhD	-	1860110	1861108	motifs_Ebgfamily_lp3470GOOFE_MEME.txt	-	1861103	1861119	5	-11	1.05e-05	GAATTTTTGTAATGAAA	D-lactate dehydrogenase
lp_2564	-	+	2283905	2285068	motifs_Ebgfamily_lp3470GOOFE_MEME.txt	+	2283798	2283814	-107	-91	1.05e-05	ACAATTTACTTATTTAT	integral membrane protein
lp_2563	hisK	-	2282847	2283683	motifs_Ebgfamily_lp3470GOOFE_MEME.txt	+	2283798	2283814	-115	-131	1.05e-05	ACAATTTACTTATTTAT	histidinol-phosphatase
lp_2599	-	+	2318942	2319892	motifs_Ebgfamily_lp3470GOOFE_MEME.txt	+	2318470	2318486	-472	-456	1.05e-05	ATTATTTAGTAGTGATT	transcription regulator
lp_3246	-	-	2892771	2893394	motifs_Ebgfamily_lp3470GOOFE_MEME.txt	+	2893475	2893491	-81	-97	1.05e-05	TTTATCTAGTAATGTTT	hypothetical protein
lp_3247	fur	+	2893560	2894042	motifs_Ebgfamily_lp3470GOOFE_MEME.txt	+	2893475	2893491	-85	-69	1.05e-05	TTTATCTAGTAATGTTT	ferric uptake regulator
lp_3265	-	+	2904444	2905385	motifs_Ebgfamily_lp3470GOOFE_MEME.txt	-	2904363	2904379	-81	-65	1.05e-05	TTATTCTAGTAATATAA	cell surface hydrolase, membrane-bound (putative)
lp_3314	pflA2	+	2951354	2952175	motifs_Ebgfamily_lp3470GOOFE_MEME.txt	-	2951962	2951978	608	624	1.05e-05	GAATTTTAGCAATGTAA	formate acetyltransferase activating enzyme
lp_2451	-	+	2197887	2198948	motifs_Ebgfamily_lp3470GOOFE_MEME.txt	-	2198324	2198340	437	453	1.09e-05	ACAATTCAGTAATTTGT	prophage Lp2 protein 6
lp_0431	plnY	+	383455	383748	motifs_Ebgfamily_lp3470GOOFE_MEME.txt	-	383475	383491	20	36	1.21e-05	GAATTTCACTAATTTTA	plantaricin biosynthesis protein PlnY (putative)
lp_0577	pts9D	+	534979	535896	motifs_Ebgfamily_lp3470GOOFE_MEME.txt	-	534996	535012	17	33	1.21e-05	CACTTTTAGTAATTTGT	mannose PTS, EIID
lp_0578	npsA	+	536024	551893	motifs_Ebgfamily_lp3470GOOFE_MEME.txt	-	536823	536839	799	815	1.21e-05	AACATTCACTAATGTAA	non-ribosomal peptide synthetase NpsA
lp_0888	-	-	818780	820111	motifs_Ebgfamily_lp3470GOOFE_MEME.txt	+	820243	820259	-132	-148	1.21e-05	ATATTTTAATAATAAAG	amino acid transport protein
lp_1227	cps3J	+	1115037	1115813	motifs_Ebgfamily_lp3470GOOFE_MEME.txt	-	1114966	1114982	-71	-55	1.21e-05	ATCATTTAATAATGCAA	polysaccharide biosynthesis protein
lp_1234	-	+	1123992	1124315	motifs_Ebgfamily_lp3470GOOFE_MEME.txt	-	1123499	1123515	-493	-477	1.21e-05	TTCATTAACTAATTTTA	hypothetical protein
lp_1259	-	+	1144705	1145550	motifs_Ebgfamily_lp3470GOOFE_MEME.txt	+	1144629	1144645	-76	-60	1.21e-05	TTCATTTAATAATTAGA	transport protein
lp_1662	-	+	1515078	1515506	motifs_Ebgfamily_lp3470GOOFE_MEME.txt	-	1514999	1515015	-79	-63	1.21e-05	GAATTTTAATAATTCAA	acetyltransferase (putative)
lp_2788	panE2	+	2477881	2478900	motifs_Ebgfamily_lp3470GOOFE_MEME.txt	+	2477841	2477857	-40	-24	1.21e-05	TTCATTTATTAATAAAT	2-dehydropantoate 2-reductase
lp_3263	crtM	+	2903201	2904082	motifs_Ebgfamily_lp3470GOOFE_MEME.txt	-	2903257	2903273	56	72	1.21e-05	ACCTTTTAGTAATTGTT	phytoene synthase
lp_3299	folB	-	2935125	2935493	motifs_Ebgfamily_lp3470GOOFE_MEME.txt	-	2935744	2935760	-251	-267	1.21e-05	TAATTTGATTAATTTTA	dihydroneopterin aldolase
lp_3360	-	-	2986599	2987276	motifs_Ebgfamily_lp3470GOOFE_MEME.txt	+	2987432	2987448	-156	-172	1.21e-05	TAATTTGAATAATTATT	integral membrane protein
lp_3639	hpk12	-	3256641	3258353	motifs_Ebgfamily_lp3470GOOFE_MEME.txt	-	3258518	3258534	-165	-181	1.21e-05	GTTCTTTAGTAATTTTA	histidine protein kinase; sensor protein
lp_0375	-	+	349069	349488	motifs_Ebgfamily_lp3470GOOFE_MEME.txt	+	349065	349081	-4	12	1.32e-05	ATAAATGAGTAATTTAA	hypothetical protein
lp_1452	prsA	-	1329379	1330275	motifs_Ebgfamily_lp3470GOOFE_MEME.txt	-	1330370	1330386	-95	-111	1.32e-05	AAAATTTTGTAAAGATT	peptidylprolyl isomerase
lp_1699	-	+	1546552	1546800	motifs_Ebgfamily_lp3470GOOFE_MEME.txt	-	1546356	1546372	-196	-180	1.32e-05	ATAAATGAGTAATTAAT	hypothetical protein
lp_1698	-	-	1545881	1546258	motifs_Ebgfamily_lp3470GOOFE_MEME.txt	-	1546356	1546372	-98	-114	1.32e-05	ATAAATGAGTAATTAAT	hypothetical protein
lp_0435	-	+	389246	389956	motifs_Ebgfamily_lp3470GOOFE_MEME.txt	-	389143	389159	-103	-87	1.44e-05	TATTTTTCGTAATTTTA	transcription regulator
lp_0582	npsC	+	555704	556348	motifs_Ebgfamily_lp3470GOOFE_MEME.txt	-	555747	555763	43	59	1.44e-05	AAATTTTTCTAATTTTG	4'-phosphopantetheinyl transferase
lp_0966	-	+	897507	898289	motifs_Ebgfamily_lp3470GOOFE_MEME.txt	+	898234	898250	727	743	1.44e-05	TTCTTTTAGCAATGATT	integral membrane protein
lp_1128	cydC	+	1026446	1028179	motifs_Ebgfamily_lp3470GOOFE_MEME.txt	+	1027309	1027325	863	879	1.44e-05	AACATTTGCTAATGATT	cytochrome D ABC transporter, ATP-binding and permease protein
lp_1151	-	+	1048761	1050134	motifs_Ebgfamily_lp3470GOOFE_MEME.txt	-	1048626	1048642	-135	-119	1.44e-05	AACATTTACTGATTAAA	RNA methyltransferase
lp_1253	gshR2	-	1137090	1138412	motifs_Ebgfamily_lp3470GOOFE_MEME.txt	-	1138615	1138631	-203	-219	1.44e-05	ATATTTTACTGATATTT	glutathione reductase
lp_1255	prfC	+	1138710	1140242	motifs_Ebgfamily_lp3470GOOFE_MEME.txt	-	1138615	1138631	-95	-79	1.44e-05	ATATTTTACTGATATTT	peptide chain release factor 3
lp_1442	-	+	1319557	1320198	motifs_Ebgfamily_lp3470GOOFE_MEME.txt	+	1319456	1319472	-101	-85	1.44e-05	ATTTTTTAGTCATGAAT	transcription regulator
lp_1475	fecE	-	1351522	1352292	motifs_Ebgfamily_lp3470GOOFE_MEME.txt	-	1352652	1352668	-360	-376	1.44e-05	TAATCTTACTAATTATG	iron chelatin ABC transporter, ATP-binding protein
lp_1785	pgm5	+	1618383	1618982	motifs_Ebgfamily_lp3470GOOFE_MEME.txt	+	1618068	1618084	-315	-299	1.44e-05	ATCATTTACAAATTTAT	phosphoglycerate mutase (putative)
lp_2071	-	+	1868305	1869246	motifs_Ebgfamily_lp3470GOOFE_MEME.txt	-	1869069	1869085	764	780	1.44e-05	ATATTTTACGAATAATA	glycosyltransferase
lp_2071	-	+	1868305	1869246	motifs_Ebgfamily_lp3470GOOFE_MEME.txt	-	1869180	1869196	875	891	1.44e-05	AAATTTTACCAATATAA	glycosyltransferase
lp_2480	-	+	2217185	2218342	motifs_Ebgfamily_lp3470GOOFE_MEME.txt	+	2217483	2217499	298	314	1.44e-05	ATATTTTACCAATATTT	prophage Lp3 protein 1, integrase
lp_3298	folK	-	2934623	2935135	motifs_Ebgfamily_lp3470GOOFE_MEME.txt	+	2935193	2935209	-58	-74	1.44e-05	TATATTTACGAATTTTA	2-amino-4-hydroxy-6-hydroxymethyldihydropteridine pyrophosphokinase
lp_3469	lacA	-	3074499	3076550	motifs_Ebgfamily_lp3470GOOFE_MEME.txt	+	3076612	3076628	-62	-78	1.44e-05	TTCATTTACGAATGTAA	beta-galactosidase I
lp_3470	lacR	+	3076797	3077807	motifs_Ebgfamily_lp3470GOOFE_MEME.txt	+	3076612	3076628	-185	-169	1.44e-05	TTCATTTACGAATGTAA	transcription regulator of beta-galactosidase gene
lp_3567	-	-	3186452	3187315	motifs_Ebgfamily_lp3470GOOFE_MEME.txt	-	3187461	3187477	-146	-162	1.44e-05	TTTTTTTGGTAATTATT	sugar kinase and transcription regulator
lp_3568	nanA	+	3187588	3188466	motifs_Ebgfamily_lp3470GOOFE_MEME.txt	-	3187461	3187477	-127	-111	1.44e-05	TTTTTTTGGTAATTATT	N-acetylneuraminate lyase
lp_3597	-	+	3215118	3216092	motifs_Ebgfamily_lp3470GOOFE_MEME.txt	-	3214932	3214948	-186	-170	1.44e-05	ATCAATTACTAATTTTT	transcription regulator
lp_0083	-	+	79467	79775	motifs_Ebgfamily_lp3470GOOFE_MEME.txt	+	79258	79274	-209	-193	1.59e-05	TGTATTTAGTAATAATG	transcription regulator
lp_0522	acpS	+	467904	468266	motifs_Ebgfamily_lp3470GOOFE_MEME.txt	-	467397	467413	-507	-491	1.59e-05	ATAATTCACTAATTCTG	holo-[acyl-carrier protein] synthase
lp_0926	-	+	859596	859850	motifs_Ebgfamily_lp3470GOOFE_MEME.txt	-	859376	859392	-220	-204	1.59e-05	TAAATTGACTAACTAAT	integral membrane protein
lp_2224	-	+	2006399	2007034	motifs_Ebgfamily_lp3470GOOFE_MEME.txt	-	2006511	2006527	112	128	1.59e-05	AATATTGAGTAATGGTA	hypothetical protein
lp_2641	-	-	2349700	2350149	motifs_Ebgfamily_lp3470GOOFE_MEME.txt	-	2350165	2350181	-16	-32	1.59e-05	GAAATTGAATAATGAAT	hypothetical protein
lp_2718	-	-	2417809	2418477	motifs_Ebgfamily_lp3470GOOFE_MEME.txt	+	2418605	2418621	-128	-144	1.59e-05	GAATTTAAGTAATATTT	hypothetical protein
lp_2949	-	+	2626650	2627621	motifs_Ebgfamily_lp3470GOOFE_MEME.txt	-	2627117	2627133	467	483	1.59e-05	CTAATTTACTAATATGG	integral membrane protein
lp_3551	xpk2	+	3169067	3171478	motifs_Ebgfamily_lp3470GOOFE_MEME.txt	+	3170839	3170855	1772	1788	1.59e-05	ACAATTGATTAATTTAA	putative phosphoketolase
lp_0411	plnO	+	368514	369713	motifs_Ebgfamily_lp3470GOOFE_MEME.txt	-	369055	369071	541	557	1.64e-05	AATTTTCACTAATTTTT	plantaricin biosynthesis protein PlnO
lp_1702	-	-	1548073	1548438	motifs_Ebgfamily_lp3470GOOFE_MEME.txt	-	1548562	1548578	-124	-140	1.64e-05	ATTTTTTATTAATATAA	integral membrane protein
lp_1744	-	+	1582224	1583291	motifs_Ebgfamily_lp3470GOOFE_MEME.txt	-	1582565	1582581	341	357	1.64e-05	TCTGTTTACTAATTTTT	amino acid ABC transporter, ATP-binding protein
lp_1919	mntA	-	1737485	1739761	motifs_Ebgfamily_lp3470GOOFE_MEME.txt	-	1739824	1739840	-63	-79	1.64e-05	ATGTTTGACTAATTATT	cadmium-/manganese-transporting P-type ATPase
lp_2659	xpk1	-	2362936	2365302	motifs_Ebgfamily_lp3470GOOFE_MEME.txt	+	2365491	2365507	-189	-205	1.64e-05	ATTTTTTAATAATTTGT	putative phosphoketolase
lp_2712	-	+	2412321	2413628	motifs_Ebgfamily_lp3470GOOFE_MEME.txt	+	2412294	2412310	-27	-11	1.64e-05	GTTTTTTATTAATTTTA	transport protein
lp_2753	-	-	2447383	2447886	motifs_Ebgfamily_lp3470GOOFE_MEME.txt	+	2448015	2448031	-129	-145	1.64e-05	AACTTTTAATAATTCTA	hypothetical protein
lp_3397	-	+	3011532	3012005	motifs_Ebgfamily_lp3470GOOFE_MEME.txt	+	3011430	3011446	-102	-86	1.64e-05	ACCTTTTAATAATGATT	hypothetical protein
lp_0424	plnH	+	378602	379978	motifs_Ebgfamily_lp3470GOOFE_MEME.txt	-	378660	378676	58	74	1.94e-05	AATAATTAGTAATGTTG	bacteriocin ABC transporter, accessory factor PlnH
lp_0428	plnV	+	381580	382260	motifs_Ebgfamily_lp3470GOOFE_MEME.txt	-	381600	381616	20	36	1.94e-05	GTAATCTACTAATAAAT	integral membrane protein plnV, membrane-bound protease CAAX family
lp_0445	-	+	399661	400455	motifs_Ebgfamily_lp3470GOOFE_MEME.txt	+	399578	399594	-83	-67	1.94e-05	ACTATTTAGAAATGATA	hypothetical protein
lp_0520	rhe1	+	465293	466879	motifs_Ebgfamily_lp3470GOOFE_MEME.txt	-	466500	466516	1207	1223	1.94e-05	GTATTTTTGTAATAATT	ATP-dependent RNA helicase
lp_0663	-	+	611278	612222	motifs_Ebgfamily_lp3470GOOFE_MEME.txt	-	611046	611062	-232	-216	1.94e-05	ACCATTTAGCAATGTAA	prophage Lp1 protein 40
lp_0674	-	+	621132	621869	motifs_Ebgfamily_lp3470GOOFE_MEME.txt	+	621191	621207	59	75	1.94e-05	ACAATTTGCTAATTTTG	prophage Lp1 protein 51
lp_0994	-	-	919296	919439	motifs_Ebgfamily_lp3470GOOFE_MEME.txt	+	919484	919500	-45	-61	1.94e-05	TTCATTTAGTATTAATT	hypothetical protein
lp_1181	cps1E	+	1078600	1079604	motifs_Ebgfamily_lp3470GOOFE_MEME.txt	+	1078534	1078550	-66	-50	1.94e-05	AAAATTGGCTAATTAAA	acyltransferase/acetyltransferase
lp_1377	-	+	1260939	1262576	motifs_Ebgfamily_lp3470GOOFE_MEME.txt	-	1260065	1260081	-874	-858	1.94e-05	ATAATTTGCTAAATATA	hypothetical protein
lp_1409	-	+	1289924	1290532	motifs_Ebgfamily_lp3470GOOFE_MEME.txt	+	1289615	1289631	-309	-293	1.94e-05	AATAGTTAGTAATTTGT	amino acid efflux protein
lp_1415	-	+	1295072	1295416	motifs_Ebgfamily_lp3470GOOFE_MEME.txt	-	1294773	1294789	-299	-283	1.94e-05	AATATTTTGTAATTCAT	hypothetical protein
lp_2319	mreB1	-	2094082	2095086	motifs_Ebgfamily_lp3470GOOFE_MEME.txt	+	2095122	2095138	-36	-52	1.94e-05	TTTATTTAGTCATAATA	cell shape determining protein MreB
lp_2647	pts19A	-	2354929	2355351	motifs_Ebgfamily_lp3470GOOFE_MEME.txt	-	2355710	2355726	-359	-375	1.94e-05	TCTATTTAGCAATGTTT	N-acetylglucosamine/galactosamine PTS, EIIA
lp_2650	pts19B	-	2356968	2357450	motifs_Ebgfamily_lp3470GOOFE_MEME.txt	-	2357524	2357540	-74	-90	1.94e-05	ATAATTTACTATAGAAA	N-acetylgalactosamine PTS, EIIB
lp_2782	-	+	2473089	2473796	motifs_Ebgfamily_lp3470GOOFE_MEME.txt	-	2473268	2473284	179	195	1.94e-05	GAATATTAGTAATATAA	transcription regulator
lp_2781	pts20B	-	2472577	2472894	motifs_Ebgfamily_lp3470GOOFE_MEME.txt	-	2473268	2473284	-374	-390	1.94e-05	GAATATTAGTAATATAA	cellobiose PTS, EIIB
lp_3084	-	+	2744152	2744781	motifs_Ebgfamily_lp3470GOOFE_MEME.txt	-	2743617	2743633	-535	-519	1.94e-05	GTCATTTAGTTATTAAT	cell surface protein, ErfK family
lp_3098	-	+	2758531	2759568	motifs_Ebgfamily_lp3470GOOFE_MEME.txt	-	2758584	2758600	53	69	1.94e-05	ATAATTGACGAATGATA	oxidoreductase (putative)
lp_3097	-	-	2757838	2758404	motifs_Ebgfamily_lp3470GOOFE_MEME.txt	-	2758584	2758600	-180	-196	1.94e-05	ATAATTGACGAATGATA	transcription regulator (putative)
lp_3445	pepO	+	3053206	3055122	motifs_Ebgfamily_lp3470GOOFE_MEME.txt	-	3053173	3053189	-33	-17	1.94e-05	TAAATTTTCTAATACTA	endopeptidase PepO
lp_3657	srlD2	-	3277909	3278712	motifs_Ebgfamily_lp3470GOOFE_MEME.txt	+	3278808	3278824	-96	-112	1.94e-05	TTAATGGACTAATGATT	sorbitol-6-phosphate 2-dehydrogenase
lp_0002	dnaN	+	1546	2685	motifs_Ebgfamily_lp3470GOOFE_MEME.txt	+	573	589	-973	-957	2.01e-05	ATCTTTTACGAATGAAT	DNA-directed DNA polymerase III, beta chain
lp_0434	trpS	+	387822	388838	motifs_Ebgfamily_lp3470GOOFE_MEME.txt	-	387992	388008	170	186	2.01e-05	AACTTTTACGAATTTTT	tryptophanyl-tRNA synthetase
lp_0546	hprT	+	495761	496303	motifs_Ebgfamily_lp3470GOOFE_MEME.txt	-	495819	495835	58	74	2.01e-05	TTCTTTTCCTAATTTTT	hypoxanthine-guanine phosphoribosyltransferase
lp_2870	-	-	2556140	2556583	motifs_Ebgfamily_lp3470GOOFE_MEME.txt	-	2556589	2556605	-6	-22	2.01e-05	AATTTTTACTTATGAAT	hypothetical protein
lp_3043	zmp4	+	2704867	2705901	motifs_Ebgfamily_lp3470GOOFE_MEME.txt	-	2704637	2704653	-230	-214	2.01e-05	AACTTATACTAATTTTT	extracellular zinc metalloproteinase
lp_0172	-	+	147271	148290	motifs_Ebgfamily_lp3470GOOFE_MEME.txt	-	147108	147124	-163	-147	2.22e-05	GTATTTAACTAATAATT	transcription regulator
lp_0277	-	-	252871	253176	motifs_Ebgfamily_lp3470GOOFE_MEME.txt	-	253201	253217	-25	-41	2.22e-05	ATCATTCACTAATAATA	extracellular protein
lp_0276	-	-	252168	252815	motifs_Ebgfamily_lp3470GOOFE_MEME.txt	-	253201	253217	-386	-402	2.22e-05	ATCATTCACTAATAATA	hypothetical protein
lp_0502	sdaC	+	450437	451717	motifs_Ebgfamily_lp3470GOOFE_MEME.txt	-	450102	450118	-335	-319	2.22e-05	TTATTTGAATAATAATT	serine transporter
lp_0567	pacL2	+	523336	525990	motifs_Ebgfamily_lp3470GOOFE_MEME.txt	+	524439	524455	1103	1119	2.22e-05	GATTTTAAGTAATGATA	cation transporting P-type ATPase
lp_0815	-	+	754186	756315	motifs_Ebgfamily_lp3470GOOFE_MEME.txt	-	754307	754323	121	137	2.22e-05	TACATTTAATAATAAAG	Na(+)/H(+) antiporter (putative)
lp_0824	-	+	764446	765261	motifs_Ebgfamily_lp3470GOOFE_MEME.txt	-	764409	764425	-37	-21	2.22e-05	ATCATTTACTAACAAAA	hydrolase, HAD superfamily, Cof family
lp_1144	pcrA	+	1038557	1040824	motifs_Ebgfamily_lp3470GOOFE_MEME.txt	-	1038359	1038375	-198	-182	2.22e-05	AACTTTAAGTAATTTTG	ATP-dependent DNA helicase PcrA
lp_1184	cps1H	+	1081380	1082306	motifs_Ebgfamily_lp3470GOOFE_MEME.txt	+	1081739	1081755	359	375	2.22e-05	TGTATTTACTAATATGA	glycosyltransferase (rhamnosyltransferase)
lp_1411	argR1	+	1291897	1292358	motifs_Ebgfamily_lp3470GOOFE_MEME.txt	-	1291932	1291948	35	51	2.22e-05	GATATTCACTAATTAAT	arginine catabolic regulator
lp_1478	moaE	+	1354148	1354549	motifs_Ebgfamily_lp3470GOOFE_MEME.txt	+	1354068	1354084	-80	-64	2.22e-05	GGATTTGACTAATTAAA	molybdopterin biosynthesis protein, E chain
lp_1477	-	-	1353294	1353749	motifs_Ebgfamily_lp3470GOOFE_MEME.txt	+	1354068	1354084	-319	-335	2.22e-05	GGATTTGACTAATTAAA	flavodoxin
lp_2782	-	+	2473089	2473796	motifs_Ebgfamily_lp3470GOOFE_MEME.txt	-	2473044	2473060	-45	-29	2.22e-05	GTTATTTAATAATTTGT	transcription regulator
lp_2781	pts20B	-	2472577	2472894	motifs_Ebgfamily_lp3470GOOFE_MEME.txt	-	2473044	2473060	-150	-166	2.22e-05	GTTATTTAATAATTTGT	cellobiose PTS, EIIB
lp_2793	-	-	2482129	2484282	motifs_Ebgfamily_lp3470GOOFE_MEME.txt	-	2484568	2484584	-286	-302	2.22e-05	ATTTTTCAGTAATAATA	hypothetical protein
lp_2794	-	+	2484509	2484955	motifs_Ebgfamily_lp3470GOOFE_MEME.txt	-	2484568	2484584	59	75	2.22e-05	ATTTTTCAGTAATAATA	flavodoxin
lp_2882	chpA	-	2564088	2564435	motifs_Ebgfamily_lp3470GOOFE_MEME.txt	+	2564761	2564777	-326	-342	2.22e-05	GGTTTTTAGTAATTCAT	cell growth regulatory protein
lp_2883	-	-	2564435	2564683	motifs_Ebgfamily_lp3470GOOFE_MEME.txt	+	2564761	2564777	-78	-94	2.22e-05	GGTTTTTAGTAATTCAT	hypothetical protein
lp_3534	agl5	+	3151784	3154084	motifs_Ebgfamily_lp3470GOOFE_MEME.txt	+	3151757	3151773	-27	-11	2.22e-05	TCATTTTACTAAGGAGT	alpha-glucosidase
lp_3582	agrB	-	3198422	3199024	motifs_Ebgfamily_lp3470GOOFE_MEME.txt	-	3199108	3199124	-84	-100	2.22e-05	AATATTGAATAATTAAT	accesory gene regulator protein B
lp_0118	-	+	103981	105573	motifs_Ebgfamily_lp3470GOOFE_MEME.txt	-	105086	105102	1105	1121	2.36e-05	ATAATTTGGTAATGCGG	hypothetical protein
lp_0498	-	+	444805	446169	motifs_Ebgfamily_lp3470GOOFE_MEME.txt	-	444948	444964	143	159	2.36e-05	TAAATTGCGTAATTAAG	fucose transport protein
lp_2190	-	-	1977566	1978351	motifs_Ebgfamily_lp3470GOOFE_MEME.txt	+	1978370	1978386	-19	-35	2.36e-05	TTAATTTAGTATATCAA	cell division protein (putative)
lp_3189	dacA1	-	2841541	2842875	motifs_Ebgfamily_lp3470GOOFE_MEME.txt	-	2842870	2842886	5	-11	2.36e-05	ATAATTGAGAAATGAGA	serine-type D-Ala-D-Ala carboxypeptidase
lp_0012	-	+	11254	13266	motifs_Ebgfamily_lp3470GOOFE_MEME.txt	+	11072	11088	-182	-166	2.65e-05	AATTTTTAGTCATTCAA	exopolyphosphatase-related protein (putative)
lp_0165	-	+	142774	143292	motifs_Ebgfamily_lp3470GOOFE_MEME.txt	-	142779	142795	5	21	2.65e-05	TCTTTTTTGTAATGTAT	transcription regulator (putative)
lp_0164	-	-	142032	142544	motifs_Ebgfamily_lp3470GOOFE_MEME.txt	-	142779	142795	-235	-251	2.65e-05	TCTTTTTTGTAATGTAT	integral membrane protein
lp_0409	plnM	+	367901	368101	motifs_Ebgfamily_lp3470GOOFE_MEME.txt	+	367252	367268	-649	-633	2.65e-05	ATATTTTACCAAAGAAA	immunity protein PlnM
lp_0479	-	+	427893	428387	motifs_Ebgfamily_lp3470GOOFE_MEME.txt	+	427776	427792	-117	-101	2.65e-05	TATTTTTAGTTATTTTG	hypothetical protein
lp_0477	-	-	426652	427584	motifs_Ebgfamily_lp3470GOOFE_MEME.txt	+	427776	427792	-192	-208	2.65e-05	TATTTTTAGTTATTTTG	hypothetical protein
lp_0583	-	+	556435	556818	motifs_Ebgfamily_lp3470GOOFE_MEME.txt	-	556399	556415	-36	-20	2.65e-05	TCCATTTACTACTTTTT	hypothetical protein
lp_0633	-	-	596264	596578	motifs_Ebgfamily_lp3470GOOFE_MEME.txt	+	596906	596922	-328	-344	2.65e-05	AATATTTACCAATATAT	prophage Lp1 protein 10
lp_0634	-	-	596616	596852	motifs_Ebgfamily_lp3470GOOFE_MEME.txt	+	596906	596922	-54	-70	2.65e-05	AATATTTACCAATATAT	prophage Lp1 protein 11
lp_0635	-	+	596999	597199	motifs_Ebgfamily_lp3470GOOFE_MEME.txt	+	596906	596922	-93	-77	2.65e-05	AATATTTACCAATATAT	prophage Lp1 protein 12
lp_0661	-	+	608344	609630	motifs_Ebgfamily_lp3470GOOFE_MEME.txt	-	608494	608510	150	166	2.65e-05	ATATTTGACCAATGATA	prophage Lp1 protein 38
lp_0728	groEL	+	665344	666969	motifs_Ebgfamily_lp3470GOOFE_MEME.txt	+	665481	665497	137	153	2.65e-05	AACAATTACTAATGATG	GroEL chaperonin
lp_0827	-	+	768012	768326	motifs_Ebgfamily_lp3470GOOFE_MEME.txt	-	767608	767624	-404	-388	2.65e-05	TCTATTTACTCATTAAT	hypothetical protein
lp_0935	-	+	864485	865057	motifs_Ebgfamily_lp3470GOOFE_MEME.txt	+	864493	864509	8	24	2.65e-05	TACTTTTAGCAATGAAG	hypothetical protein
lp_1180	cps1D	+	1077831	1078607	motifs_Ebgfamily_lp3470GOOFE_MEME.txt	+	1077892	1077908	61	77	2.65e-05	TATATTTACCAATTCAT	glycosyltransferase
lp_1455	ecsA	+	1331512	1332249	motifs_Ebgfamily_lp3470GOOFE_MEME.txt	+	1331261	1331277	-251	-235	2.65e-05	TTATTTTACAAAAGATA	ABC transporter, ATP-binding protein
lp_1955	-	+	1769228	1769980	motifs_Ebgfamily_lp3470GOOFE_MEME.txt	-	1768988	1769004	-240	-224	2.65e-05	ATTAGTTACTAATTCAT	ABC transporter, permease protein
lp_2262	-	+	2043435	2044328	motifs_Ebgfamily_lp3470GOOFE_MEME.txt	+	2043571	2043587	136	152	2.65e-05	TTATTTTACTATTTTGG	mechanosensitive transport protein
lp_2261	-	-	2042830	2043246	motifs_Ebgfamily_lp3470GOOFE_MEME.txt	+	2043571	2043587	-325	-341	2.65e-05	TTATTTTACTATTTTGG	hypothetical protein
lp_2559	hisD	-	2279295	2280581	motifs_Ebgfamily_lp3470GOOFE_MEME.txt	-	2280716	2280732	-135	-151	2.65e-05	ACCATTTACAAATTTAT	histidinol dehydrogenase
lp_3169	-	-	2827247	2827513	motifs_Ebgfamily_lp3470GOOFE_MEME.txt	-	2827628	2827644	-115	-131	2.65e-05	GTTATTTACTAGTTTTT	hypothetical protein
lp_3402	-	-	3016699	3017631	motifs_Ebgfamily_lp3470GOOFE_MEME.txt	-	3017729	3017745	-98	-114	2.65e-05	TAATTAGACTAATGAAA	transport protein
lp_3471	ram1	-	3077902	3079860	motifs_Ebgfamily_lp3470GOOFE_MEME.txt	+	3079914	3079930	-54	-70	2.65e-05	AATTCTTAGTAATATTA	alpha-L-rhamnosidase (putative)
lp_1926	-	+	1746521	1747273	motifs_Ebgfamily_lp3470GOOFE_MEME.txt	-	1746783	1746799	262	278	2.82e-05	ATCATTTAGTAAATACG	transcription regulator
lp_1983	-	+	1796295	1797137	motifs_Ebgfamily_lp3470GOOFE_MEME.txt	-	1796728	1796744	433	449	2.82e-05	CAAATTGACTAATACAT	hypothetical protein
lp_3593	rhaA	-	3210563	3211846	motifs_Ebgfamily_lp3470GOOFE_MEME.txt	+	3212067	3212083	-221	-237	2.82e-05	AAAATTGAATAATTCGT	L-rhamnose isomerase
lp_0447	mvaA	+	401588	402862	motifs_Ebgfamily_lp3470GOOFE_MEME.txt	-	401979	401995	391	407	2.91e-05	TACTTTTAATAATGCTG	hydroxymethylglutaryl-CoA reductase
lp_1394	-	+	1278006	1278308	motifs_Ebgfamily_lp3470GOOFE_MEME.txt	-	1277696	1277712	-310	-294	2.91e-05	AGTTTTTACTAATAATG	hypothetical protein
lp_2564	-	+	2283905	2285068	motifs_Ebgfamily_lp3470GOOFE_MEME.txt	-	2283855	2283871	-50	-34	2.91e-05	TTCTTTAACTAATGTTG	integral membrane protein
lp_2563	hisK	-	2282847	2283683	motifs_Ebgfamily_lp3470GOOFE_MEME.txt	-	2283855	2283871	-172	-188	2.91e-05	TTCTTTAACTAATGTTG	histidinol-phosphatase
lp_3023	umuC	-	2689180	2690703	motifs_Ebgfamily_lp3470GOOFE_MEME.txt	+	2690892	2690908	-189	-205	2.91e-05	TCTTTTAACTAATTATA	UV-damage repair protein
lp_3150	-	+	2815899	2816987	motifs_Ebgfamily_lp3470GOOFE_MEME.txt	+	2813786	2813802	-2113	-2097	2.91e-05	TTTCTTTACTAATACTA	malate dehydrogenase (putative)
lp_3637	sacK2	-	3254222	3255085	motifs_Ebgfamily_lp3470GOOFE_MEME.txt	+	3255235	3255251	-150	-166	2.91e-05	TTTTTTGAATAATTTAT	fructokinase
lp_3483	lacL	+	3091775	3093655	motifs_Ebgfamily_lp3479GOOFE_MEME.txt	-	3091510	3091526	-265	-249	3.4e-08	AAATTTTAGTAAAACTA	beta-galactosidase, large subunit
lp_3482	galK	-	3090328	3091491	motifs_Ebgfamily_lp3479GOOFE_MEME.txt	-	3091510	3091526	-19	-35	3.4e-08	AAATTTTAGTAAAACTA	galactokinase
lp_2354	rodA2	-	2128356	2129561	motifs_Ebgfamily_lp3479GOOFE_MEME.txt	-	2129694	2129710	-133	-149	2.54e-07	AATTTTTAGTAAACCTT	rod-shape determining protein
lp_0412	plnP	+	369744	370490	motifs_Ebgfamily_lp3479GOOFE_MEME.txt	+	369407	369423	-337	-321	4.7e-07	TAAGTTTAGTAAAAAGA	immunity protein PlnP, membrane-bound protease CAAX family
lp_1428	-	+	1308569	1308706	motifs_Ebgfamily_lp3479GOOFE_MEME.txt	+	1308490	1308506	-79	-63	6.16e-07	TTAATTTAGTAAAAAGA	hypothetical protein
lp_1427	-	-	1308032	1308472	motifs_Ebgfamily_lp3479GOOFE_MEME.txt	+	1308490	1308506	-18	-34	6.16e-07	TTAATTTAGTAAAAAGA	hypothetical protein
lp_0566	nadE	+	522053	522880	motifs_Ebgfamily_lp3479GOOFE_MEME.txt	-	522151	522167	98	114	8.98e-07	TATTTTTAGTTAAATAA	NAD(+) synthetase
lp_1790	-	+	1622041	1622535	motifs_Ebgfamily_lp3479GOOFE_MEME.txt	-	1621905	1621921	-136	-120	1.26e-06	CTATTTTAGTAAACATT	ADP-ribose pyrophosphatase (putative)
lp_3321	-	-	2955481	2955732	motifs_Ebgfamily_lp3479GOOFE_MEME.txt	+	2955742	2955758	-10	-26	1.55e-06	TAGTTTTACTTAAATTT	hypothetical protein
lp_3322	-	+	2955899	2956327	motifs_Ebgfamily_lp3479GOOFE_MEME.txt	+	2955742	2955758	-157	-141	1.55e-06	TAGTTTTACTTAAATTT	hypothetical protein
lp_0989	-	-	915669	915926	motifs_Ebgfamily_lp3479GOOFE_MEME.txt	-	916022	916038	-96	-112	1.63e-06	TATCTTTACTAAAACAT	integral membrane protein
lp_2799	-	+	2493046	2494482	motifs_Ebgfamily_lp3479GOOFE_MEME.txt	-	2494029	2494045	983	999	1.79e-06	TCATTTTACTTAATTTT	amino acid transport protein
lp_2502	pgi	-	2233585	2234937	motifs_Ebgfamily_lp3479GOOFE_MEME.txt	-	2235139	2235155	-202	-218	1.87e-06	AAGCTTTACTAAAAAAT	glucose-6-phosphate isomerase
lp_2424	-	-	2185625	2185888	motifs_Ebgfamily_lp3479GOOFE_MEME.txt	+	2186185	2186201	-297	-313	2.05e-06	TTACTTTACTAAAAAGA	prophage Lp2 protein 33
lp_2425	-	-	2185857	2186036	motifs_Ebgfamily_lp3479GOOFE_MEME.txt	+	2186185	2186201	-149	-165	2.05e-06	TTACTTTACTAAAAAGA	prophage Lp2 protein 32
lp_0548	hsp33	+	498768	499655	motifs_Ebgfamily_lp3479GOOFE_MEME.txt	-	498775	498791	7	23	2.24e-06	GCTTTTTACTAAATAAT	heat shock protein HSP33
lp_1431	-	+	1310325	1312361	motifs_Ebgfamily_lp3479GOOFE_MEME.txt	+	1310821	1310837	496	512	2.44e-06	TATATTTACTAAACCGT	integral membrane protein
lp_0230	pts2CB	+	208913	210751	motifs_Ebgfamily_lp3479GOOFE_MEME.txt	+	209814	209830	901	917	2.65e-06	TCAGTTTACTAAACGTT	mannitol PTS, EIICB
lp_3487	galM3	-	3099297	3100331	motifs_Ebgfamily_lp3479GOOFE_MEME.txt	+	3100397	3100413	-66	-82	2.86e-06	AACTTTTAGTTAAAAGA	aldose 1-epimerase
lp_2598	pflB1	+	2315865	2318309	motifs_Ebgfamily_lp3479GOOFE_MEME.txt	-	2315879	2315895	14	30	4.08e-06	TTGTTTTAGTTAAAGTT	formate C-acetyltransferase
lp_0275	mntH1	+	250642	252036	motifs_Ebgfamily_lp3479GOOFE_MEME.txt	+	250407	250423	-235	-219	4.21e-06	ATTTTTTAGTTAATGGT	manganese transport protein
lp_1244	-	+	1129855	1130100	motifs_Ebgfamily_lp3479GOOFE_MEME.txt	-	1129751	1129767	-104	-88	4.21e-06	GAGTTTTACTTAAAATT	hypothetical protein
lp_1833	-	+	1655652	1656506	motifs_Ebgfamily_lp3479GOOFE_MEME.txt	+	1655601	1655617	-51	-35	4.21e-06	ATGTTTTAGTTAAAGTA	hypothetical protein
lp_3483	lacL	+	3091775	3093655	motifs_Ebgfamily_lp3479GOOFE_MEME.txt	-	3091682	3091698	-93	-77	4.62e-06	TCGTTTTAGTTAAACTT	beta-galactosidase, large subunit
lp_3482	galK	-	3090328	3091491	motifs_Ebgfamily_lp3479GOOFE_MEME.txt	-	3091682	3091698	-191	-207	4.62e-06	TCGTTTTAGTTAAACTT	galactokinase
lp_0600	zmp2	+	571808	572500	motifs_Ebgfamily_lp3479GOOFE_MEME.txt	+	571512	571528	-296	-280	4.77e-06	TTTTTTTAGTTAAAGTG	extracellular zinc metalloproteinase (putative)
lp_1834	-	+	1656719	1656919	motifs_Ebgfamily_lp3479GOOFE_MEME.txt	+	1656538	1656554	-181	-165	4.77e-06	CTTTTTTAGTTAAAGTA	hypothetical protein
lp_0753	-	+	688384	688749	motifs_Ebgfamily_lp3479GOOFE_MEME.txt	-	688071	688087	-313	-297	5.36e-06	TAGATTTAGTTAACTTT	integral membrane protein
lp_3503	-	+	3117492	3118685	motifs_Ebgfamily_lp3479GOOFE_MEME.txt	+	3117525	3117541	33	49	5.83e-06	GGAATTTACTTAAATTA	transport protein
lp_0836	nrpR1	+	775288	775710	motifs_Ebgfamily_lp3479GOOFE_MEME.txt	-	775173	775189	-115	-99	5.98e-06	CTTTTTTAGTTAATTAT	negative regulator of proteolysis
lp_0971	-	+	902437	903105	motifs_Ebgfamily_lp3479GOOFE_MEME.txt	-	902754	902770	317	333	5.98e-06	CGGGTTTAGTAAAAATA	alpha-ribazole-5'-phosphate phosphatase (putative)
lp_0529	argJ	+	478016	479230	motifs_Ebgfamily_lp3479GOOFE_MEME.txt	-	478204	478220	188	204	6.3e-06	TCTGTTTAGTTAACTTA	bifunctional ornithine acetyltransferase/N-acetylglutamate synthase protein
lp_1926	-	+	1746521	1747273	motifs_Ebgfamily_lp3479GOOFE_MEME.txt	+	1746783	1746799	262	278	6.48e-06	CGTATTTACTAAATGAT	transcription regulator
lp_3486	lacS2	-	3097011	3098969	motifs_Ebgfamily_lp3479GOOFE_MEME.txt	-	3099214	3099230	-245	-261	6.48e-06	TTAATTTAGTTAACAAA	sugar transport protein
lp_1078	rpsI	+	979442	979834	motifs_Ebgfamily_lp3479GOOFE_MEME.txt	+	979626	979642	184	200	6.83e-06	ATGTTTTAGTTAACGTT	ribosomal protein S9
lp_3512	pbg8	-	3125616	3127076	motifs_Ebgfamily_lp3479GOOFE_MEME.txt	+	3127239	3127255	-163	-179	6.83e-06	CAAATTTAGTTAATAAA	6-phospho-beta-glucosidase
lp_1978	-	-	1789980	1790855	motifs_Ebgfamily_lp3479GOOFE_MEME.txt	-	1791216	1791232	-361	-377	7.02e-06	ACGATTTAGTAAACCAA	integral membrane protein
lp_0436	pts7C	+	390029	391390	motifs_Ebgfamily_lp3479GOOFE_MEME.txt	+	391024	391040	995	1011	7.2e-06	AGTATTTAGTAAACGAG	cellobiose PTS, EIIC
lp_2788	panE2	+	2477881	2478900	motifs_Ebgfamily_lp3479GOOFE_MEME.txt	+	2478105	2478121	224	240	7.4e-06	CGTATTTACTAAACAGA	2-dehydropantoate 2-reductase
lp_0043	htrA	+	43821	45083	motifs_Ebgfamily_lp3479GOOFE_MEME.txt	-	45059	45075	1238	1254	7.6e-06	TTTGTTTAGTTAACGTT	serine protease HtrA
lp_1403	-	-	1287013	1287624	motifs_Ebgfamily_lp3479GOOFE_MEME.txt	+	1287714	1287730	-90	-106	7.81e-06	TCATTTTCGTAAAATTT	cell surface protein, ErfK family
lp_2740	-	+	2438702	2440483	motifs_Ebgfamily_lp3479GOOFE_MEME.txt	-	2438701	2438717	-1	15	7.81e-06	CAAGTTTAGTTAACATA	ABC transporter, permease protein
lp_3551	xpk2	+	3169067	3171478	motifs_Ebgfamily_lp3479GOOFE_MEME.txt	-	3170206	3170222	1139	1155	8.02e-06	AGTCTTTAGTTAACTTA	putative phosphoketolase
lp_1292	-	-	1179673	1180191	motifs_Ebgfamily_lp3479GOOFE_MEME.txt	+	1180259	1180275	-68	-84	8.94e-06	AATTTTTAGAAAAATGA	acetyltransferase (putative)
lp_2473	-	-	2213345	2214739	motifs_Ebgfamily_lp3479GOOFE_MEME.txt	+	2214894	2214910	-155	-171	8.94e-06	CAATTTTAGTTAACCAA	prophage Lp3 protein 8, helicase
lp_0797	-	+	733254	735689	motifs_Ebgfamily_lp3479GOOFE_MEME.txt	+	734205	734221	951	967	9.72e-06	TCAGTTTACTTAACTGA	ribonuclease R
lp_1850	topA	-	1671554	1673701	motifs_Ebgfamily_lp3479GOOFE_MEME.txt	-	1673793	1673809	-92	-108	1.03e-05	AGTTTTTACCAAAAATT	DNA topoisomerase I
lp_2213	brnQ2	+	1996909	1998258	motifs_Ebgfamily_lp3479GOOFE_MEME.txt	+	1996639	1996655	-270	-254	1.03e-05	GCAATTTAGTTAACTGT	branched-chain amino acid transport protein
lp_0952	-	+	883915	885804	motifs_Ebgfamily_lp3479GOOFE_MEME.txt	+	884537	884553	622	638	1.06e-05	ATCGTTTAGTTAATGTT	fumarate reductase, flavoprotein subunit precursor
lp_2097	pts16ABC	+	1889787	1891754	motifs_Ebgfamily_lp3479GOOFE_MEME.txt	-	1889773	1889789	-14	2	1.06e-05	CATGTTTAGTTAACAGT	fructose PTS, EIIABC
lp_1197	cps2A	+	1090911	1091681	motifs_Ebgfamily_lp3479GOOFE_MEME.txt	+	1090532	1090548	-379	-363	1.13e-05	ACATTGTAGTAAATATT	exopolysaccharide biosynthesis protein
lp_3025	-	+	2692090	2692509	motifs_Ebgfamily_lp3479GOOFE_MEME.txt	+	2691722	2691738	-368	-352	1.13e-05	CGTGTTTAGTAAATCGA	hypothetical protein
lp_3612	iolG4	+	3228249	3229274	motifs_Ebgfamily_lp3479GOOFE_MEME.txt	-	3228651	3228667	402	418	1.13e-05	ACATTTTCGTAAATATT	myo-inositol 2-dehydrogenase
lp_1138	acm1	+	1034984	1035625	motifs_Ebgfamily_lp3479GOOFE_MEME.txt	+	1034575	1034591	-409	-393	1.2e-05	ACATTTTAGCAAAAAAA	muramidase
lp_3536	bsh1	-	3154513	3155487	motifs_Ebgfamily_lp3479GOOFE_MEME.txt	+	3155544	3155560	-57	-73	1.2e-05	TCTTTTTAGTATAATAT	choloylglycine hydrolase
lp_1206	cps2J	+	1099787	1100812	motifs_Ebgfamily_lp3479GOOFE_MEME.txt	+	1100451	1100467	664	680	1.24e-05	AAGGTTTAGTTAACGAT	glycosyltransferase
lp_0218	-	-	200500	201906	motifs_Ebgfamily_lp3479GOOFE_MEME.txt	+	201982	201998	-76	-92	1.32e-05	TGGTTTTAGTTAACAGA	ABC transporter, ATP-binding protein
lp_1696	cfa1	+	1543481	1544653	motifs_Ebgfamily_lp3479GOOFE_MEME.txt	-	1543507	1543523	26	42	1.32e-05	ACGCTTTACTAAATAAG	cyclopropane-fatty-acyl-phospholipid synthase
lp_1695	-	-	1542948	1543163	motifs_Ebgfamily_lp3479GOOFE_MEME.txt	-	1543507	1543523	-344	-360	1.32e-05	ACGCTTTACTAAATAAG	integral membrane protein
lp_3502	-	+	3116289	3117194	motifs_Ebgfamily_lp3479GOOFE_MEME.txt	-	3116378	3116394	89	105	1.37e-05	TGGCTTTAGTTAAACTT	transcription regulator
lp_3501	-	-	3115214	3116116	motifs_Ebgfamily_lp3479GOOFE_MEME.txt	-	3116378	3116394	-262	-278	1.37e-05	TGGCTTTAGTTAAACTT	hypothetical protein
lp_0918	-	+	848004	850967	motifs_Ebgfamily_lp3479GOOFE_MEME.txt	+	850826	850842	2822	2838	1.41e-05	GGCATTTAGTAAACCTA	hypothetical protein
lp_1508	polA	+	1378501	1381149	motifs_Ebgfamily_lp3479GOOFE_MEME.txt	+	1378336	1378352	-165	-149	1.51e-05	CCGTTTTACTTAATTGT	DNA-directed DNA polymerase I
lp_3015	-	+	2683135	2683797	motifs_Ebgfamily_lp3479GOOFE_MEME.txt	+	2682973	2682989	-162	-146	1.51e-05	ACTATTCAGTAAAATAT	extracellular protein
lp_2809	-	-	2506484	2507101	motifs_Ebgfamily_lp3479GOOFE_MEME.txt	+	2507183	2507199	-82	-98	1.57e-05	CGATTTTACTTAACCAT	hypothetical protein
lp_0367	choS	+	334512	336038	motifs_Ebgfamily_lp3479GOOFE_MEME.txt	+	334396	334412	-116	-100	1.68e-05	AAAATTTAGTGAATTGT	glycine betaine/carnitine/choline ABC transporter, substrate binding and permease protein
lp_0366	-	-	333828	334274	motifs_Ebgfamily_lp3479GOOFE_MEME.txt	+	334396	334412	-122	-138	1.68e-05	AAAATTTAGTGAATTGT	hypothetical protein
lp_1544	rrp5	+	1410354	1411040	motifs_Ebgfamily_lp3479GOOFE_MEME.txt	+	1410180	1410196	-174	-158	1.68e-05	AGAATTCACTAAAATTA	response regulator
lp_0351	-	+	321422	321691	motifs_Ebgfamily_lp3479GOOFE_MEME.txt	-	321371	321387	-51	-35	1.74e-05	TCTGCTTAGTAAAATTT	integral membrane protein
lp_0802	glnPH1	+	743457	744893	motifs_Ebgfamily_lp3479GOOFE_MEME.txt	-	743315	743331	-142	-126	1.74e-05	GCTGTTTACTTAATAAA	glutamine ABC transporter, substrate binding and permease protein
lp_2003	-	+	1809122	1810249	motifs_Ebgfamily_lp3479GOOFE_MEME.txt	+	1809270	1809286	148	164	1.81e-05	TGAACTTAGTAAAATTA	transcription regulator (putative)
lp_2111	glnPH2	-	1906219	1907742	motifs_Ebgfamily_lp3479GOOFE_MEME.txt	+	1908121	1908137	-379	-395	1.81e-05	ACTATTTAGCAAATTTT	glutamine ABC transporter, substrate binding and permease protein
lp_3542	-	-	3161033	3161491	motifs_Ebgfamily_lp3479GOOFE_MEME.txt	-	3161626	3161642	-135	-151	1.81e-05	TAAGTCTACTAAAAAAT	multidomain protein
lp_3543	-	+	3161662	3163713	motifs_Ebgfamily_lp3479GOOFE_MEME.txt	-	3161626	3161642	-36	-20	1.81e-05	TAAGTCTACTAAAAAAT	multidomain protein
lp_0932	-	+	862666	863685	motifs_Ebgfamily_lp3479GOOFE_MEME.txt	-	862533	862549	-133	-117	1.88e-05	GCTATTTACTTAATCGT	lipoprotein precursor
lp_1643	-	+	1496310	1502969	motifs_Ebgfamily_lp3479GOOFE_MEME.txt	+	1501583	1501599	5273	5289	1.95e-05	TGATTTTGCTAAAACTT	cell surface protein precursor
lp_3198	parB1	-	2850496	2851386	motifs_Ebgfamily_lp3479GOOFE_MEME.txt	+	2851618	2851634	-232	-248	1.95e-05	ACTGTTTATTAAAATGT	chromosome partitioning protein, DNA-binding protein
lp_3582	agrB	-	3198422	3199024	motifs_Ebgfamily_lp3479GOOFE_MEME.txt	+	3199240	3199256	-216	-232	1.95e-05	AATTTTTCCTTAAATTA	accesory gene regulator protein B
lp_0070	-	-	68424	69671	motifs_Ebgfamily_lp3479GOOFE_MEME.txt	-	69767	69783	-96	-112	2.02e-05	CATTTTTCGTAAAACTT	4-hydroxyphenylacetate-3-hydroxylase
lp_0488	-	+	435955	437793	motifs_Ebgfamily_lp3479GOOFE_MEME.txt	+	435849	435865	-106	-90	2.02e-05	ACAATTTATTAAAAGGT	bifunctional protein: acetyl-glutamate kinase; acetyl-ornithine deacetylase (putative)
lp_1303a	sdr	+	1193201	1203283	motifs_Ebgfamily_lp3479GOOFE_MEME.txt	+	1192959	1192975	-242	-226	2.02e-05	CTATTTTAGGAAAATTA	cell surface SD repeat protein precursor
lp_3388	-	-	3004648	3005337	motifs_Ebgfamily_lp3479GOOFE_MEME.txt	+	3005375	3005391	-38	-54	2.02e-05	TAAGTTTAGTAATAGTA	prophage Lp4 protein 3, phage-like repressor
lp_3389	-	+	3005702	3006082	motifs_Ebgfamily_lp3479GOOFE_MEME.txt	+	3005375	3005391	-327	-311	2.02e-05	TAAGTTTAGTAATAGTA	prophage Lp4 protein 2, CI-like repressor
lp_0210	ack1	+	193763	194950	motifs_Ebgfamily_lp3479GOOFE_MEME.txt	+	193494	193510	-269	-253	2.1e-05	ATGCTTTAGTTAATGAT	acetate kinase
lp_1876	-	-	1695238	1696035	motifs_Ebgfamily_lp3479GOOFE_MEME.txt	-	1696070	1696086	-35	-51	2.1e-05	CAATTTTGGTAAAATGA	hydrolase, HAD superfamily, Cof family
lp_3488	galR2	-	3100454	3101449	motifs_Ebgfamily_lp3479GOOFE_MEME.txt	-	3101627	3101643	-178	-194	2.1e-05	GGCCTTTACTAAATAAA	galactose operon repressor
lp_3660	rbsK3	-	3280329	3281249	motifs_Ebgfamily_lp3479GOOFE_MEME.txt	+	3281286	3281302	-37	-53	2.1e-05	AGTTTTTATTAAAACGT	ribokinase
lp_0725	-	+	663325	664002	motifs_Ebgfamily_lp3479GOOFE_MEME.txt	-	663139	663155	-186	-170	2.19e-05	TGATTTTACTACAAGTA	redox-sensing transcriptional repressor Rex
lp_0800	-	+	736645	743064	motifs_Ebgfamily_lp3479GOOFE_MEME.txt	-	742626	742642	5981	5997	2.19e-05	CCGTTTTAGTTAACTGA	cell surface protein precursor
lp_3380	-	-	2999780	2999956	motifs_Ebgfamily_lp3479GOOFE_MEME.txt	+	3000309	3000325	-353	-369	2.19e-05	ACAATTTAGCAAAACTA	prophage Lp4 protein 10
lp_3513	pts30BCA	-	3127069	3128943	motifs_Ebgfamily_lp3479GOOFE_MEME.txt	-	3129102	3129118	-159	-175	2.19e-05	CGTATTTACTTAATCAT	beta-glucosides PTS, EIIBCA
lp_3000	-	-	2667094	2669094	motifs_Ebgfamily_lp3479GOOFE_MEME.txt	+	2669184	2669200	-90	-106	2.36e-05	TAAGTTTACCAAAAAAA	ABC transporter, ATP-binding and permease protein
lp_0053	-	-	50960	51787	motifs_Ebgfamily_lp3479GOOFE_MEME.txt	-	51969	51985	-182	-198	2.45e-05	AACTTTTAATAAAAGAA	hypothetical protein
lp_0057	-	+	57132	58037	motifs_Ebgfamily_lp3479GOOFE_MEME.txt	+	56735	56751	-397	-381	2.45e-05	TATTTTTACTTACATTA	transcription regulator
lp_0189	agl2	+	170177	171853	motifs_Ebgfamily_lp3479GOOFE_MEME.txt	-	171313	171329	1136	1152	2.45e-05	TTAATTCAGTAAAATGA	alpha-glucosidase
lp_0261	-	+	234703	234990	motifs_Ebgfamily_lp3479GOOFE_MEME.txt	+	234396	234412	-307	-291	2.45e-05	AAAGTTTAATAAACAAT	integral membrane protein
lp_1210	-	+	1102288	1102965	motifs_Ebgfamily_lp3479GOOFE_MEME.txt	-	1102257	1102273	-31	-15	2.45e-05	CTTATTTATTAAAAATT	hypothetical protein
lp_1795	-	+	1626911	1627333	motifs_Ebgfamily_lp3479GOOFE_MEME.txt	-	1626635	1626651	-276	-260	2.45e-05	ACTTTTTATTTAAAATA	transcription regulator
lp_2454	-	+	2201698	2202612	motifs_Ebgfamily_lp3479GOOFE_MEME.txt	-	2201762	2201778	64	80	2.45e-05	TATTTTTAGCAAATGGT	prophage Lp2 protein 3
lp_2847	-	+	2537954	2539018	motifs_Ebgfamily_lp3479GOOFE_MEME.txt	-	2537847	2537863	-107	-91	2.45e-05	ACTTTTTAGAAAATAAA	extracellular protein
lp_3416	-	-	3031702	3032205	motifs_Ebgfamily_lp3479GOOFE_MEME.txt	-	3032327	3032343	-122	-138	2.45e-05	TGTATTTCGTAAAATAT	transcription regulator (putative)
lp_0365	-	+	331776	333656	motifs_Ebgfamily_lp3479GOOFE_MEME.txt	-	332882	332898	1106	1122	2.65e-05	TATATTTTGTAAATCTT	integral membrane protein
lp_0883	glnP	+	814125	814778	motifs_Ebgfamily_lp3479GOOFE_MEME.txt	+	814037	814053	-88	-72	2.65e-05	GTCTTTTACTTAATCAT	glutamine ABC transporter, permease protein
lp_3043	zmp4	+	2704867	2705901	motifs_Ebgfamily_lp3479GOOFE_MEME.txt	-	2704700	2704716	-167	-151	2.65e-05	TTTATTTAGTACAAGTA	extracellular zinc metalloproteinase
lp_3226	-	+	2874457	2875902	motifs_Ebgfamily_lp3479GOOFE_MEME.txt	-	2874280	2874296	-177	-161	2.65e-05	TTAGTTTAGAAAAAGTT	RNA methyltransferase
lp_3390	-	+	3006114	3007280	motifs_Ebgfamily_lp3479GOOFE_MEME.txt	+	3006287	3006303	173	189	2.65e-05	AGATTTTACTAAGAATG	prophage Lp4 protein 1, integrase
lp_0585	-	+	558254	561127	motifs_Ebgfamily_lp3479GOOFE_MEME.txt	-	558174	558190	-80	-64	2.75e-05	AGTTTTCACTAAAACAT	transcription regulator
lp_1509	fpg	+	1381161	1381985	motifs_Ebgfamily_lp3479GOOFE_MEME.txt	-	1381043	1381059	-118	-102	2.75e-05	TAATTTTTCTAAAACTG	formamidopyrimidine-DNA glycosylase
lp_1517	rplT	+	1388799	1389155	motifs_Ebgfamily_lp3479GOOFE_MEME.txt	-	1388769	1388785	-30	-14	2.75e-05	AGATTTAACTAAAACGT	50S ribosomal protein L20
lp_1819	tagB2	+	1645367	1647265	motifs_Ebgfamily_lp3479GOOFE_MEME.txt	-	1646760	1646776	1393	1409	2.75e-05	AATCTTCAGTAAAAAGA	teichoic acid biosynthesis protein
lp_0660	-	+	607764	608360	motifs_Ebgfamily_lp3479GOOFE_MEME.txt	+	607398	607414	-366	-350	2.86e-05	TTATTTTACATAAATTT	prophage Lp1 protein 37
lp_1101	ldhL2	+	999592	1000521	motifs_Ebgfamily_lp3479GOOFE_MEME.txt	+	999378	999394	-214	-198	2.86e-05	ACACTTTAGAAAAAGTT	L-lactate dehydrogenase
lp_1098	-	-	998884	999195	motifs_Ebgfamily_lp3479GOOFE_MEME.txt	+	999378	999394	-183	-199	2.86e-05	ACACTTTAGAAAAAGTT	hypothetical protein
lp_1568	pbp2B1	+	1434552	1436588	motifs_Ebgfamily_lp3479GOOFE_MEME.txt	-	1434516	1434532	-36	-20	2.86e-05	TTAATTTGGTAAACATT	penicillin binding protein 2B
lp_1567	-	-	1431707	1434352	motifs_Ebgfamily_lp3479GOOFE_MEME.txt	-	1434516	1434532	-164	-180	2.86e-05	TTAATTTGGTAAACATT	integral membrane protein
lp_2119	tuf	-	1912916	1914103	motifs_Ebgfamily_lp3479GOOFE_MEME.txt	-	1914289	1914305	-186	-202	2.86e-05	AGAATTTACTAACAAAA	elongation factor Tu
lp_3407	uppP	-	3021088	3021915	motifs_Ebgfamily_lp3479GOOFE_MEME.txt	-	3022048	3022064	-133	-149	2.86e-05	AATCTTTACCAAAAAAA	undecaprenyl pyrophosphate phosphatase
lp_1311	tagE2	+	1205071	1206579	motifs_Ebgfamily_lp3479GOOFE_MEME.txt	+	1205352	1205368	281	297	2.98e-05	CAACTTTAGCAAAATTT	poly(glycerol-phosphate) alpha-glucosyltransferase
lp_3486	lacS2	-	3097011	3098969	motifs_Ebgfamily_lp3488GOOFE_MEME.txt	-	3099040	3099056	-71	-87	1.54e-09	AAATTTTACTAAAAATC	sugar transport protein
lp_3483	lacL	+	3091775	3093655	motifs_Ebgfamily_lp3488GOOFE_MEME.txt	+	3091510	3091526	-265	-249	7.21e-08	TAGTTTTACTAAAATTT	beta-galactosidase, large subunit
lp_3482	galK	-	3090328	3091491	motifs_Ebgfamily_lp3488GOOFE_MEME.txt	+	3091510	3091526	-19	-35	7.21e-08	TAGTTTTACTAAAATTT	galactokinase
lp_3487	galM3	-	3099297	3100331	motifs_Ebgfamily_lp3488GOOFE_MEME.txt	-	3100385	3100401	-54	-70	3.12e-07	AAGTTTTACTCAACTTC	aldose 1-epimerase
lp_2451	-	+	2197887	2198948	motifs_Ebgfamily_lp3488GOOFE_MEME.txt	+	2197754	2197770	-133	-117	4.03e-07	AAGATTAACTAAAAAAT	prophage Lp2 protein 6
lp_3239	-	-	2886021	2886884	motifs_Ebgfamily_lp3488GOOFE_MEME.txt	+	2886918	2886934	-34	-50	6.57e-07	ACATTTAACTAAATATC	oxidoreductase
lp_1169	gdh	-	1066710	1068056	motifs_Ebgfamily_lp3488GOOFE_MEME.txt	+	1068129	1068145	-73	-89	7.93e-07	TAAATTAACTAAATTTT	glutamate dehydrogenase
lp_1171	pbpX1	+	1068324	1069499	motifs_Ebgfamily_lp3488GOOFE_MEME.txt	+	1068129	1068145	-195	-179	7.93e-07	TAAATTAACTAAATTTT	serine-type D-Ala-D-Ala carboxypeptidase
lp_0566	nadE	+	522053	522880	motifs_Ebgfamily_lp3488GOOFE_MEME.txt	+	522151	522167	98	114	9.14e-07	TTATTTAACTAAAAATA	NAD(+) synthetase
lp_0578	npsA	+	536024	551893	motifs_Ebgfamily_lp3488GOOFE_MEME.txt	-	537096	537112	1072	1088	9.14e-07	TTTTTTTACTAAATCAC	non-ribosomal peptide synthetase NpsA
lp_0455	-	+	408973	410157	motifs_Ebgfamily_lp3488GOOFE_MEME.txt	-	408748	408764	-225	-209	1.06e-06	ATTTTTTACTCAACATT	transport protein
lp_0412	plnP	+	369744	370490	motifs_Ebgfamily_lp3488GOOFE_MEME.txt	-	369407	369423	-337	-321	1.07e-06	TCTTTTTACTAAACTTA	immunity protein PlnP, membrane-bound protease CAAX family
lp_1428	-	+	1308569	1308706	motifs_Ebgfamily_lp3488GOOFE_MEME.txt	-	1308490	1308506	-79	-63	1.07e-06	TCTTTTTACTAAATTAA	hypothetical protein
lp_1427	-	-	1308032	1308472	motifs_Ebgfamily_lp3488GOOFE_MEME.txt	-	1308490	1308506	-18	-34	1.07e-06	TCTTTTTACTAAATTAA	hypothetical protein
lp_3469	lacA	-	3074499	3076550	motifs_Ebgfamily_lp3488GOOFE_MEME.txt	+	3076630	3076646	-80	-96	1.16e-06	CCGTTTTACTAAAATAA	beta-galactosidase I
lp_3470	lacR	+	3076797	3077807	motifs_Ebgfamily_lp3488GOOFE_MEME.txt	+	3076630	3076646	-167	-151	1.16e-06	CCGTTTTACTAAAATAA	transcription regulator of beta-galactosidase gene
lp_0466	purR	+	417214	418050	motifs_Ebgfamily_lp3488GOOFE_MEME.txt	-	417112	417128	-102	-86	1.32e-06	TTTTTTTACTAAACCAT	purine operon repressor
lp_1023	-	-	947887	948567	motifs_Ebgfamily_lp3488GOOFE_MEME.txt	+	948754	948770	-187	-203	1.32e-06	CTTTTTTACTCAAAAAA	type 4 prepilin-like proteins leader peptide processing enzyme (putative)
lp_1025	rpsL	+	948830	949243	motifs_Ebgfamily_lp3488GOOFE_MEME.txt	+	948754	948770	-76	-60	1.32e-06	CTTTTTTACTCAAAAAA	30S ribosomal protein S12
lp_2965	-	-	2638323	2639210	motifs_Ebgfamily_lp3488GOOFE_MEME.txt	-	2639394	2639410	-184	-200	1.35e-06	AAGATTAACTAAAAACA	sugar kinase and transcription regulator
lp_0440	pbg1	+	393593	395029	motifs_Ebgfamily_lp3488GOOFE_MEME.txt	-	394593	394609	1000	1016	1.5e-06	ATTTTTAACTAAATCAT	6-phospho-beta-glucosidase
lp_3333	-	+	2965615	2966799	motifs_Ebgfamily_lp3488GOOFE_MEME.txt	+	2965583	2965599			1.5e-06	TCAATTTACTAAATAAT
lp_1033	rplC	+	953265	953894	motifs_Ebgfamily_lp3488GOOFE_MEME.txt	+	953224	953240	-41	-25	1.66e-06	TTAATTTACTAAACTAA	ribosomal protein L3
lp_0397	-	+	361057	361872	motifs_Ebgfamily_lp3488GOOFE_MEME.txt	+	360776	360792	-281	-265	1.73e-06	TAATTTAACTCAATCCC	hydrolase, HAD superfamily, Cof family
lp_0146	-	-	126966	128093	motifs_Ebgfamily_lp3488GOOFE_MEME.txt	-	128170	128186	-77	-93	1.81e-06	AAGATTAACTAAAACCA	oxidoreductase
lp_2274	-	-	2053484	2053918	motifs_Ebgfamily_lp3488GOOFE_MEME.txt	+	2054218	2054234	-300	-316	2e-06	CTATTTTACTAAATGCC	Holliday junction resolvase-like protein
lp_2275	-	-	2053915	2054184	motifs_Ebgfamily_lp3488GOOFE_MEME.txt	+	2054218	2054234	-34	-50	2e-06	CTATTTTACTAAATGCC	hypothetical protein
lp_2654	-	+	2360431	2360751	motifs_Ebgfamily_lp3488GOOFE_MEME.txt	-	2360112	2360128	-319	-303	2e-06	CAGTTTAACTAAACTCT	transcription regulator
lp_2939	-	-	2617780	2617977	motifs_Ebgfamily_lp3488GOOFE_MEME.txt	+	2618095	2618111	-118	-134	2.08e-06	ATTATTAACTAAACGAT	hypothetical protein
lp_1835	msrA2	-	1657083	1657598	motifs_Ebgfamily_lp3488GOOFE_MEME.txt	+	1657613	1657629	-15	-31	2.36e-06	TTTATTAACTCAATTAT	protein-methionine-S-oxide reductase
lp_1147	gatC	+	1044093	1044413	motifs_Ebgfamily_lp3488GOOFE_MEME.txt	-	1043824	1043840	-269	-253	2.47e-06	TTAATTTACTCAACGAT	glutamyl-tRNA amidotransferase, subunit C
lp_1857	-	+	1678248	1679177	motifs_Ebgfamily_lp3488GOOFE_MEME.txt	+	1678471	1678487	223	239	2.8e-06	TTAATTTACTCAACGAA	transcription regulator
lp_2630	-	+	2343478	2343951	motifs_Ebgfamily_lp3488GOOFE_MEME.txt	-	2343220	2343236	-258	-242	3.06e-06	TCGTTTAACTCAACCAT	integral membrane protein
lp_0578	npsA	+	536024	551893	motifs_Ebgfamily_lp3488GOOFE_MEME.txt	+	544144	544160	8120	8136	3.18e-06	TAATTTTGCTAAAAAAC	non-ribosomal peptide synthetase NpsA
lp_0775	argG	+	710942	712177	motifs_Ebgfamily_lp3488GOOFE_MEME.txt	-	710819	710835	-123	-107	3.33e-06	AATATTCACTAAAATAT	argininosuccinate synthase
lp_1166	-	+	1065189	1065629	motifs_Ebgfamily_lp3488GOOFE_MEME.txt	-	1064764	1064780	-425	-409	3.33e-06	AAATCTAACTAAAAAAC	hypothetical protein
lp_1946	-	-	1764499	1764810	motifs_Ebgfamily_lp3488GOOFE_MEME.txt	+	1764992	1765008	-182	-198	3.49e-06	CCAATTAACTCAACTCT	hypothetical protein
lp_1947	-	+	1764942	1765409	motifs_Ebgfamily_lp3488GOOFE_MEME.txt	+	1764992	1765008	50	66	3.49e-06	CCAATTAACTCAACTCT	acetyltransferase (putative)
lp_2584	-	-	2303124	2303426	motifs_Ebgfamily_lp3488GOOFE_MEME.txt	-	2303553	2303569	-127	-143	3.77e-06	AAAATTTACTGAAAATT	hypothetical protein
lp_1699	-	+	1546552	1546800	motifs_Ebgfamily_lp3488GOOFE_MEME.txt	-	1546449	1546465	-103	-87	3.93e-06	TATTATTACTAAAAAAT	hypothetical protein
lp_1698	-	-	1545881	1546258	motifs_Ebgfamily_lp3488GOOFE_MEME.txt	-	1546449	1546465	-191	-207	3.93e-06	TATTATTACTAAAAAAT	hypothetical protein
lp_2671	-	+	2372628	2373995	motifs_Ebgfamily_lp3488GOOFE_MEME.txt	+	2373839	2373855	1211	1227	3.93e-06	TAATTTTCCTAAAATCC	integral membrane protein
lp_2354	rodA2	-	2128356	2129561	motifs_Ebgfamily_lp3488GOOFE_MEME.txt	+	2129694	2129710	-133	-149	4.03e-06	AAGGTTTACTAAAAATT	rod-shape determining protein
lp_2502	pgi	-	2233585	2234937	motifs_Ebgfamily_lp3488GOOFE_MEME.txt	-	2235139	2235155			4.03e-06	AAGCTTTACTAAAAAAT
lp_2967	-	-	2641189	2641725	motifs_Ebgfamily_lp3488GOOFE_MEME.txt	+	2641790	2641806	-65	-81	4.03e-06	AAAACTAACTAAAATTC	transcription regulator
lp_0343	tagG	+	313438	314253	motifs_Ebgfamily_lp3488GOOFE_MEME.txt	+	313293	313309	-145	-129	4.4e-06	AATATTTAATAAAAAAT	teichoic acid ABC transporter, permease protein
lp_1244	-	+	1129855	1130100	motifs_Ebgfamily_lp3488GOOFE_MEME.txt	+	1129751	1129767	-104	-88	4.4e-06	AATTTTAAGTAAAACTC	hypothetical protein
lp_2375	glyA	-	2144142	2145380	motifs_Ebgfamily_lp3488GOOFE_MEME.txt	-	2145642	2145658	-262	-278	4.4e-06	TATTTTAACTAACAATC	glycine hydroxymethyltransferase
lp_2454	-	+	2201698	2202612	motifs_Ebgfamily_lp3488GOOFE_MEME.txt	+	2201562	2201578	-136	-120	4.4e-06	AAATTAAACTAAAAGAC	prophage Lp2 protein 3
lp_0989	-	-	915669	915926	motifs_Ebgfamily_lp3488GOOFE_MEME.txt	-	916022	916038			4.6e-06	TATCTTTACTAAAACAT
lp_3322	-	+	2955899	2956327	motifs_Ebgfamily_lp3488GOOFE_MEME.txt	+	2955742	2955758			4.6e-06	TAGTTTTACTTAAATTT
lp_0257	pepM	-	232292	233083	motifs_Ebgfamily_lp3488GOOFE_MEME.txt	-	233447	233463	-364	-380	4.7e-06	AATAATTACTCAAAATC	methionyl aminopeptidase
lp_0258	-	-	233119	233412	motifs_Ebgfamily_lp3488GOOFE_MEME.txt	-	233447	233463	-35	-51	4.7e-06	AATAATTACTCAAAATC	hypothetical protein
lp_0259	-	+	233445	234233	motifs_Ebgfamily_lp3488GOOFE_MEME.txt	-	233447	233463	2	18	4.7e-06	AATAATTACTCAAAATC	integral membrane protein
lp_0817	-	-	757042	757707	motifs_Ebgfamily_lp3488GOOFE_MEME.txt	+	757779	757795	-72	-88	4.7e-06	AATATTTATTCAAAATC	integral membrane protein
lp_0818	-	+	757892	758734	motifs_Ebgfamily_lp3488GOOFE_MEME.txt	+	757779	757795	-113	-97	4.7e-06	AATATTTATTCAAAATC	hypothetical protein
lp_1462	murC	+	1339444	1340754	motifs_Ebgfamily_lp3488GOOFE_MEME.txt	+	1339351	1339367	-93	-77	4.7e-06	AGATTTAACTAAATTAC	UDP-N-acetylmuramate--L-alanine ligase
lp_1776	-	+	1608462	1609568	motifs_Ebgfamily_lp3488GOOFE_MEME.txt	+	1608928	1608944	466	482	4.7e-06	ATAATTTACTGAAATAC	oxidoreductase
lp_0439	pts8C	+	392220	393575	motifs_Ebgfamily_lp3488GOOFE_MEME.txt	+	392407	392423	187	203	4.97e-06	TATTTTTACCCAAATTT	cellobiose PTS, EIIC
lp_1919	mntA	-	1737485	1739761	motifs_Ebgfamily_lp3488GOOFE_MEME.txt	+	1740102	1740118	-341	-357	4.97e-06	TAATTTAATTAAAATAT	cadmium-/manganese-transporting P-type ATPase
lp_2949	-	+	2626650	2627621	motifs_Ebgfamily_lp3488GOOFE_MEME.txt	-	2627009	2627025	359	375	4.97e-06	AAATGTAACTAAAATAA	integral membrane protein
lp_3059	-	-	2719615	2723685	motifs_Ebgfamily_lp3488GOOFE_MEME.txt	+	2723702	2723718	-17	-33	4.97e-06	TAATTTTAATCAAATAT	cell surface protein precursor
lp_3503	-	+	3117492	3118685	motifs_Ebgfamily_lp3488GOOFE_MEME.txt	+	3118040	3118056	548	564	4.97e-06	AACATTAACTCAAAAAC	transport protein
lp_0881	glnH1	+	812631	813467	motifs_Ebgfamily_lp3488GOOFE_MEME.txt	-	812583	812599	-48	-32	5.22e-06	TAATTTTACTCAAGAAT	glutamine ABC transporter, substrate binding protein
lp_0617	nusG	+	586063	586611	motifs_Ebgfamily_lp3488GOOFE_MEME.txt	-	585710	585726	-353	-337	5.71e-06	AATATTTACAAAATTTC	transcription antitermination protein NusG
lp_1351	-	+	1240401	1241252	motifs_Ebgfamily_lp3488GOOFE_MEME.txt	-	1240229	1240245	-172	-156	5.71e-06	TTGATTAACTCAATCAA	hypothetical protein
lp_1833	-	+	1655652	1656506	motifs_Ebgfamily_lp3488GOOFE_MEME.txt	-	1655601	1655617	-51	-35	5.71e-06	TACTTTAACTAAAACAT	hypothetical protein
lp_2164	ISP1	+	1955214	1956476	motifs_Ebgfamily_lp3488GOOFE_MEME.txt	+	1954848	1954864	-366	-350	5.71e-06	ACAATTTACCAAAATAC	transposase
lp_2569	-	-	2287994	2288509	motifs_Ebgfamily_lp3488GOOFE_MEME.txt	-	2288523	2288539	-14	-30	5.71e-06	AATTTTAACGCAAATAT	hypothetical protein
lp_2598	pflB1	+	2315865	2318309	motifs_Ebgfamily_lp3488GOOFE_MEME.txt	+	2315879	2315895	14	30	5.71e-06	AACTTTAACTAAAACAA	formate C-acetyltransferase
lp_0004	-	+	3210	3443	motifs_Ebgfamily_lp3488GOOFE_MEME.txt	+	2992	3008	-218	-202	6.51e-06	ATATTTTATTAAAATCC	hypothetical protein
lp_0763	-	-	697159	697716	motifs_Ebgfamily_lp3488GOOFE_MEME.txt	-	697739	697755	-23	-39	6.51e-06	AAAATTTACTAAGAAAA	hypothetical protein
lp_0764	pgm	+	697830	699557	motifs_Ebgfamily_lp3488GOOFE_MEME.txt	-	697739	697755	-91	-75	6.51e-06	AAAATTTACTAAGAAAA	phosphoglucomutase
lp_1460	-	+	1335717	1336358	motifs_Ebgfamily_lp3488GOOFE_MEME.txt	-	1335585	1335601	-132	-116	6.51e-06	AAATTTAAATAAAACAT	hypothetical protein
lp_1459	-	-	1335225	1335548	motifs_Ebgfamily_lp3488GOOFE_MEME.txt	-	1335585	1335601	-37	-53	6.51e-06	AAATTTAAATAAAACAT	hypothetical protein
lp_2160	-	-	1952870	1953073	motifs_Ebgfamily_lp3488GOOFE_MEME.txt	+	1953179	1953195	-106	-122	6.51e-06	AAATTTAAATAAAAATA	hypothetical protein
lp_2319	mreB1	-	2094082	2095086	motifs_Ebgfamily_lp3488GOOFE_MEME.txt	+	2095241	2095257	-155	-171	6.51e-06	AAATTTAACAAAAAAAA	cell shape determining protein MreB
lp_2930	-	-	2610225	2610905	motifs_Ebgfamily_lp3488GOOFE_MEME.txt	+	2610974	2610990	-69	-85	6.51e-06	GCTTTTAACTAAAATAT	protein containing diguanylate cyclase/phosphodiesterase domain 2 (EAL)
lp_3603	-	+	3219914	3220636	motifs_Ebgfamily_lp3488GOOFE_MEME.txt	-	3219594	3219610	-320	-304	6.51e-06	ATGTATTACTAAAATTC	hypothetical protein
lp_0761	trxB1	+	695482	696420	motifs_Ebgfamily_lp3488GOOFE_MEME.txt	-	695353	695369	-129	-113	6.63e-06	TATATTGACTAAAAACC	thioredoxin reductase (NADPH)
lp_1113	-	+	1010911	1012299	motifs_Ebgfamily_lp3488GOOFE_MEME.txt	-	1011044	1011060	133	149	6.63e-06	CATTTTTTCTAAAATAA	fumarate reductase, flavoprotein subunit precursor, N-terminally truncated
lp_3483	lacL	+	3091775	3093655	motifs_Ebgfamily_lp3488GOOFE_MEME.txt	-	3091670	3091686	-105	-89	6.63e-06	AACTTTAACTAAATGAC	beta-galactosidase, large subunit
lp_3482	galK	-	3090328	3091491	motifs_Ebgfamily_lp3488GOOFE_MEME.txt	-	3091670	3091686	-179	-195	6.63e-06	AACTTTAACTAAATGAC	galactokinase
lp_1597	asp3	+	1453557	1454015	motifs_Ebgfamily_lp3488GOOFE_MEME.txt	-	1453506	1453522	-51	-35	6.79e-06	TAGTTTTTCTAAAAATT	alkaline shock protein
lp_0675	-	+	621869	623743	motifs_Ebgfamily_lp3488GOOFE_MEME.txt	-	623020	623036	1151	1167	7.28e-06	TATATTCACTAAATTTC	prophage Lp1 protein 52, endolysin
lp_0961	-	+	893448	893663	motifs_Ebgfamily_lp3488GOOFE_MEME.txt	+	893358	893374	-90	-74	7.28e-06	ATAATTTATTAAAAATC	hypothetical protein
lp_1590	-	+	1449106	1449489	motifs_Ebgfamily_lp3488GOOFE_MEME.txt	-	1448657	1448673	-449	-433	7.28e-06	AAAATTAAATAAAAATT	integral membrane protein
lp_2334	-	-	2110001	2110627	motifs_Ebgfamily_lp3488GOOFE_MEME.txt	-	2110980	2110996	-353	-369	7.28e-06	AATTTTATCTAAATATC	integral membrane protein
lp_2335	-	-	2110627	2110905	motifs_Ebgfamily_lp3488GOOFE_MEME.txt	-	2110980	2110996	-75	-91	7.28e-06	AATTTTATCTAAATATC	transcription regulator
lp_1807	-	+	1634293	1635039	motifs_Ebgfamily_lp3488GOOFE_MEME.txt	-	1634741	1634757	448	464	7.55e-06	TAAATTTAATAAAATAA	hypothetical protein
lp_3421	-	-	3037010	3038122	motifs_Ebgfamily_lp3488GOOFE_MEME.txt	+	3038259	3038275	-137	-153	7.55e-06	TTTTATTACTAAAATTT	extracellular protein, gamma-D-glutamate-meso-diaminopimelate muropeptidase (putative)
lp_0827	-	+	768012	768326	motifs_Ebgfamily_lp3488GOOFE_MEME.txt	-	767763	767779	-249	-233	8.09e-06	TAATTTCACTCAAAAAA	hypothetical protein
lp_3635	msmK2	-	3252835	3253971	motifs_Ebgfamily_lp3488GOOFE_MEME.txt	+	3254065	3254081	-94	-110	8.22e-06	CAATTTTACCAAAAGTT	multiple sugar ABC transporter, ATP-binding protein
lp_0104	-	+	93016	94290	motifs_Ebgfamily_lp3488GOOFE_MEME.txt	-	92728	92744	-288	-272	8.81e-06	AATATTTACTAAGTTAT	hypothetical protein
lp_0411	plnO	+	368514	369713	motifs_Ebgfamily_lp3488GOOFE_MEME.txt	-	368233	368249	-281	-265	8.81e-06	AATTTTATCTAAACTTT	plantaricin biosynthesis protein PlnO
lp_0527	carA	-	475630	476697	motifs_Ebgfamily_lp3488GOOFE_MEME.txt	-	476717	476733	-20	-36	8.81e-06	AATTTTAACCAAATTAT	carbamoyl-phosphate synthase small subunit
lp_0528	argC2	+	476966	477991	motifs_Ebgfamily_lp3488GOOFE_MEME.txt	-	476717	476733	-249	-233	8.81e-06	AATTTTAACCAAATTAT	N-acetyl-gamma-glutamyl-phosphate reductase
lp_0600	zmp2	+	571808	572500	motifs_Ebgfamily_lp3488GOOFE_MEME.txt	-	571512	571528	-296	-280	8.81e-06	CACTTTAACTAAAAAAA	extracellular zinc metalloproteinase (putative)
lp_1267	-	+	1152851	1153240	motifs_Ebgfamily_lp3488GOOFE_MEME.txt	-	1152551	1152567	-300	-284	8.81e-06	AAAATTTACACAAATAA	transcription regulator (putative)
lp_1908	-	+	1725556	1726761	motifs_Ebgfamily_lp3488GOOFE_MEME.txt	+	1725441	1725457	-115	-99	8.81e-06	CAAACTAACTAAAATTC	integral membrane protein
lp_2621	pepF2	+	2336934	2338733	motifs_Ebgfamily_lp3488GOOFE_MEME.txt	+	2337769	2337785	835	851	8.81e-06	ACATTTTACTAAGTTAC	oligoendopeptidase F
lp_3431	ubiE	+	3043575	3044288	motifs_Ebgfamily_lp3488GOOFE_MEME.txt	+	3043213	3043229	-362	-346	8.81e-06	ACTTTTTACTAACTTTC	ubiquinone/menaquinone biosynthesis methyltransferase
lp_0578	npsA	+	536024	551893	motifs_Ebgfamily_lp3488GOOFE_MEME.txt	-	537149	537165	1125	1141	9.12e-06	ATATTTAACTGAAAGTC	non-ribosomal peptide synthetase NpsA
lp_0836	nrpR1	+	775288	775710	motifs_Ebgfamily_lp3488GOOFE_MEME.txt	+	775173	775189	-115	-99	9.12e-06	ATAATTAACTAAAAAAG	negative regulator of proteolysis
lp_1756	-	+	1594001	1595146	motifs_Ebgfamily_lp3488GOOFE_MEME.txt	+	1593949	1593965	-52	-36	9.12e-06	AATATTTACTCAACAAG	hypothetical protein
lp_2850	-	+	2541515	2542732	motifs_Ebgfamily_lp3488GOOFE_MEME.txt	+	2541970	2541986	455	471	9.12e-06	AAAATTTACTGAACAAT	ABC transporter, permease protein (putative)
lp_2912	-	-	2586798	2588420	motifs_Ebgfamily_lp3488GOOFE_MEME.txt	+	2588730	2588746	-310	-326	9.12e-06	AAAGTTAACTCAAAATA	ABC transporter, ATP-binding protein
lp_0551	dtpT	+	508813	510285	motifs_Ebgfamily_lp3488GOOFE_MEME.txt	-	502822	502838	-5991	-5975	1.01e-05	ATGTTGTACTAAAATTT	di-/tripeptide transport protein
lp_1292	-	-	1179673	1180191	motifs_Ebgfamily_lp3488GOOFE_MEME.txt	-	1180259	1180275	-68	-84	1.01e-05	TCATTTTTCTAAAAATT	acetyltransferase (putative)
lp_2004	-	+	1810279	1811019	motifs_Ebgfamily_lp3488GOOFE_MEME.txt	-	1810670	1810686	391	407	1.01e-05	AATTTTTTCTAAATCAT	integral membrane protein
lp_2097	pts16ABC	+	1889787	1891754	motifs_Ebgfamily_lp3488GOOFE_MEME.txt	+	1889800	1889816	13	29	1.01e-05	ATTTATTACTAAAAGAT	fructose PTS, EIIABC
lp_3310	-	+	2946969	2947484	motifs_Ebgfamily_lp3488GOOFE_MEME.txt	+	2946524	2946540	-445	-429	1.01e-05	ATGTTGTACTAAAATTT	integral membrane protein
lp_3385	-	-	3003473	3003901	motifs_Ebgfamily_lp3488GOOFE_MEME.txt	-	3003916	3003932	-15	-31	1.01e-05	TCATTTTACTACAAAAT	prophage Lp4 protein 5
lp_2323	tpx	-	2100621	2101115	motifs_Ebgfamily_lp3488GOOFE_MEME.txt	+	2101177	2101193	-62	-78	1.05e-05	AAATTTAACGCAATTTC	thiol peroxidase
lp_2650	pts19B	-	2356968	2357450	motifs_Ebgfamily_lp3488GOOFE_MEME.txt	+	2357590	2357606	-140	-156	1.05e-05	ACATTTAAGTCAAATTC	N-acetylgalactosamine PTS, EIIB
lp_0492	-	+	440063	441274	motifs_Ebgfamily_lp3488GOOFE_MEME.txt	-	439829	439845	-234	-218	1.06e-05	AATTTTTTCTAAAACCA	transport protein
lp_0168	dak1B	+	144440	145438	motifs_Ebgfamily_lp3488GOOFE_MEME.txt	+	144514	144530	74	90	1.19e-05	GTATTTAACTAAATTAC	glycerone kinase
lp_0166	dak1A	-	143289	144278	motifs_Ebgfamily_lp3488GOOFE_MEME.txt	+	144514	144530	-236	-252	1.19e-05	GTATTTAACTAAATTAC	glycerone kinase
lp_0518	murF	+	463650	465038	motifs_Ebgfamily_lp3488GOOFE_MEME.txt	+	463942	463958	292	308	1.19e-05	ACTATTTACAAAAAATT	UDP-N-acetylmuramoylalanyl-D-glutamyl-2,6-diamino pimelate--D-alanyl-D-alanine ligase
lp_0552	-	+	510340	511182	motifs_Ebgfamily_lp3488GOOFE_MEME.txt	+	510290	510306	-50	-34	1.19e-05	AATATTTACTCGAAGAT	hypothetical protein
lp_0554	-	+	511742	512200	motifs_Ebgfamily_lp3488GOOFE_MEME.txt	+	511212	511228	-530	-514	1.19e-05	ATTTTTTATTCAAAATT	hypothetical protein
lp_0690	-	+	634153	636711	motifs_Ebgfamily_lp3488GOOFE_MEME.txt	+	633871	633887	-282	-266	1.19e-05	TTTTGTAACTAAAAATC	integral membrane protein (putative)
lp_0689	-	-	633136	633804	motifs_Ebgfamily_lp3488GOOFE_MEME.txt	+	633871	633887	-67	-83	1.19e-05	TTTTGTAACTAAAAATC	prophage Lp1 protein 66, lipoprotein precursor
lp_0800	-	+	736645	743064	motifs_Ebgfamily_lp3488GOOFE_MEME.txt	-	737691	737707	1046	1062	1.19e-05	ACATATAACTAAAATCC	cell surface protein precursor
lp_0918	-	+	848004	850967	motifs_Ebgfamily_lp3488GOOFE_MEME.txt	+	847519	847535	-485	-469	1.19e-05	ATTTTTAAATAAAAAAT	hypothetical protein
lp_1148	gatA	+	1044413	1045876	motifs_Ebgfamily_lp3488GOOFE_MEME.txt	-	1044058	1044074	-355	-339	1.19e-05	AAATCTTACTCAATATT	glutamyl-tRNA amidotransferase, subunit A
lp_1837	-	-	1658188	1659117	motifs_Ebgfamily_lp3488GOOFE_MEME.txt	+	1659258	1659274	-141	-157	1.19e-05	AAATTTAAGTCAAACTT	putative manganese-dependent inorganic pyrophosphatase
lp_0275	mntH1	+	250642	252036	motifs_Ebgfamily_lp3488GOOFE_MEME.txt	-	250407	250423	-235	-219	1.21e-05	ACCATTAACTAAAAAAT	manganese transport protein
lp_2575	-	+	2292070	2294805	motifs_Ebgfamily_lp3488GOOFE_MEME.txt	+	2294058	2294074			1.21e-05	TCTTTTTACTAATATTA
lp_0247	pts3C	+	222157	223491	motifs_Ebgfamily_lp3488GOOFE_MEME.txt	+	223050	223066	893	909	1.29e-05	CATTTTTACTGAACAAT	cellobiose PTS, EIIC
lp_0548	hsp33	+	498768	499655	motifs_Ebgfamily_lp3488GOOFE_MEME.txt	-	498775	498791			1.29e-05	GCTTTTTACTAAATAAT
lp_1021	rpoB	+	939961	943575	motifs_Ebgfamily_lp3488GOOFE_MEME.txt	-	939977	939993	16	32	1.29e-05	GTATTTTACTAAATGTC	DNA-directed RNA polymerase beta subunit
lp_1390	-	+	1271970	1272416	motifs_Ebgfamily_lp3488GOOFE_MEME.txt	-	1271896	1271912	-74	-58	1.29e-05	GATTTTTACTCAATAAA	acetyltransferase (putative)
lp_1430	-	+	1309333	1310328	motifs_Ebgfamily_lp3488GOOFE_MEME.txt	-	1309291	1309307	-42	-26	1.29e-05	TAGTTTTACGAAATAAC	glycosyltransferase
					motifs_Ebgfamily_lp3488GOOFE_MEME.txt	-	2525787	2525803			1.29e-05	CGAATTTACTAAAAGTT
lp_3603	-	+	3219914	3220636	motifs_Ebgfamily_lp3488GOOFE_MEME.txt	-	3219519	3219535	-395	-379	1.29e-05	ACGTGTTACTAAAATCC	hypothetical protein
lp_1008	lysP	+	929241	930692	motifs_Ebgfamily_lp3488GOOFE_MEME.txt	+	928846	928862	-395	-379	1.33e-05	CAGTTTTATTAAAATTA	lysine transport protein
lp_0015	-	+	15393	16616	motifs_Ebgfamily_lp3488GOOFE_MEME.txt	+	15333	15349	-60	-44	1.4e-05	TATTTTAAATAAACTTT	transport protein
lp_0488	-	+	435955	437793	motifs_Ebgfamily_lp3488GOOFE_MEME.txt	-	436251	436267	296	312	1.4e-05	CAATTTGACTAAAAACA	bifunctional protein: acetyl-glutamate kinase; acetyl-ornithine deacetylase (putative)
lp_0545	mesJ	+	494395	495741	motifs_Ebgfamily_lp3488GOOFE_MEME.txt	-	494128	494144	-267	-251	1.4e-05	AAATTTAACTAGATTAA	cell cycle protein MesJ
lp_0971	-	+	902437	903105	motifs_Ebgfamily_lp3488GOOFE_MEME.txt	+	902754	902770	317	333	1.4e-05	TATTTTTACTAAACCCG	alpha-ribazole-5'-phosphate phosphatase (putative)
lp_2937	-	-	2616600	2617604	motifs_Ebgfamily_lp3488GOOFE_MEME.txt	+	2617989	2618005	-385	-401	1.4e-05	CTTATTTAGTAAAATTC	transcription regulator
lp_2939	-	-	2617780	2617977	motifs_Ebgfamily_lp3488GOOFE_MEME.txt	+	2617989	2618005	-12	-28	1.4e-05	CTTATTTAGTAAAATTC	hypothetical protein
lp_3070	-	-	2732213	2732608	motifs_Ebgfamily_lp3488GOOFE_MEME.txt	-	2732635	2732651	-27	-43	1.4e-05	TATTTTAACTCATATAA	hypothetical protein
lp_3366	-	-	2991623	2991895	motifs_Ebgfamily_lp3488GOOFE_MEME.txt	+	2991905	2991921	-10	-26	1.4e-05	TCTATTTACTATAATAT	hypothetical protein
lp_3367	-	+	2991920	2992441	motifs_Ebgfamily_lp3488GOOFE_MEME.txt	+	2991905	2991921	-15	1	1.4e-05	TCTATTTACTATAATAT	hypothetical protein
lp_1410	arcT	+	1290598	1291719	motifs_Ebgfamily_lp3488GOOFE_MEME.txt	+	1291067	1291083	469	485	1.48e-05	TGATTTTACTCAATAAT	hypothetical protein
lp_1460	-	+	1335717	1336358	motifs_Ebgfamily_lp3488GOOFE_MEME.txt	+	1335946	1335962	229	245	1.48e-05	ATAATTTATTAAAAACC	hypothetical protein
lp_3513	pts30BCA	-	3127069	3128943	motifs_Ebgfamily_lp3488GOOFE_MEME.txt	+	3129290	3129306	-347	-363	1.48e-05	TAGATGAACTAAAAATC	beta-glucosides PTS, EIIBCA
					motifs_Ebgfamily_lp3488GOOFE_MEME.txt	+	205161	205177			1.56e-05	TCATTTTATTAAAAGTT
lp_0399	brnQ1	+	362398	363774	motifs_Ebgfamily_lp3488GOOFE_MEME.txt	+	363339	363355	941	957	1.56e-05	TAAATTTCCTAAAATCA	branched-chain amino acid transport protein
					motifs_Ebgfamily_lp3488GOOFE_MEME.txt	+	769895	769911			1.56e-05	TATTTTTACTAATTATA
lp_0871	-	+	807222	808040	motifs_Ebgfamily_lp3488GOOFE_MEME.txt	+	807440	807456			1.56e-05	TTATTTTACTAATAAAA
lp_0937	pepN	+	865239	867773	motifs_Ebgfamily_lp3488GOOFE_MEME.txt	+	865254	865270	15	31	1.56e-05	CATTTTTACGAAACATT	membrane alanine aminopeptidase
lp_1237	-	-	1125001	1125195	motifs_Ebgfamily_lp3488GOOFE_MEME.txt	+	1125563	1125579	-368	-384	1.56e-05	CAAATTTACGAAAATCT	hypothetical protein
lp_2251	rbsK2	-	2036003	2036923	motifs_Ebgfamily_lp3488GOOFE_MEME.txt	+	2036986	2037002			1.56e-05	TTGTTTTACTAATATTT
lp_2748	-	-	2444514	2444987	motifs_Ebgfamily_lp3488GOOFE_MEME.txt	-	2445078	2445094	-91	-107	1.56e-05	CTATTTTAATAAAAAAT	hypothetical protein
lp_2749	-	+	2445164	2445490	motifs_Ebgfamily_lp3488GOOFE_MEME.txt	-	2445078	2445094	-86	-70	1.56e-05	CTATTTTAATAAAAAAT	hypothetical protein
lp_3189	dacA1	-	2841541	2842875	motifs_Ebgfamily_lp3488GOOFE_MEME.txt	-	2842908	2842924	-33	-49	1.56e-05	TATTTAAACTAAAACTA	serine-type D-Ala-D-Ala carboxypeptidase
lp_3205	-	+	2856108	2856941	motifs_Ebgfamily_lp3488GOOFE_MEME.txt	-	2855576	2855592	-532	-516	1.56e-05	CAGAATTACTAAAATTT	hypothetical protein
					motifs_Ebgfamily_lp3488GOOFE_MEME.txt	-	68336	68352			1.64e-05	ACTATTTAGTCAAATAT
lp_0243	-	+	218478	219824	motifs_Ebgfamily_lp3488GOOFE_MEME.txt	-	218829	218845	351	367	1.64e-05	TCATTTAAGTCAAATAC	hypothetical protein
lp_0695	rsmc	+	641338	641946	motifs_Ebgfamily_lp3488GOOFE_MEME.txt	-	641085	641101	-253	-237	1.64e-05	TGTATTTACTAAAAACA	16S RNA methylase
lp_0693	nrdE	-	638581	640746	motifs_Ebgfamily_lp3488GOOFE_MEME.txt	-	641085	641101	-339	-355	1.64e-05	TGTATTTACTAAAAACA	ribonucleotide-diphosphate reductase alpha subunit
lp_0758	-	-	692805	693485	motifs_Ebgfamily_lp3488GOOFE_MEME.txt	-	693656	693672	-171	-187	1.64e-05	ACTTTTTACTCATTTTC	protein containing diguanylate cyclase/phosphodiesterase domain 2 (EAL)
lp_0760	nox1	+	693877	695289	motifs_Ebgfamily_lp3488GOOFE_MEME.txt	-	693656	693672	-221	-205	1.64e-05	ACTTTTTACTCATTTTC	NADH oxidase
lp_0878	glnQ2	+	811876	812610	motifs_Ebgfamily_lp3488GOOFE_MEME.txt	+	811664	811680	-212	-196	1.64e-05	TATTTTAACTGAAAACA	glutamine ABC transporter, ATP-binding protein
lp_1000	-	-	922906	923943	motifs_Ebgfamily_lp3488GOOFE_MEME.txt	-	924162	924178	-219	-235	1.64e-05	AAAATTAACAAAATTAT	transcription regulator
[truncated: 95 more rows]

## Sheet: removed <-300 +100<
#ID	#gene	strand gene	#start gene	#stop gene	#motif	#strand motif	#start motif	#stop motif	#spacer1	#spacer2	#p-value	#sequence	#product gene
lp_1729	-	+	1565021	1566367	motifs_CcpAfamily_lp0172GOOFE_MEME.txt	+	1564936	1564951	-85	-70	2.7e-09	ACGCAAACGCTTGCAT	sugar transport protein (putative)
lp_0172	-	+	147271	148290	motifs_CcpAfamily_lp0172GOOFE_MEME.txt	+	147196	147211	-75	-60	2.69e-08	ATGCAATCGCTTGCAA	transcription regulator
lp_1818	tagB1	+	1644245	1645366	motifs_CcpAfamily_lp0172GOOFE_MEME.txt	+	1644131	1644146	-114	-99	2.41e-07	TCGCGAACGGTTGCAA	teichoic acid biosynthesis protein
lp_2772	-	-	2464349	2465020	motifs_CcpAfamily_lp0172GOOFE_MEME.txt	+	2465186	2465201	-166	-181	5.38e-07	GGGCAATTGCTTGCAA	transcription regulator (putative)
lp_0749	pstB	+	685688	686497	motifs_CcpAfamily_lp0172GOOFE_MEME.txt	+	685637	685652	-51	-36	7.5e-07	TGGCAAACGCTTGTAC	phosphate ABC transporter, ATP-binding protein
lp_1843	-	-	1666059	1666937	motifs_CcpAfamily_lp0172GOOFE_MEME.txt	+	1667164	1667179	-227	-242	1.45e-06	TGGCAATCGCTTCGAT	hypothetical protein
lp_1721	-	+	1558116	1559465	motifs_CcpAfamily_lp0172GOOFE_MEME.txt	+	1558047	1558062	-69	-54	1.69e-06	GCGCAAGGGCTTGCAT	4-aminobutyrate aminotransferase
lp_2085	-	+	1879968	1880552	motifs_CcpAfamily_lp0172GOOFE_MEME.txt	-	1879735	1879750	-233	-218	1.97e-06	GCGCGAACGTTTGCAC	hypothetical protein
lp_0458	ksgA	+	411603	412493	motifs_CcpAfamily_lp0172GOOFE_MEME.txt	+	411525	411540	-78	-63	1.97e-06	GCCCAAACGGTTACAA	dimethyladenosine transferase
lp_1460	-	+	1335717	1336358	motifs_CcpAfamily_lp0172GOOFE_MEME.txt	+	1335453	1335468	-264	-249	2.19e-06	GCGCAACCGCTTGAAC	hypothetical protein
lp_2647	pts19A	-	2354929	2355351	motifs_CcpAfamily_lp0172GOOFE_MEME.txt	-	2355514	2355529	-163	-178	2.41e-06	GGGCATACGATTGCAA	N-acetylglucosamine/galactosamine PTS, EIIA
lp_0250	-	+	224851	225969	motifs_CcpAfamily_lp0172GOOFE_MEME.txt	+	224621	224636	-230	-215	2.83e-06	TCGCAAACGCTATCAT	dihydroorotase
lp_1101	ldhL2	+	999592	1000521	motifs_CcpAfamily_lp0172GOOFE_MEME.txt	-	999496	999511	-96	-81	2.83e-06	ACGCAAATGCTTTCAT	L-lactate dehydrogenase
lp_0175	malE	+	151222	152475	motifs_CcpAfamily_lp0172GOOFE_MEME.txt	+	151138	151153	-84	-69	3.68e-06	ACGAAAACGCTTGCGA	maltose/maltodextrin ABC transporter, substrate binding protein
lp_1227	cps3J	+	1115037	1115813	motifs_CcpAfamily_lp0172GOOFE_MEME.txt	+	1114956	1114971	-81	-66	3.68e-06	GTGCAAATACTTGCAT	polysaccharide biosynthesis protein
lp_1257	-	-	1142429	1143454	motifs_CcpAfamily_lp0172GOOFE_MEME.txt	+	1143657	1143672	-203	-218	4.08e-06	CGCCAAACGCTTGCAC	hypothetical protein
lp_1258	-	+	1143595	1144476	motifs_CcpAfamily_lp0172GOOFE_MEME.txt	+	1143657	1143672	62	77	4.08e-06	CGCCAAACGCTTGCAC	transcription regulator
lp_3540	ulaA	-	3159330	3160700	motifs_CcpAfamily_lp0172GOOFE_MEME.txt	+	3160884	3160899	-184	-199	4.41e-06	GCGCCAACGCTCCCAA	ascorbate-specific PTS system enzyme IIC
lp_2966	lmrA	-	2639403	2641160	motifs_CcpAfamily_lp0172GOOFE_MEME.txt	-	2641315	2641330	-155	-170	5.33e-06	GCGCAATCAGTTACAA	multidrug ABC transporter, ATP-binding and permease protein
lp_0737	-	+	674619	675185	motifs_CcpAfamily_lp0172GOOFE_MEME.txt	+	674465	674480	-154	-139	6.14e-06	GGGCTAACGCTAGCAC	ribosomal protein S30EA
lp_2993	-	+	2663607	2664038	motifs_CcpAfamily_lp0172GOOFE_MEME.txt	+	2663328	2663343	-279	-264	6.9e-06	GGGCAAACGATTCAAA	hypothetical protein
lp_2855	dapE2	-	2545178	2546431	motifs_CcpAfamily_lp0172GOOFE_MEME.txt	-	2546698	2546713	-267	-282	6.9e-06	GGGCAACTGGTTGCAC	hypothetical protein
lp_0119	-	-	105689	106159	motifs_CcpAfamily_lp0172GOOFE_MEME.txt	-	106419	106434	-260	-275	6.9e-06	GTGCAATCATTTGCAT	NTP pyrophosphohydrolase
lp_2075	-	-	1870670	1871854	motifs_CcpAfamily_lp0172GOOFE_MEME.txt	+	1872032	1872047	-178	-193	6.9e-06	AAACAATCGCTTGCAT	transcription regulator
lp_0510	murA1	+	455853	457133	motifs_CcpAfamily_lp0172GOOFE_MEME.txt	-	455701	455716	-152	-137	6.9e-06	ATTCAAACGCTTTCAT	UDP-N-acetylglucosamine 1-carboxyvinyltransferase
lp_0120	-	+	106392	107756	motifs_CcpAfamily_lp0172GOOFE_MEME.txt	-	106419	106434	27	42	6.9e-06	GTGCAATCATTTGCAT	amino acid transport protein
lp_1417	-	+	1296693	1299173	motifs_CcpAfamily_lp0172GOOFE_MEME.txt	+	1296568	1296583	-125	-110	8.14e-06	AGGCAAACTCTTGGAT	hypothetical protein
lp_2316	minC	-	2091945	2092613	motifs_CcpAfamily_lp0172GOOFE_MEME.txt	+	2092781	2092796	-168	-183	1.03e-05	ACGTAAATGCTTCCAA	septum site-determining protein MinC
lp_0150	-	-	130872	131432	motifs_CcpAfamily_lp0172GOOFE_MEME.txt	-	131555	131570	-123	-138	1.03e-05	ACGCAAACGCGTCCTA	integral membrane protein
lp_2631	-	-	2344010	2344768	motifs_CcpAfamily_lp0172GOOFE_MEME.txt	+	2344856	2344871	-88	-103	1.03e-05	ACCCAAACGCGTCCAT	lipase/esterase (putative)
lp_2855	dapE2	-	2545178	2546431	motifs_CcpAfamily_lp0172GOOFE_MEME.txt	-	2546673	2546688	-242	-257	1.11e-05	TTGCAAACGGCTGAAA	hypothetical protein
lp_2681	gpd	+	2380421	2381905	motifs_CcpAfamily_lp0172GOOFE_MEME.txt	+	2380241	2380256	-180	-165	1.11e-05	ATGCAAAACGTTGCAA	glucose-6-phosphate 1-dehydrogenase
lp_1328	glpQ1	+	1223180	1223866	motifs_CcpAfamily_lp0172GOOFE_MEME.txt	+	1223091	1223106	-89	-74	1.11e-05	TTGCAAACGGCTGAAA	glycerophosphodiester phosphodiesterase
lp_1704	-	+	1549580	1549942	motifs_CcpAfamily_lp0172GOOFE_MEME.txt	-	1549313	1549328	-267	-252	1.16e-05	AAGCAAACGCTTCCTC	integral membrane protein
lp_0129	hsp1	+	114984	115406	motifs_CcpAfamily_lp0172GOOFE_MEME.txt	-	115023	115038	39	54	1.35e-05	GTTCAAACGGATCCAA	small heat shock protein
lp_0446	ppx1	+	400625	401542	motifs_CcpAfamily_lp0172GOOFE_MEME.txt	+	400675	400690	50	65	1.35e-05	GGTCAGTCGGTTGCAT	exopolyphosphatase
lp_3250	-	-	2894837	2895094	motifs_CcpAfamily_lp0172GOOFE_MEME.txt	+	2895297	2895312	-203	-218	1.41e-05	TGGCAATCGATCGCAT	hypothetical protein
lp_1900	-	+	1718310	1718642	motifs_CcpAfamily_lp0172GOOFE_MEME.txt	-	1718063	1718078	-247	-232	1.48e-05	GCGCAATATGTTCCAT	integral membrane protein
lp_2102	cps4G	-	1897079	1898113	motifs_CcpAfamily_lp0172GOOFE_MEME.txt	+	1898356	1898371	-243	-258	1.48e-05	GGGCTAAGGCTTCCAC	glycosyltransferase
lp_1625	-	+	1478425	1478787	motifs_CcpAfamily_lp0172GOOFE_MEME.txt	-	1478154	1478169	-271	-256	1.51e-05	AGGCAAACGGACGCAC	hypothetical protein
lp_0289	-	+	261457	261711	motifs_CcpAfamily_lp0172GOOFE_MEME.txt	-	261298	261313	-159	-144	1.51e-05	AGTCAAACGGTTGTAC	hypothetical protein
lp_0287	-	-	260917	261228	motifs_CcpAfamily_lp0172GOOFE_MEME.txt	-	261298	261313	-70	-85	1.51e-05	AGTCAAACGGTTGTAC	hypothetical protein
lp_2082	-	-	1877324	1878127	motifs_CcpAfamily_lp0172GOOFE_MEME.txt	+	1878385	1878400	-258	-273	1.78e-05	GGTCAATCGGTTGCGC	methyltransferase (putative)
lp_0164	-	-	142032	142544	motifs_CcpAfamily_lp0172GOOFE_MEME.txt	-	142760	142775	-216	-231	1.78e-05	ATTCAAACGCCTCCAT	integral membrane protein
lp_1499	narJ	+	1373366	1373938	motifs_CcpAfamily_lp0172GOOFE_MEME.txt	-	1373152	1373167	-214	-199	1.78e-05	TGGCAATCGCCAGCAA	nitrate reductase, delta chain
lp_2055	rpsB	-	1858071	1858874	motifs_CcpAfamily_lp0172GOOFE_MEME.txt	-	1859019	1859034	-145	-160	1.78e-05	ATGAAATTGCTTGCAA	30S ribosomal protein S2
lp_2394	-	-	2157270	2159159	motifs_CcpAfamily_lp0172GOOFE_MEME.txt	+	2159299	2159314	-140	-155	1.78e-05	TCGCAATCCGTTGCGC	ABC transporter, ATP-binding and permease protein
lp_2056	-	+	1859099	1859821	motifs_CcpAfamily_lp0172GOOFE_MEME.txt	-	1859019	1859034	-80	-65	1.78e-05	ATGAAATTGCTTGCAA	hydrolase, HAD superfamily
lp_0165	-	+	142774	143292	motifs_CcpAfamily_lp0172GOOFE_MEME.txt	-	142760	142775	-14	1	1.78e-05	ATTCAAACGCCTCCAT	transcription regulator (putative)
lp_3015	-	+	2683135	2683797	motifs_CcpAfamily_lp0172GOOFE_MEME.txt	+	2683016	2683031	-119	-104	1.89e-05	TCGCAATCGCTTCTTA	extracellular protein
lp_3403	-	-	3017894	3018754	motifs_CcpAfamily_lp0172GOOFE_MEME.txt	-	3018988	3019003	-234	-249	2.04e-05	TTGCAATTCGTTGCAT	oxidoreductase
lp_0737	-	+	674619	675185	motifs_CcpAfamily_lp0172GOOFE_MEME.txt	+	674439	674454	-180	-165	2.04e-05	TGGAAAACGGTGCCAA	ribosomal protein S30EA
lp_0496	-	+	443848	444057	motifs_CcpAfamily_lp0172GOOFE_MEME.txt	-	443671	443686	-177	-162	2.04e-05	TGGCAAACAGCTCCAA	hypothetical protein
lp_1321	pepV	+	1216650	1218053	motifs_CcpAfamily_lp0172GOOFE_MEME.txt	+	1216508	1216523	-142	-127	2.04e-05	TTGTAATAGGTTGCAT	dipeptidase
lp_1401	pbg3	+	1284345	1285817	motifs_CcpAfamily_lp0172GOOFE_MEME.txt	-	1284232	1284247	-113	-98	2.04e-05	TGGCAATCAGTTGCTT	6-phospho-beta-glucosidase
lp_1312	tagE3	+	1206590	1208116	motifs_CcpAfamily_lp0172GOOFE_MEME.txt	-	1206543	1206558	-47	-32	2.04e-05	TTGCCAACGGTGCCAA	poly(glycerol-phosphate) alpha-glucosyltransferase
lp_2584	-	-	2303124	2303426	motifs_CcpAfamily_lp0172GOOFE_MEME.txt	-	2303449	2303464	-23	-38	2.04e-05	TGGCAAAAGGCTCCAT	hypothetical protein
lp_1534	-	+	1401353	1402504	motifs_CcpAfamily_lp0172GOOFE_MEME.txt	+	1401379	1401394	26	41	2.04e-05	ATACAATCCGTTGCAT	hypothetical protein
lp_1431	-	+	1310325	1312361	motifs_CcpAfamily_lp0172GOOFE_MEME.txt	-	1310397	1310412	72	87	2.04e-05	AGTGAATCGGTTGCAA	integral membrane protein
lp_0500	rbsK1	+	447195	448118	motifs_CcpAfamily_lp0172GOOFE_MEME.txt	-	447051	447066	-144	-129	2.19e-05	AGGCAAACGCTGCAAC	ribokinase
lp_2580	-	+	2298515	2300527	motifs_CcpAfamily_lp0172GOOFE_MEME.txt	-	2298521	2298536	6	21	2.22e-05	TTGCAATCGGGTTCAC	alkaline phosphatase superfamily protein
lp_0552	-	+	510340	511182	motifs_CcpAfamily_lp0172GOOFE_MEME.txt	-	510403	510418	63	78	2.25e-05	TCGCAGTCGCATCCAC	hypothetical protein
lp_3459	-	-	3064671	3064970	motifs_CcpAfamily_lp0172GOOFE_MEME.txt	+	3065174	3065189	-204	-219	2.31e-05	TGATAAACGGTTCCAC	hypothetical protein
lp_0116	-	+	101717	102916	motifs_CcpAfamily_lp0172GOOFE_MEME.txt	-	101448	101463	-269	-254	2.41e-05	AGGCAATGCCTTCCAA	purine-cytosine transport protein
lp_2861	thgA3	-	2551025	2551645	motifs_CcpAfamily_lp0172GOOFE_MEME.txt	-	2551868	2551883	-223	-238	2.41e-05	TCGCAATCGGAACCAC	galactoside O-acetyltransferase
lp_2588	-	+	2305971	2307683	motifs_CcpAfamily_lp0172GOOFE_MEME.txt	-	2305956	2305971	-15	0	2.41e-05	TGGTAATCGCCTCCAT	cell surface protein precursor
lp_2862	sip1	+	2551838	2552455	motifs_CcpAfamily_lp0172GOOFE_MEME.txt	-	2551868	2551883	30	45	2.41e-05	TCGCAATCGGAACCAC	signal peptidase I
lp_0214	-	-	195749	196132	motifs_CcpAfamily_lp0172GOOFE_MEME.txt	-	196349	196364	-217	-232	2.42e-05	TGGCAATTGATTCCAC	integral membrane protein
lp_0215	-	+	196433	197953	motifs_CcpAfamily_lp0172GOOFE_MEME.txt	-	196349	196364	-84	-69	2.42e-05	TGGCAATTGATTCCAC	ABC transporter, ATP-binding protein
lp_2231a	-	-	2021160	2021540	motifs_CcpAfamily_lp0172GOOFE_MEME.txt	+	2021599	2021614	-59	-74	2.5e-05	TGGCAATTGGTTCAAA	hypothetical protein
lp_0809	-	+	749279	749740	motifs_CcpAfamily_lp0172GOOFE_MEME.txt	+	749316	749331	37	52	2.5e-05	TGGCAATCGGGGCCAA	ATPase or kinase (putative)
lp_2036	-	-	1836614	1837141	motifs_CcpAfamily_lp0172GOOFE_MEME.txt	+	1837245	1837260	-104	-119	2.53e-05	ATTCAATCGCTACCAC	hypothetical protein
lp_0457	-	+	411043	411606	motifs_CcpAfamily_lp0172GOOFE_MEME.txt	-	410958	410973	-85	-70	2.53e-05	TGGCAATTGCTTCAAC	hypothetical protein
lp_1742	-	+	1581644	1581850	motifs_CcpAfamily_lp0172GOOFE_MEME.txt	-	1581634	1581649	-10	5	2.53e-05	AGGCAATCGCCACCAC	hypothetical protein
lp_0540	-	+	491040	492644	motifs_CcpAfamily_lp0172GOOFE_MEME.txt	-	490921	490936	-119	-104	2.56e-05	TTGCCATTGGTTCCAC	integral membrane protein
lp_0450	-	+	404540	405382	motifs_CcpAfamily_lp0172GOOFE_MEME.txt	+	404439	404454	-101	-86	2.79e-05	GCTCAAGTGCTTGCAA	hypothetical protein
lp_1942	rrp6	-	1760939	1761544	motifs_CcpAfamily_lp0172GOOFE_MEME.txt	-	1761629	1761644	-85	-100	2.79e-05	GCGAACCCGCTTGCAA	response regulator
lp_2557	hisH	-	2278011	2278637	motifs_CcpAfamily_lp0172GOOFE_MEME.txt	+	2278709	2278724	-72	-87	2.79e-05	GCCCAAACGCTTTGAA	amidotransferase
lp_0264	pts4ABC	+	237710	239707	motifs_CcpAfamily_lp0172GOOFE_MEME.txt	-	237664	237679	-46	-31	2.79e-05	GCGCAACCGCTTGATA	beta-glucosides PTS, EIIABC
lp_2220	cutC	+	2002853	2003491	motifs_CcpAfamily_lp0172GOOFE_MEME.txt	-	2002812	2002827	-41	-26	2.86e-05	ACGCAAACGCCTTCAG	copper homeostasis protein
lp_1032	rpsJ	+	952919	953227	motifs_CcpAfamily_lp0172GOOFE_MEME.txt	+	952711	952726	-208	-193	3e-05	GCGAAAACACTTGCTA	ribosomal protein S10
lp_1846	hslV	-	1668400	1668942	motifs_CcpAfamily_lp0172GOOFE_MEME.txt	-	1669111	1669126	-169	-184	3e-05	CGGCACACGTTTGCAA	ATP-dependent protease peptidase subunit
lp_0175	malE	+	151222	152475	motifs_CcpAfamily_lp0173GOOFE_MEME.txt	+	151121	151136	-101	-86	7.3e-09	CTGTTAACGTTAACAT	maltose/maltodextrin ABC transporter, substrate binding protein
lp_3514	bglG4	-	3129068	3129913	motifs_CcpAfamily_lp0173GOOFE_MEME.txt	-	3130026	3130041	-113	-128	7.14e-08	TTGTTACCGCTAACAT	transcription antiterminator
lp_0113	thiM	+	99433	100224	motifs_CcpAfamily_lp0173GOOFE_MEME.txt	-	99203	99218	-230	-215	2.11e-07	TTGTAACCGCTAACGT	hydroxyethylthiazole kinase
lp_0111	-	-	98100	99077	motifs_CcpAfamily_lp0173GOOFE_MEME.txt	-	99203	99218	-126	-141	2.11e-07	TTGTAACCGCTAACGT	oxidoreductase
lp_3051	dhaT	+	2712741	2713913	motifs_CcpAfamily_lp0173GOOFE_MEME.txt	-	2712705	2712720	-36	-21	2.11e-07	TTGTAATCGCTATCAT	1,3-propanediol dehydrogenase
lp_0262	treR	+	235306	236025	motifs_CcpAfamily_lp0173GOOFE_MEME.txt	-	235277	235292	-29	-14	2.11e-07	TTGTTATCGTTTTCAT	transcription regulator
lp_1101	ldhL2	+	999592	1000521	motifs_CcpAfamily_lp0173GOOFE_MEME.txt	+	999344	999359	-248	-233	2.27e-07	TTGTAACCGCTTACGA	L-lactate dehydrogenase
lp_3648	-	+	3269262	3271073	motifs_CcpAfamily_lp0173GOOFE_MEME.txt	-	3269075	3269090	-187	-172	2.27e-07	TTGTAATCGTTTTCAA	ABC transporter, ATP-binding and permease protein
lp_1098	-	-	998884	999195	motifs_CcpAfamily_lp0173GOOFE_MEME.txt	+	999344	999359	-149	-164	2.27e-07	TTGTAACCGCTTACGA	hypothetical protein
lp_3313	pflB2	+	2949059	2951317	motifs_CcpAfamily_lp0173GOOFE_MEME.txt	-	2948965	2948980	-94	-79	2.4e-07	TTGTAACCGCTTTCAG	formate C-acetyltransferase
lp_1535	-	+	1402629	1403183	motifs_CcpAfamily_lp0173GOOFE_MEME.txt	+	1402481	1402496	-148	-133	3.3e-07	CGGTTACCGGTAACAA	hypothetical protein
lp_1259	-	+	1144705	1145550	motifs_CcpAfamily_lp0173GOOFE_MEME.txt	-	1144540	1144555	-165	-150	5.95e-07	GTGTAATCGGTAACAA	transport protein
lp_2504	-	-	2236250	2237431	motifs_CcpAfamily_lp0173GOOFE_MEME.txt	+	2237497	2237512	-66	-81	8.22e-07	TTGTTAAGGGTAACAT	hypothetical protein
lp_3623	srlD1	-	3237464	3238267	motifs_CcpAfamily_lp0173GOOFE_MEME.txt	+	3238314	3238329	-47	-62	1.7e-06	CTGTAAACGCTATCTA	sorbitol-6-phosphate 2-dehydrogenase
lp_3290	-	-	2928450	2929088	motifs_CcpAfamily_lp0173GOOFE_MEME.txt	-	2929299	2929314	-211	-226	2.14e-06	TTGTTAACGGTAATGT	transcription regulator
lp_2888	patB	-	2567525	2568697	motifs_CcpAfamily_lp0173GOOFE_MEME.txt	+	2568811	2568826	-114	-129	2.14e-06	TTTTTAACGCTATCAA	aminotransferase
lp_2405	-	-	2167331	2169526	motifs_CcpAfamily_lp0173GOOFE_MEME.txt	-	2169610	2169625	-84	-99	2.14e-06	TTTTAAACGCTAACAA	prophage Lp2 protein 52
lp_1413	pbp2A	+	1292852	1294981	motifs_CcpAfamily_lp0173GOOFE_MEME.txt	+	1292788	1292803	-64	-49	2.14e-06	TTGTAAAAGCTAACAA	penicillin binding protein 2A
lp_3113	-	+	2772135	2772515	motifs_CcpAfamily_lp0173GOOFE_MEME.txt	+	2772135	2772150	0	15	2.14e-06	TTGTTAACGTTTAAAA	transcription regulator
lp_1481	narK	+	1355844	1357034	motifs_CcpAfamily_lp0173GOOFE_MEME.txt	+	1355614	1355629	-230	-215	2.82e-06	CTGTAATCGATTACGA	nitrite extrusion protein
lp_3407	uppP	-	3021088	3021915	motifs_CcpAfamily_lp0173GOOFE_MEME.txt	+	3022179	3022194	-264	-279	3.66e-06	TTTTTAACGCTAACGG	undecaprenyl pyrophosphate phosphatase
lp_2793	-	-	2482129	2484282	motifs_CcpAfamily_lp0173GOOFE_MEME.txt	-	2484537	2484552	-255	-270	3.66e-06	TTGTTACCGGTAATGG	hypothetical protein
lp_0385	-	+	353648	354034	motifs_CcpAfamily_lp0173GOOFE_MEME.txt	-	353410	353425	-238	-223	3.66e-06	TTCTTACCGGTAACGG	hypothetical protein
lp_2580	-	+	2298515	2300527	motifs_CcpAfamily_lp0173GOOFE_MEME.txt	-	2298279	2298294	-236	-221	3.66e-06	TCGTAATCGCTAACAA	alkaline phosphatase superfamily protein
lp_0210	ack1	+	193763	194950	motifs_CcpAfamily_lp0173GOOFE_MEME.txt	+	193605	193620	-158	-143	3.66e-06	CTGTAAAAGTTAACGT	acetate kinase
lp_3476	-	+	3084250	3085236	motifs_CcpAfamily_lp0173GOOFE_MEME.txt	-	3084147	3084162	-103	-88	3.66e-06	CAGTAATCGCTTACAA	transcription regulator
lp_0969	-	+	900921	901685	motifs_CcpAfamily_lp0173GOOFE_MEME.txt	+	900845	900860	-76	-61	3.66e-06	CTGGTATCGGTATCGT	integral membrane protein
lp_2579	-	-	2297746	2298231	motifs_CcpAfamily_lp0173GOOFE_MEME.txt	-	2298279	2298294	-48	-63	3.66e-06	TCGTAATCGCTAACAA	acetyltransferase (putative)
lp_1379	cysC	+	1263732	1264355	motifs_CcpAfamily_lp0173GOOFE_MEME.txt	-	1263699	1263714	-33	-18	3.66e-06	CTGTTCACGTTTACGT	adenylylsulfate kinase
lp_3474	-	-	3082839	3084116	motifs_CcpAfamily_lp0173GOOFE_MEME.txt	-	3084147	3084162	-31	-46	3.66e-06	CAGTAATCGCTTACAA	sugar transport protein
lp_2794	-	+	2484509	2484955	motifs_CcpAfamily_lp0173GOOFE_MEME.txt	-	2484537	2484552	28	43	3.66e-06	TTGTTACCGGTAATGG	flavodoxin
lp_3620	pts37C	-	3234514	3235080	motifs_CcpAfamily_lp0173GOOFE_MEME.txt	+	3235361	3235376	-281	-296	4.88e-06	CTGTTACCCCTTTCAT	sorbitol PTS, EIIC
lp_1579	miaA	+	1442079	1443014	motifs_CcpAfamily_lp0173GOOFE_MEME.txt	+	1441990	1442005	-89	-74	4.88e-06	CTGTTATCGTCATCGG	tRNA isopentenyltransferase
lp_1355	pltK	+	1243904	1245166	motifs_CcpAfamily_lp0173GOOFE_MEME.txt	+	1243848	1243863	-56	-41	4.88e-06	CAGTTATCGTTTACGT	histidine protein kinase; sensor protein
lp_2766	-	+	2457282	2458373	motifs_CcpAfamily_lp0173GOOFE_MEME.txt	-	2457237	2457252	-45	-30	4.88e-06	CTGTATTCGCTTACAT	hypothetical protein
lp_2765	-	-	2456896	2457222	motifs_CcpAfamily_lp0173GOOFE_MEME.txt	-	2457237	2457252	-15	-30	4.88e-06	CTGTATTCGCTTACAT	hypothetical protein
lp_0379	-	+	350484	351401	motifs_CcpAfamily_lp0173GOOFE_MEME.txt	-	350323	350338	-161	-146	5.02e-06	TTGTAACCGGTAGCGG	hypothetical protein
lp_2823	-	+	2517058	2517738	motifs_CcpAfamily_lp0173GOOFE_MEME.txt	+	2516856	2516871	-202	-187	5.85e-06	TTGGTATCGGTATCGG	ABC transporter, ATP-binding protein
lp_3649	-	+	3271303	3272352	motifs_CcpAfamily_lp0173GOOFE_MEME.txt	-	3271220	3271235	-83	-68	6.7e-06	TTTTAACCGCTTACAT	transcription regulator
lp_1251	gnd1	-	1136023	1136919	motifs_CcpAfamily_lp0173GOOFE_MEME.txt	+	1136960	1136975	-41	-56	6.7e-06	TTGTATTCGCTTACAT	6-phosphogluconate dehydrogenase
lp_3360	-	-	2986599	2987276	motifs_CcpAfamily_lp0173GOOFE_MEME.txt	+	2987358	2987373	-82	-97	7.14e-06	TTGTAATCATTATCGA	integral membrane protein
lp_2828	-	+	2522065	2522559	motifs_CcpAfamily_lp0173GOOFE_MEME.txt	-	2521840	2521855	-225	-210	7.49e-06	TTATAACCGCTTTCAT	integral membrane protein
lp_2827	napA3	-	2520530	2521696	motifs_CcpAfamily_lp0173GOOFE_MEME.txt	-	2521840	2521855	-144	-159	7.49e-06	TTATAACCGCTTTCAT	Na(+)/H(+) antiporter
lp_1629	acpA1	+	1483839	1484084	motifs_CcpAfamily_lp0173GOOFE_MEME.txt	-	1483787	1483802	-52	-37	7.49e-06	TTCTAATCGTTTTCAG	acyl carrier protein
lp_3272	ptp2	+	2912856	2913641	motifs_CcpAfamily_lp0173GOOFE_MEME.txt	-	2912807	2912822	-49	-34	7.49e-06	TTATAACCGCTTTCAT	protein-tyrosine phosphatase
lp_2544	npr2	+	2269594	2270949	motifs_CcpAfamily_lp0173GOOFE_MEME.txt	+	2269394	2269409	-200	-185	8.07e-06	TTGTAACCGTTTTAGT	NADH peroxidase
lp_0796	-	+	732496	733245	motifs_CcpAfamily_lp0173GOOFE_MEME.txt	-	732223	732238	-273	-258	8.59e-06	GTATTAACGTTAACAA	carboxylesterase
lp_3010	pts23C	-	2677077	2678549	motifs_CcpAfamily_lp0173GOOFE_MEME.txt	+	2678643	2678658	-94	-109	9.17e-06	CGGTTAACGTAAACAA	cellobiose PTS, EIIC
lp_1177	cps1A	+	1074307	1075299	motifs_CcpAfamily_lp0173GOOFE_MEME.txt	-	1074272	1074287	-35	-20	9.53e-06	TTGTTAACAGTAACTA	polysaccharide biosynthesis protein
lp_0013	rplI	+	13279	13731	motifs_CcpAfamily_lp0173GOOFE_MEME.txt	-	13225	13240	-54	-39	1.26e-05	CAGTTGCCGTTAACAA	ribosomal protein L9
lp_0899	-	+	827926	828126	motifs_CcpAfamily_lp0173GOOFE_MEME.txt	-	827992	828007	66	81	1.26e-05	CCGTTAAAGCTAACAT	hypothetical protein
lp_0248	-	+	223501	223767	motifs_CcpAfamily_lp0173GOOFE_MEME.txt	-	223333	223348	-168	-153	1.44e-05	CAGTAAACGGTAACCT	hypothetical protein
lp_2523	-	-	2250753	2250983	motifs_CcpAfamily_lp0173GOOFE_MEME.txt	+	2251131	2251146	-148	-163	1.44e-05	CTGTTAACAGTTACCT	hypothetical protein
lp_3301	-	-	2935718	2936251	motifs_CcpAfamily_lp0173GOOFE_MEME.txt	-	2936369	2936384	-118	-133	1.44e-05	CTGTTAACTTTACCGA	integral membrane protein (putative)
lp_2524	-	+	2251207	2252397	motifs_CcpAfamily_lp0173GOOFE_MEME.txt	+	2251131	2251146	-76	-61	1.44e-05	CTGTTAACAGTTACCT	protein containing diguanylate cyclase/phosphodiesterase domain 1 (GGDEF)
lp_3302	-	+	2936422	2937330	motifs_CcpAfamily_lp0173GOOFE_MEME.txt	-	2936369	2936384	-53	-38	1.44e-05	CTGTTAACTTTACCGA	ABC transporter substrate binding protein
lp_0169	dak2	+	145452	146033	motifs_CcpAfamily_lp0173GOOFE_MEME.txt	-	145446	145461	-6	9	1.44e-05	CTGTTAACATTCTCAA	dihydroxyacetone kinase, phosphatase domain dak2
lp_2747	gtcA2	+	2443959	2444375	motifs_CcpAfamily_lp0173GOOFE_MEME.txt	+	2443982	2443997	23	38	1.44e-05	CTGGCAACGCTATCAA	teichoic acid glycosylation protein
lp_2317	mreD	-	2092635	2093153	motifs_CcpAfamily_lp0173GOOFE_MEME.txt	-	2093404	2093419	-251	-266	1.71e-05	CTGTTAACGGGATTAT	cell shape determining protein MreD
lp_2463	-	-	2206071	2207573	motifs_CcpAfamily_lp0173GOOFE_MEME.txt	+	2207806	2207821	-233	-248	1.71e-05	CTGGTAAAGCTATCAA	prophage Lp3 protein 18
lp_2048	proS	-	1850838	1852547	motifs_CcpAfamily_lp0173GOOFE_MEME.txt	+	1852748	1852763	-201	-216	1.71e-05	CTGGAATCGGTAATAA	prolyl-tRNA synthetase
lp_1325	-	+	1220078	1220968	motifs_CcpAfamily_lp0173GOOFE_MEME.txt	-	1219928	1219943	-150	-135	1.71e-05	CCATTAACGGTTACAT	sugar ABC transporter, permease protein (putative)
lp_0675	-	+	621869	623743	motifs_CcpAfamily_lp0173GOOFE_MEME.txt	+	621814	621829	-55	-40	1.71e-05	CAGTTAATGGTAACGG	prophage Lp1 protein 52, endolysin
lp_2516	-	-	2247124	2247288	motifs_CcpAfamily_lp0173GOOFE_MEME.txt	+	2247454	2247469	-166	-181	1.84e-05	AAGTTATCGCTAACAG	hypothetical protein
lp_0056	-	+	55625	57040	motifs_CcpAfamily_lp0173GOOFE_MEME.txt	+	55655	55670	30	45	1.84e-05	CTGTTACCGCTAATTT	cation transport protein
lp_1419	-	+	1300481	1301719	motifs_CcpAfamily_lp0173GOOFE_MEME.txt	+	1300365	1300380	-116	-101	1.89e-05	TTGTTATCGTTGACCA	hypothetical protein
lp_2407	-	-	2169770	2170951	motifs_CcpAfamily_lp0173GOOFE_MEME.txt	+	2171018	2171033	-67	-82	1.89e-05	TTGTTACCGCTAGCTA	prophage Lp2 protein 50
lp_2456	-	+	2203834	2204190	motifs_CcpAfamily_lp0173GOOFE_MEME.txt	-	2203604	2203619	-230	-215	2.03e-05	CTTTAGACGGTTACAA	prophage Lp2 protein 1
lp_1583	-	+	1445031	1445966	motifs_CcpAfamily_lp0173GOOFE_MEME.txt	-	1444839	1444854	-192	-177	2.03e-05	TTGTTGACGGTATGAA	hypothetical protein
lp_1679	accD2	+	1529686	1530531	motifs_CcpAfamily_lp0173GOOFE_MEME.txt	+	1529503	1529518	-183	-168	2.03e-05	TTGTTCACGGTATTAA	acetyl-CoA carboxylase, carboxyl transferase subunit beta
lp_3018	-	-	2685047	2685940	motifs_CcpAfamily_lp0173GOOFE_MEME.txt	+	2686088	2686103	-148	-163	2.42e-05	TTATTATCGGTACCAT	ABC transporter substrate binding protein
lp_1494	moeA	-	1365182	1366402	motifs_CcpAfamily_lp0173GOOFE_MEME.txt	-	1366501	1366516	-99	-114	2.42e-05	CTGTTACTGCTTACCA	molybdopterin biosynthesis protein MoeA
lp_0763	-	-	697159	697716	motifs_CcpAfamily_lp0173GOOFE_MEME.txt	+	697790	697805	-74	-89	2.42e-05	TTGTAAGCACTAACAA	hypothetical protein
lp_0324	-	+	297373	297558	motifs_CcpAfamily_lp0173GOOFE_MEME.txt	-	297310	297325	-63	-48	2.42e-05	CTGATATCGCTTACTA	hypothetical protein
lp_2659	xpk1	-	2362936	2365302	motifs_CcpAfamily_lp0173GOOFE_MEME.txt	+	2365352	2365367	-50	-65	2.42e-05	ATGTTTTCGTTTACAA	putative phosphoketolase
lp_0764	pgm	+	697830	699557	motifs_CcpAfamily_lp0173GOOFE_MEME.txt	+	697790	697805	-40	-25	2.42e-05	TTGTAAGCACTAACAA	phosphoglucomutase
lp_2243	-	-	2031147	2032157	motifs_CcpAfamily_lp0173GOOFE_MEME.txt	+	2032180	2032195	-23	-38	2.42e-05	CTGTAATCCTTAACCA	type I restriction-modification system methyltransferase subunit (putative)
lp_1653	trpG	+	1508203	1508778	motifs_CcpAfamily_lp0173GOOFE_MEME.txt	-	1508216	1508231	13	28	2.42e-05	CTGTCATAGTTATCAA	anthranilate synthase, component II
lp_3019	-	+	2686054	2686578	motifs_CcpAfamily_lp0173GOOFE_MEME.txt	+	2686088	2686103	34	49	2.42e-05	TTATTATCGGTACCAT	hypothetical protein
lp_3644	-	-	3263258	3264220	motifs_CcpAfamily_lp0173GOOFE_MEME.txt	+	3264494	3264509	-274	-289	2.89e-05	CCATTATCGTTATCAA	sugar ABC transporter, permease protein
lp_2014	-	+	1815575	1815814	motifs_CcpAfamily_lp0173GOOFE_MEME.txt	-	1815309	1815324	-266	-251	2.89e-05	TGGTTAACGCTAAAAT	transposase, fragment
lp_0991	-	-	916978	918456	motifs_CcpAfamily_lp0173GOOFE_MEME.txt	-	918705	918720	-249	-264	2.89e-05	CTGTTCCCAGTAACGT	multidrug transport protein
lp_3023	umuC	-	2689180	2690703	motifs_CcpAfamily_lp0173GOOFE_MEME.txt	+	2690930	2690945	-227	-242	2.89e-05	CAGTATCCGTTAACAA	UV-damage repair protein
lp_0117	-	+	102998	103738	motifs_CcpAfamily_lp0173GOOFE_MEME.txt	+	102781	102796	-217	-202	2.89e-05	CTATTATCAGTTACAG	hypothetical protein
lp_2368	atpF	-	2139190	2139705	motifs_CcpAfamily_lp0173GOOFE_MEME.txt	-	2139907	2139922	-202	-217	2.89e-05	CTGGTATTGGTAACGG	H(+)-transporting two-sector ATPase, B subunit
lp_3663	-	-	3285503	3285964	motifs_CcpAfamily_lp0173GOOFE_MEME.txt	+	3286104	3286119	-140	-155	2.89e-05	CTTTTAACGCTATGAT	hypothetical protein
lp_1790	-	+	1622041	1622535	motifs_CcpAfamily_lp0173GOOFE_MEME.txt	-	1621942	1621957	-99	-84	2.89e-05	CTGTAACGGGAAACAT	ADP-ribose pyrophosphatase (putative)
lp_3363	copB	-	2988638	2990677	motifs_CcpAfamily_lp0173GOOFE_MEME.txt	-	2990737	2990752	-60	-75	2.89e-05	CTTTTATCGTCTACAA	copper transporting ATPase
lp_0188	sacR	+	169176	170156	motifs_CcpAfamily_lp0173GOOFE_MEME.txt	+	169119	169134	-57	-42	2.89e-05	CAGTTACCGGTAAAGT	sucrose operon repressor
lp_3023	umuC	-	2689180	2690703	motifs_CcpAfamily_lp0173GOOFE_MEME.txt	+	2690745	2690760	-42	-57	2.89e-05	TTGTTCACCTTAACAT	UV-damage repair protein
lp_3684	-	-	3302593	3303846	motifs_CcpAfamily_lp0173GOOFE_MEME.txt	-	3303886	3303901	-40	-55	2.89e-05	CCGTTACCGTTAATGA	hypothetical protein
lp_2708	pucR	+	2408787	2410376	motifs_CcpAfamily_lp0173GOOFE_MEME.txt	-	2408753	2408768	-34	-19	2.89e-05	TAGTTATCTTTAACAA	purine transport regulator
lp_3678	-	-	3295386	3296447	motifs_CcpAfamily_lp0173GOOFE_MEME.txt	+	3296470	3296485	-23	-38	2.89e-05	CTTTTAAAGCTATCAT	cell surface protein precursor
lp_0185	pts1BCA	-	165479	167434	motifs_CcpAfamily_lp0188GOOFE_MEME.txt	+	167610	167625	-176	-191	1.28e-09	TGTCAAACGATTGACA	sucrose PTS, EIIBCA
lp_0187	sacA	+	167690	169195	motifs_CcpAfamily_lp0188GOOFE_MEME.txt	+	167610	167625	-80	-65	1.28e-09	TGTCAAACGATTGACA	beta-fructofuranosidase
lp_0785	serA2	-	719631	720605	motifs_CcpAfamily_lp0188GOOFE_MEME.txt	-	720691	720706	-86	-101	1.39e-07	TGTCATTCGTTTTGCA	phosphoglycerate dehydrogenase
lp_0187	sacA	+	167690	169195	motifs_CcpAfamily_lp0188GOOFE_MEME.txt	+	167521	167536	-169	-154	2.42e-07	TGTCAAGCGTTTGATA	beta-fructofuranosidase
lp_0185	pts1BCA	-	165479	167434	motifs_CcpAfamily_lp0188GOOFE_MEME.txt	+	167521	167536	-87	-102	2.42e-07	TGTCAAGCGTTTGATA	sucrose PTS, EIIBCA
lp_1877	-	-	1696146	1697414	motifs_CcpAfamily_lp0188GOOFE_MEME.txt	-	1697517	1697532	-103	-118	3.07e-07	GGTCAAGCGATTAACA	hypothetical protein
lp_0355	sufI	+	323497	325002	motifs_CcpAfamily_lp0188GOOFE_MEME.txt	-	323388	323403	-109	-94	1.29e-06	TGTCAAACGAATTTCA	cell division protein SufI
lp_2255	-	-	2038319	2039191	motifs_CcpAfamily_lp0188GOOFE_MEME.txt	+	2039186	2039201	5	-10	1.51e-06	TGTCATCCGTTTAACT	hypothetical protein
lp_2612	-	+	2330792	2331346	motifs_CcpAfamily_lp0188GOOFE_MEME.txt	-	2330716	2330731	-76	-61	1.66e-06	TGTCAATTGTTTAACT	pyrazinamidase/nicotinamidase
lp_0174	agl1	+	149293	150966	motifs_CcpAfamily_lp0188GOOFE_MEME.txt	-	149111	149126	-182	-167	1.71e-06	TGTCAACCGTTTGGCT	alpha-glucosidase
lp_2840	-	-	2530498	2531061	motifs_CcpAfamily_lp0188GOOFE_MEME.txt	-	2531220	2531235	-159	-174	1.71e-06	TGGCAAGCGCTTAGCA	ribosomal protein acetylating enzyme
lp_3539	tal2	-	3158610	3159263	motifs_CcpAfamily_lp0188GOOFE_MEME.txt	+	3159345	3159360	-82	-97	1.87e-06	AGTCATACGTTTAGCA	transaldolase
lp_0965	-	-	896845	897171	motifs_CcpAfamily_lp0188GOOFE_MEME.txt	+	897382	897397	-211	-226	2.07e-06	CGTTAATCGATTGTCA	transcription regulator
lp_0966	-	+	897507	898289	motifs_CcpAfamily_lp0188GOOFE_MEME.txt	+	897382	897397	-125	-110	2.07e-06	CGTTAATCGATTGTCA	integral membrane protein
lp_1178	cps1B	+	1075304	1076365	motifs_CcpAfamily_lp0188GOOFE_MEME.txt	-	1075273	1075288	-31	-16	2.34e-06	TGTTATAAGCTTGACA	polysaccharide biosynthesis protein
lp_2005	-	-	1811100	1811393	motifs_CcpAfamily_lp0188GOOFE_MEME.txt	+	1811502	1811517	-109	-124	2.79e-06	TGTCATACGATTTTTA	transposase, fragment
lp_3022	-	-	2688755	2689180	motifs_CcpAfamily_lp0188GOOFE_MEME.txt	-	2689243	2689258	-63	-78	4.01e-06	CGTCATTCGCTTGGCA	hypothetical protein
lp_1638	rimM	+	1493147	1493671	motifs_CcpAfamily_lp0188GOOFE_MEME.txt	-	1493104	1493119	-43	-28	4.2e-06	TGTTATTCGTTTTAAA	16S rRNA processing protein
lp_0533	-	+	482282	482788	motifs_CcpAfamily_lp0188GOOFE_MEME.txt	-	482272	482287	-10	5	4.46e-06	TGTCATTCGCTTAATT	integral membrane protein
lp_0669	-	+	615314	615700	motifs_CcpAfamily_lp0188GOOFE_MEME.txt	+	615280	615295	-34	-19	4.55e-06	TATCATGCGTTTGGCT	prophage Lp1 protein 46
lp_3133	pts24BCA	-	2801224	2803071	motifs_CcpAfamily_lp0188GOOFE_MEME.txt	+	2803315	2803330	-244	-259	4.65e-06	TGTTTTTCGTTTAGCA	beta-glucosides PTS, EIIBCA
lp_3134	-	+	2803412	2803783	motifs_CcpAfamily_lp0188GOOFE_MEME.txt	+	2803315	2803330	-97	-82	4.65e-06	TGTTTTTCGTTTAGCA	hypothetical protein
lp_1165	-	+	1063773	1064639	motifs_CcpAfamily_lp0188GOOFE_MEME.txt	-	1063851	1063866	78	93	5.7e-06	TGATATTCGCTTGACT	cell surface hydrolase (putative)
lp_0499	-	+	446166	447182	motifs_CcpAfamily_lp0188GOOFE_MEME.txt	+	446073	446088	-93	-78	5.84e-06	TGTTATTAGTTTTGCA	hypothetical protein
lp_1716	-	+	1556098	1556874	motifs_CcpAfamily_lp0188GOOFE_MEME.txt	+	1556148	1556163	50	65	6.05e-06	TGTCACACTTTTGACA	potassium transport protein
lp_1660	-	+	1513913	1514863	motifs_CcpAfamily_lp0188GOOFE_MEME.txt	-	1513667	1513682	-246	-231	7.11e-06	TTTCAAGTGTTTGACA	oxidoreductase
lp_2192	-	-	1978648	1979070	motifs_CcpAfamily_lp0188GOOFE_MEME.txt	-	1979213	1979228	-143	-158	7.42e-06	GGTCAAGAGTTTAACA	cell division protein (putative)
lp_2480	-	+	2217185	2218342	motifs_CcpAfamily_lp0188GOOFE_MEME.txt	-	2217096	2217111	-89	-74	7.42e-06	TTTCAAACGATTAAAA	prophage Lp3 protein 1, integrase
lp_1579	miaA	+	1442079	1443014	motifs_CcpAfamily_lp0188GOOFE_MEME.txt	-	1442069	1442084	-10	5	8.29e-06	TGTCACTCGTTTAACC	tRNA isopentenyltransferase
lp_3031	-	+	2695909	2696319	motifs_CcpAfamily_lp0188GOOFE_MEME.txt	+	2695672	2695687	-237	-222	9.67e-06	TGTCACGCTTTTATCA	hypothetical protein
lp_1790	-	+	1622041	1622535	motifs_CcpAfamily_lp0188GOOFE_MEME.txt	-	1621927	1621942	-114	-99	9.67e-06	TATCAAACGATTGTAA	ADP-ribose pyrophosphatase (putative)
lp_1674	fabG1	+	1525467	1526195	motifs_CcpAfamily_lp0188GOOFE_MEME.txt	+	1525526	1525541	59	74	9.67e-06	AGTCAAACGGTTGGCA	3-oxoacyl-[acyl-carrier protein] reductase
lp_2486	-	-	2222028	2224781	motifs_CcpAfamily_lp0188GOOFE_MEME.txt	-	2224786	2224801	-5	-20	1.04e-05	TGTCAAAAGATAATCA	cell surface protein precursor, GY family
lp_2479	-	+	2216566	2217132	motifs_CcpAfamily_lp0188GOOFE_MEME.txt	+	2216332	2216347	-234	-219	1.11e-05	TGTCCATCTATTAACA	prophage Lp3 protein 2
lp_1221	cps3E	+	1110890	1111522	motifs_CcpAfamily_lp0188GOOFE_MEME.txt	-	1110626	1110641	-264	-249	1.18e-05	CGTCAACCGATTGGCA	polysaccharide biosynthesis protein (putative)
lp_3407	uppP	-	3021088	3021915	motifs_CcpAfamily_lp0188GOOFE_MEME.txt	-	3021940	3021955	-25	-40	1.23e-05	TATCAAGCGATAATCA	undecaprenyl pyrophosphate phosphatase
lp_1848	gidC	-	1669950	1671275	motifs_CcpAfamily_lp0188GOOFE_MEME.txt	+	1671297	1671312	-22	-37	1.34e-05	TGTCATACCATTGATA	glucose-inhibited division protein A
lp_3619	pts37BC	-	3233487	3234500	motifs_CcpAfamily_lp0188GOOFE_MEME.txt	-	3234750	3234765	-250	-265	1.36e-05	TGTCATACGAGTAACG	sorbitol PTS, EIIBC
lp_3087	rrp10	-	2747309	2748055	motifs_CcpAfamily_lp0188GOOFE_MEME.txt	-	2748075	2748090	-20	-35	1.36e-05	TGTTCAGCGTTTAACG	response regulator
lp_2702	pyrC	-	2404915	2406207	motifs_CcpAfamily_lp0188GOOFE_MEME.txt	+	2406202	2406217	5	-10	1.36e-05	TGTCATGCGTTAAACC	dihydroorotase
lp_1157	-	+	1056331	1057209	motifs_CcpAfamily_lp0188GOOFE_MEME.txt	+	1056050	1056065	-281	-266	1.49e-05	AGTCAAGCATTTTACA	transcription regulator
lp_1499	narJ	+	1373366	1373938	motifs_CcpAfamily_lp0188GOOFE_MEME.txt	+	1373374	1373389	8	23	1.49e-05	TTTTAAACAATTAACA	nitrate reductase, delta chain
lp_1154	-	+	1051433	1053772	motifs_CcpAfamily_lp0188GOOFE_MEME.txt	-	1051486	1051501	53	68	1.51e-05	TGTCAGGCGCTGGTCA	cation transporting P-type ATPase
lp_2504	-	-	2236250	2237431	motifs_CcpAfamily_lp0188GOOFE_MEME.txt	+	2237542	2237557	-111	-126	1.55e-05	TGTCAATCGCTGAAAA	hypothetical protein
lp_3283	-	+	2923725	2924843	motifs_CcpAfamily_lp0188GOOFE_MEME.txt	-	2923574	2923589	-151	-136	1.64e-05	TGCCAAATGATTGGCA	hypothetical protein
lp_2946	-	+	2624623	2624835	motifs_CcpAfamily_lp0188GOOFE_MEME.txt	-	2624473	2624488	-150	-135	1.64e-05	TGTCAATCAACTGTCA	hypothetical protein
lp_2096	fruK	+	1888848	1889765	motifs_CcpAfamily_lp0188GOOFE_MEME.txt	+	1888919	1888934	71	86	1.64e-05	TGTTAACCGGTTAGCA	1-phosphofructokinase
lp_2718	-	-	2417809	2418477	motifs_CcpAfamily_lp0188GOOFE_MEME.txt	+	2418647	2418662	-170	-185	1.71e-05	TGTCAAGCGCTAATCG	hypothetical protein
lp_1317	-	+	1213204	1214802	motifs_CcpAfamily_lp0188GOOFE_MEME.txt	+	1213013	1213028	-191	-176	1.8e-05	TGTCAAGACCTTATCA	integral membrane protein
lp_3587	pox4	-	3203894	3205648	motifs_CcpAfamily_lp0188GOOFE_MEME.txt	-	3205884	3205899	-236	-251	1.91e-05	TTTTAAACGTTGATCA	pyruvate oxidase
lp_3420	gadB	+	3035469	3036878	motifs_CcpAfamily_lp0188GOOFE_MEME.txt	+	3035476	3035491	7	22	1.91e-05	TGTTATACGGTAAACA	glutamate decarboxylase
lp_1303a	sdr	+	1193201	1203283	motifs_CcpAfamily_lp0188GOOFE_MEME.txt	-	1192977	1192992	-224	-209	1.96e-05	TGTTACACGTTTTCCA	cell surface SD repeat protein precursor
lp_0133	-	+	117876	118241	motifs_CcpAfamily_lp0188GOOFE_MEME.txt	+	117681	117696	-195	-180	2.05e-05	TTTCAAGCTATTGGCA	transcription regulator
lp_1920	eno	-	1739829	1741118	motifs_CcpAfamily_lp0188GOOFE_MEME.txt	+	1741270	1741285	-152	-167	2.05e-05	TGTCAATCTTTTTATA	phosphopyruvate hydratase
lp_2196	murG	-	1982776	1983867	motifs_CcpAfamily_lp0188GOOFE_MEME.txt	+	1984003	1984018	-136	-151	2.05e-05	TGCCAAGCAATTGGCA	N-acetylglucosaminyl transferase
lp_0937	pepN	+	865239	867773	motifs_CcpAfamily_lp0188GOOFE_MEME.txt	-	865144	865159	-95	-80	2.05e-05	TGTCACGCGACTAGCA	membrane alanine aminopeptidase
lp_0124	pacL1	-	109566	112304	motifs_CcpAfamily_lp0188GOOFE_MEME.txt	-	112467	112482	-163	-178	2.16e-05	TGTCATGAATTTGTCA	cation transporting P-type ATPase
lp_0125	-	+	112589	113347	motifs_CcpAfamily_lp0188GOOFE_MEME.txt	-	112467	112482	-122	-107	2.16e-05	TGTCATGAATTTGTCA	purine nucleoside phosphorylase (putative)
lp_2484	-	-	2219412	2219897	motifs_CcpAfamily_lp0188GOOFE_MEME.txt	+	2220000	2220015	-103	-118	2.16e-05	TGTCATTTGTTTCTCA	transcription regulator (putative)
lp_1507	-	+	1377522	1378238	motifs_CcpAfamily_lp0188GOOFE_MEME.txt	-	1377388	1377403	-134	-119	2.2e-05	TGTCAATCATTTGCCT	integral membrane protein
lp_1889	-	-	1706796	1707395	motifs_CcpAfamily_lp0188GOOFE_MEME.txt	+	1707589	1707604	-194	-209	2.37e-05	TGTCATCCGCTCATCA	transcription regulator (putative)
lp_0971	-	+	902437	903105	motifs_CcpAfamily_lp0188GOOFE_MEME.txt	+	902287	902302	-150	-135	2.37e-05	GGTTAAGCCTTTATCA	alpha-ribazole-5'-phosphate phosphatase (putative)
lp_2375	glyA	-	2144142	2145380	motifs_CcpAfamily_lp0188GOOFE_MEME.txt	+	2145510	2145525	-130	-145	2.37e-05	TTTCAAAGGCTTGGCA	glycine hydroxymethyltransferase
lp_1313	-	+	1208146	1208343	motifs_CcpAfamily_lp0188GOOFE_MEME.txt	+	1208032	1208047	-114	-99	2.37e-05	TGCCAAGCGTTATTCA	hypothetical protein
lp_1512	dnaB	+	1383167	1384567	motifs_CcpAfamily_lp0188GOOFE_MEME.txt	-	1383175	1383190	8	23	2.37e-05	TGTTAAGGGTTCATCA	replication initiation and membrane attachment protein DnaB
lp_1568	pbp2B1	+	1434552	1436588	motifs_CcpAfamily_lp0188GOOFE_MEME.txt	+	1434443	1434458	-109	-94	2.55e-05	TGTCTATCGTTTAGAA	penicillin binding protein 2B
lp_1567	-	-	1431707	1434352	motifs_CcpAfamily_lp0188GOOFE_MEME.txt	+	1434443	1434458	-91	-106	2.55e-05	TGTCTATCGTTTAGAA	integral membrane protein
lp_2213	brnQ2	+	1996909	1998258	motifs_CcpAfamily_lp0188GOOFE_MEME.txt	-	1996869	1996884	-40	-25	2.55e-05	TGGCAATAGTTTAGCA	branched-chain amino acid transport protein
lp_2239	-	+	2027831	2028043	motifs_CcpAfamily_lp0188GOOFE_MEME.txt	+	2027775	2027790	-56	-41	2.79e-05	TGTCTAGCGAATTTCA	hypothetical protein
lp_2238	-	-	2027088	2027720	motifs_CcpAfamily_lp0188GOOFE_MEME.txt	+	2027775	2027790	-55	-70	2.79e-05	TGTCTAGCGAATTTCA	phosphoesterase (putative)
lp_1177	cps1A	+	1074307	1075299	motifs_CcpAfamily_lp0188GOOFE_MEME.txt	-	1074066	1074081	-241	-226	2.94e-05	TGTCTTACCCTTGTCA	polysaccharide biosynthesis protein
lp_0792	enoA1	+	728191	729519	motifs_CcpAfamily_lp0188GOOFE_MEME.txt	-	728151	728166	-40	-25	2.94e-05	TGTTATTTGTTTCACA	phosphopyruvate hydratase
lp_0578	npsA	+	536024	551893	motifs_CcpAfamily_lp0188GOOFE_MEME.txt	-	536106	536121	82	97	2.94e-05	TGTCGATAGTTTAACT	non-ribosomal peptide synthetase NpsA
lp_1565	-	-	1430648	1431103	motifs_CcpAfamily_lp2256GOOFE_MEME.txt	+	1431256	1431271	-153	-168	6.45e-08	CTGTAAACGATTTCAA	hypothetical protein
lp_3514	bglG4	-	3129068	3129913	motifs_CcpAfamily_lp2256GOOFE_MEME.txt	+	3130074	3130089	-161	-176	1.95e-07	CGGAAAACGATTGCAA	transcription antiterminator
lp_2258	pepQ	+	2040588	2041697	motifs_CcpAfamily_lp2256GOOFE_MEME.txt	-	2040430	2040445	-158	-143	2.26e-07	ATGAAAGCGATTTCAA	Xaa-Pro dipeptidase
lp_2256	ccpA	-	2039314	2040324	motifs_CcpAfamily_lp2256GOOFE_MEME.txt	-	2040430	2040445	-106	-121	2.26e-07	ATGAAAGCGATTTCAA	catabolite control protein A
lp_0230	pts2CB	+	208913	210751	motifs_CcpAfamily_lp2256GOOFE_MEME.txt	-	208850	208865	-63	-48	3.02e-07	TGGTAAGCGGTTTCAA	mannitol PTS, EIICB
lp_0225	-	-	205697	205900	motifs_CcpAfamily_lp2256GOOFE_MEME.txt	+	206168	206183	-268	-283	3.27e-07	ATGATAACGATTGCAA	transcription regulator
lp_2106	cps4C	-	1900823	1901602	motifs_CcpAfamily_lp2256GOOFE_MEME.txt	-	1901834	1901849	-232	-247	3.27e-07	TTTTTAACGGTTGCAA	exopolysaccharide biosynthesis protein
lp_0226	gnp	+	206280	206993	motifs_CcpAfamily_lp2256GOOFE_MEME.txt	+	206168	206183	-112	-97	3.27e-07	ATGATAACGATTGCAA	glucosamine-6-phosphate isomerase
lp_3660	rbsK3	-	3280329	3281249	motifs_CcpAfamily_lp2256GOOFE_MEME.txt	-	3281306	3281321	-57	-72	5.15e-07	ATTAAAACGTTTTCAT	ribokinase
lp_0096	-	+	87460	88209	motifs_CcpAfamily_lp2256GOOFE_MEME.txt	+	87412	87427	-48	-33	5.53e-07	ATGTAAACGGATTCAA	hypothetical protein
lp_3597	-	+	3215118	3216092	motifs_CcpAfamily_lp2256GOOFE_MEME.txt	+	3215010	3215025	-108	-93	7.37e-07	TGGTAAGCGGTTTCAT	transcription regulator
lp_0172	-	+	147271	148290	motifs_CcpAfamily_lp2256GOOFE_MEME.txt	-	147217	147232	-54	-39	7.37e-07	TATAAAACGTTTTCAT	transcription regulator
lp_2349	hicD3	-	2123935	2124852	motifs_CcpAfamily_lp2256GOOFE_MEME.txt	-	2124898	2124913	-46	-61	7.37e-07	TTTATAGCGGTTGCAA	L-2-hydroxyisocaproate dehydrogenase
lp_3596	-	-	3213664	3214992	motifs_CcpAfamily_lp2256GOOFE_MEME.txt	+	3215010	3215025	-18	-33	7.37e-07	TGGTAAGCGGTTTCAT	sugar transport protein
lp_2969	pts22CBA	+	2642875	2644863	motifs_CcpAfamily_lp2256GOOFE_MEME.txt	-	2642614	2642629	-261	-246	1.1e-06	ATGATAGCGATTTCAA	N-acetylglucosamine PTS, EIICBA
lp_0187	sacA	+	167690	169195	motifs_CcpAfamily_lp2256GOOFE_MEME.txt	-	167477	167492	-213	-198	1.1e-06	TGTAAAGCGCTTGCAT	beta-fructofuranosidase
lp_2968	-	-	2641877	2642530	motifs_CcpAfamily_lp2256GOOFE_MEME.txt	-	2642614	2642629	-84	-99	1.1e-06	ATGATAGCGATTTCAA	nitroreductase
lp_3551	xpk2	+	3169067	3171478	motifs_CcpAfamily_lp2256GOOFE_MEME.txt	-	3169021	3169036	-46	-31	1.1e-06	ATGATAGCGGTTTCAA	putative phosphoketolase
lp_0185	pts1BCA	-	165479	167434	motifs_CcpAfamily_lp2256GOOFE_MEME.txt	-	167477	167492	-43	-58	1.1e-06	TGTAAAGCGCTTGCAT	sucrose PTS, EIIBCA
lp_0370	glpK1	+	338885	340402	motifs_CcpAfamily_lp2256GOOFE_MEME.txt	+	338839	338854	-46	-31	1.44e-06	ATGATAGCGTTTTCAT	glycerol kinase
lp_3524	-	-	3139241	3140296	motifs_CcpAfamily_lp2256GOOFE_MEME.txt	+	3140310	3140325	-14	-29	1.44e-06	ATGATAGCGTTTTCAT	hypothetical protein
lp_1903	clpB	-	1719289	1721892	motifs_CcpAfamily_lp2256GOOFE_MEME.txt	+	1722076	1722091	-184	-199	1.48e-06	TCTGAAACGTATTCAA	ATP-dependent Clp protease, ATP-binding subunit ClpB
lp_3507	pts29C	+	3120945	3122282	motifs_CcpAfamily_lp2256GOOFE_MEME.txt	-	3120806	3120821	-139	-124	1.48e-06	TAGTTAACGCTTTCAT	cellobiose PTS, EIIC
lp_3506	-	-	3119993	3120724	motifs_CcpAfamily_lp2256GOOFE_MEME.txt	-	3120806	3120821	-82	-97	1.48e-06	TAGTTAACGCTTTCAT	transcription regulator
lp_3233	-	-	2881007	2882233	motifs_CcpAfamily_lp2256GOOFE_MEME.txt	+	2882342	2882357	-109	-124	1.57e-06	AATAAAGCGATTTCAA	hypothetical protein
lp_3234	-	+	2882390	2883262	motifs_CcpAfamily_lp2256GOOFE_MEME.txt	+	2882342	2882357	-48	-33	1.57e-06	AATAAAGCGATTTCAA	transcription regulator
lp_3284	qacC	-	2924931	2925314	motifs_CcpAfamily_lp2256GOOFE_MEME.txt	-	2925490	2925505	-176	-191	1.67e-06	CTTGTAACGCTTGCAA	quaternary ammonium compound-resistance protein
lp_2374	upp	-	2143433	2144062	motifs_CcpAfamily_lp2256GOOFE_MEME.txt	+	2144225	2144240	-163	-178	1.67e-06	CTTGTAACGCTTGCAA	uracil phosphoribosyltransferase
lp_1352	-	-	1241323	1241688	motifs_CcpAfamily_lp2256GOOFE_MEME.txt	+	1241955	1241970	-267	-282	1.8e-06	AATAAAGCGGTTGCAT	transcription regulator (putative)
lp_1353	-	+	1242056	1242877	motifs_CcpAfamily_lp2256GOOFE_MEME.txt	+	1241955	1241970	-101	-86	1.8e-06	AATAAAGCGGTTGCAT	hydrolase, HAD superfamily, Cof family
lp_0435	-	+	389246	389956	motifs_CcpAfamily_lp2256GOOFE_MEME.txt	+	389156	389171	-90	-75	1.95e-06	AATAAAGCGTTTTCAT	transcription regulator
lp_3159	baiE	-	2821668	2822111	motifs_CcpAfamily_lp2256GOOFE_MEME.txt	-	2822391	2822406	-280	-295	2.3e-06	AAGTTAACGGATGCAA	bile acid 7-alpha-dehydratase
lp_2503	-	-	2235158	2236015	motifs_CcpAfamily_lp2256GOOFE_MEME.txt	-	2236144	2236159	-129	-144	2.41e-06	AAGAAAACGAATTCAT	sugar transport protein
lp_3530	map4	-	3146733	3148937	motifs_CcpAfamily_lp2256GOOFE_MEME.txt	+	3148983	3148998	-46	-61	2.41e-06	AATAAAGCGGTTTCAT	maltose phosphorylase
lp_1193	-	-	1089007	1089234	motifs_CcpAfamily_lp2256GOOFE_MEME.txt	+	1089487	1089502	-253	-268	2.65e-06	TTTGTAACGTATTCAA	hypothetical protein
lp_0286	pts6C	+	259439	260764	motifs_CcpAfamily_lp2256GOOFE_MEME.txt	+	259261	259276	-178	-163	2.82e-06	TAGGAAGCGTATTCAT	cellobiose PTS, EIIC
lp_3345	nrpR4	-	2977580	2977984	motifs_CcpAfamily_lp2256GOOFE_MEME.txt	-	2978093	2978108	-109	-124	3.29e-06	TTGAAAACGCTAGCAA	negative regulator of proteolysis
lp_1655	trpC	+	1509819	1510601	motifs_CcpAfamily_lp2256GOOFE_MEME.txt	+	1509884	1509899	65	80	3.42e-06	TGTGAAGCGCATTCAA	indole-3-glycerol-phosphate synthase
lp_0070	-	-	68424	69671	motifs_CcpAfamily_lp2256GOOFE_MEME.txt	+	69904	69919	-233	-248	3.5e-06	ATGGAAGCGAATTCAC	4-hydroxyphenylacetate-3-hydroxylase
lp_1205	cps2I	+	1098097	1099647	motifs_CcpAfamily_lp2256GOOFE_MEME.txt	-	1097903	1097918	-194	-179	3.5e-06	TTGAAAGCATTTGCAA	repeat unit transporter
lp_0071	-	-	69747	69860	motifs_CcpAfamily_lp2256GOOFE_MEME.txt	+	69904	69919	-44	-59	3.5e-06	ATGGAAGCGAATTCAC	hypothetical protein
lp_1872	-	-	1692438	1692890	motifs_CcpAfamily_lp2256GOOFE_MEME.txt	-	1692958	1692973	-68	-83	3.71e-06	ATGGTAGCGGATTCAA	hypothetical protein
lp_2595	-	-	2312650	2313612	motifs_CcpAfamily_lp2256GOOFE_MEME.txt	+	2313667	2313682	-55	-70	4.54e-06	ATGTAAACGTTTTCCA	sugar kinase and transcription regulator
lp_1485	-	-	1359499	1360479	motifs_CcpAfamily_lp2256GOOFE_MEME.txt	+	1360548	1360563	-69	-84	4.77e-06	TCGTAAGGGCTTGCAA	hypothetical protein
lp_2861	thgA3	-	2551025	2551645	motifs_CcpAfamily_lp2256GOOFE_MEME.txt	-	2551838	2551853	-193	-208	4.95e-06	TTTTAAATGTTTTCAA	galactoside O-acetyltransferase
lp_2862	sip1	+	2551838	2552455	motifs_CcpAfamily_lp2256GOOFE_MEME.txt	-	2551838	2551853	0	15	4.95e-06	TTTTAAATGTTTTCAA	signal peptidase I
lp_0444	-	+	398424	399656	motifs_CcpAfamily_lp2256GOOFE_MEME.txt	+	398463	398478	39	54	4.95e-06	TTTAAAACGATTGTAA	hypothetical protein
lp_0524	-	+	469802	470194	motifs_CcpAfamily_lp2256GOOFE_MEME.txt	+	469694	469709	-108	-93	5.12e-06	TGGTAAACGGTTGCTA	hypothetical protein
lp_3529	bglG5	-	3145663	3146514	motifs_CcpAfamily_lp2256GOOFE_MEME.txt	+	3146659	3146674	-145	-160	5.44e-06	TTGTAAGCGGTGTCAA	transcription antiterminator
lp_0155	-	+	133259	134044	motifs_CcpAfamily_lp2256GOOFE_MEME.txt	+	133179	133194	-80	-65	5.44e-06	ACGAAAACGACTGCAA	hypothetical protein
lp_0439	pts8C	+	392220	393575	motifs_CcpAfamily_lp2256GOOFE_MEME.txt	+	392142	392157	-78	-63	5.44e-06	TTGTAAGCGCTTTTAA	cellobiose PTS, EIIC
lp_1800	-	+	1630517	1630807	motifs_CcpAfamily_lp2256GOOFE_MEME.txt	-	1630460	1630475	-57	-42	5.71e-06	CCGAAAACGGTCGCAA	hypothetical protein
lp_1876	-	-	1695238	1696035	motifs_CcpAfamily_lp2256GOOFE_MEME.txt	+	1696084	1696099	-49	-64	6.09e-06	TTGAAAGTGGTTTCAA	hydrolase, HAD superfamily, Cof family
lp_3054	-	-	2715140	2716261	motifs_CcpAfamily_lp2256GOOFE_MEME.txt	-	2716331	2716346	-70	-85	6.33e-06	TTGTAAGCGCTTGAAT	aryl-alcohol dehydrogenase
lp_3482	galK	-	3090328	3091491	motifs_CcpAfamily_lp2256GOOFE_MEME.txt	+	3091732	3091747	-241	-256	7.15e-06	TTGTAAGCGTTTTTAT	galactokinase
lp_1963	dnaG	-	1775390	1777270	motifs_CcpAfamily_lp2256GOOFE_MEME.txt	-	1777368	1777383	-98	-113	7.15e-06	CTGTAAAAGTTTGCAC	DNA primase DnaG
lp_3483	lacL	+	3091775	3093655	motifs_CcpAfamily_lp2256GOOFE_MEME.txt	+	3091732	3091747	-43	-28	7.15e-06	TTGTAAGCGTTTTTAT	beta-galactosidase, large subunit
lp_1162	rhe2	+	1060282	1061616	motifs_CcpAfamily_lp2256GOOFE_MEME.txt	-	1060121	1060136	-161	-146	7.48e-06	TTGATAACGGTTGCGA	ATP-dependent RNA helicase
lp_3107	-	+	2768080	2768592	motifs_CcpAfamily_lp2256GOOFE_MEME.txt	+	2767843	2767858	-237	-222	7.9e-06	CTTAAAACGAGTGCAA	transcription regulator (putative)
lp_1484	-	-	1358585	1359484	motifs_CcpAfamily_lp2256GOOFE_MEME.txt	+	1359686	1359701	-202	-217	7.9e-06	TTTTTACCGTTTGCAA	hypothetical protein
lp_2155	def	+	1948356	1948916	motifs_CcpAfamily_lp2256GOOFE_MEME.txt	-	1948174	1948189	-182	-167	7.9e-06	TTGGAAGGGCTTGCAA	peptide deformylase
lp_2154	pdhA	-	1946959	1948071	motifs_CcpAfamily_lp2256GOOFE_MEME.txt	-	1948174	1948189	-103	-118	7.9e-06	TTGGAAGGGCTTGCAA	pyruvate dehydrogenase complex, E1 component, alpha subunit
lp_1926	-	+	1746521	1747273	motifs_CcpAfamily_lp2256GOOFE_MEME.txt	-	1746423	1746438	-98	-83	7.9e-06	ATGAAAACGGTTGAAT	transcription regulator
lp_1925	nox3	-	1744637	1746328	motifs_CcpAfamily_lp2256GOOFE_MEME.txt	-	1746423	1746438	-95	-110	7.9e-06	ATGAAAACGGTTGAAT	NADH oxidase (putative)
lp_3548	pts35A	-	3167358	3167828	motifs_CcpAfamily_lp2256GOOFE_MEME.txt	+	3168019	3168034	-191	-206	8.22e-06	TGTTAAACGCTTACAA	galacitol PTS, EIIA
lp_3549	-	+	3168152	3168919	motifs_CcpAfamily_lp2256GOOFE_MEME.txt	+	3168019	3168034	-133	-118	8.22e-06	TGTTAAACGCTTACAA	transcription regulator
lp_3591	-	-	3208955	3209644	motifs_CcpAfamily_lp2256GOOFE_MEME.txt	+	3209761	3209776	-117	-132	8.22e-06	CGGTCAACGATTGCAA	sugar specific permease (putative)
lp_1385	-	+	1267767	1269542	motifs_CcpAfamily_lp2256GOOFE_MEME.txt	-	1267780	1267795	13	28	8.22e-06	ATTAAAACAATTGCAA	sodium/sulfate symport protein (putative)
lp_2242	ack3	-	2029942	2031135	motifs_CcpAfamily_lp2256GOOFE_MEME.txt	+	2031188	2031203	-53	-68	8.53e-06	CGGTAAACGCTTGAAA	acetate kinase
lp_1567	-	-	1431707	1434352	motifs_CcpAfamily_lp2256GOOFE_MEME.txt	-	1434552	1434567	-200	-215	9e-06	TCTTAAACAATTTCAA	integral membrane protein
lp_0510	murA1	+	455853	457133	motifs_CcpAfamily_lp2256GOOFE_MEME.txt	+	455701	455716	-152	-137	9e-06	ATGAAAGCGTTTGAAT	UDP-N-acetylglucosamine 1-carboxyvinyltransferase
lp_0849	pox1	+	787619	789358	motifs_CcpAfamily_lp2256GOOFE_MEME.txt	+	787470	787485	-149	-134	9e-06	TCGTTAACGCTTGTAA	pyruvate oxidase
lp_2733	-	-	2431842	2432450	motifs_CcpAfamily_lp2256GOOFE_MEME.txt	+	2432548	2432563	-98	-113	9e-06	TTTTAAGCGCTTTCAG	oxidoreductase (putative)
lp_1568	pbp2B1	+	1434552	1436588	motifs_CcpAfamily_lp2256GOOFE_MEME.txt	-	1434552	1434567	0	15	9e-06	TCTTAAACAATTTCAA	penicillin binding protein 2B
lp_2094	-	-	1886553	1887848	motifs_CcpAfamily_lp2256GOOFE_MEME.txt	-	1888090	1888105	-242	-257	9.41e-06	CTGTAAGCACTTTCAA	GTP-binding protein
lp_2544	npr2	+	2269594	2270949	motifs_CcpAfamily_lp2256GOOFE_MEME.txt	-	2269394	2269409	-200	-185	9.41e-06	ACTAAAACGGTTACAA	NADH peroxidase
lp_2671	-	+	2372628	2373995	motifs_CcpAfamily_lp2256GOOFE_MEME.txt	-	2372437	2372452	-191	-176	9.41e-06	TGGTTAACGTTTCCAA	integral membrane protein
lp_2669	-	-	2372049	2372390	motifs_CcpAfamily_lp2256GOOFE_MEME.txt	-	2372437	2372452	-47	-62	9.41e-06	TGGTTAACGTTTCCAA	hypothetical protein
lp_2095	fruR	+	1888096	1888851	motifs_CcpAfamily_lp2256GOOFE_MEME.txt	-	1888090	1888105	-6	9	9.41e-06	CTGTAAGCACTTTCAA	transcription regulator of fructose operon
lp_0387	-	+	354484	354675	motifs_CcpAfamily_lp2256GOOFE_MEME.txt	+	354384	354399	-100	-85	1.02e-05	TCGTAAAGGTATTCAA	hypothetical protein
lp_2630	-	+	2343478	2343951	motifs_CcpAfamily_lp2256GOOFE_MEME.txt	-	2343349	2343364	-129	-114	1.07e-05	ACGAAAACGTATACAA	integral membrane protein
lp_0199	-	-	182176	183018	motifs_CcpAfamily_lp2256GOOFE_MEME.txt	-	183054	183069	-36	-51	1.07e-05	ATGAAAGCTGTTTCAA	hypothetical protein
lp_2629	pox3	-	2341566	2343323	motifs_CcpAfamily_lp2256GOOFE_MEME.txt	-	2343349	2343364	-26	-41	1.07e-05	ACGAAAACGTATACAA	pyruvate oxidase
lp_3487	galM3	-	3099297	3100331	motifs_CcpAfamily_lp2256GOOFE_MEME.txt	-	3100346	3100361	-15	-30	1.07e-05	ATGAAAGCGGTTTAAA	aldose 1-epimerase
lp_3567	-	-	3186452	3187315	motifs_CcpAfamily_lp2256GOOFE_MEME.txt	+	3187516	3187531	-201	-216	1.13e-05	CTGTAAGCGGTTGAAT	sugar kinase and transcription regulator
lp_1069	ndh2	-	970871	972781	motifs_CcpAfamily_lp2256GOOFE_MEME.txt	+	972932	972947	-151	-166	1.13e-05	CGGAAAACGTTGTCAA	NADH dehydrogenase
lp_1070	-	+	973064	973990	motifs_CcpAfamily_lp2256GOOFE_MEME.txt	+	972932	972947	-132	-117	1.13e-05	CGGAAAACGTTGTCAA	lipoprotein precursor
lp_0770	-	+	703076	704272	motifs_CcpAfamily_lp2256GOOFE_MEME.txt	+	702967	702982	-109	-94	1.13e-05	ACTAAAAGGGTTGCAA	multidrug transport protein
lp_0849	pox1	+	787619	789358	motifs_CcpAfamily_lp2256GOOFE_MEME.txt	-	787533	787548	-86	-71	1.13e-05	ATGTAAACGCTTTTAT	pyruvate oxidase
lp_3568	nanA	+	3187588	3188466	motifs_CcpAfamily_lp2256GOOFE_MEME.txt	+	3187516	3187531	-72	-57	1.13e-05	CTGTAAGCGGTTGAAT	N-acetylneuraminate lyase
lp_0769	aad	-	702349	702906	motifs_CcpAfamily_lp2256GOOFE_MEME.txt	+	702967	702982	-61	-76	1.13e-05	ACTAAAAGGGTTGCAA	D-alanyl-D-alanine dipeptidase
lp_0243	-	+	218478	219824	motifs_CcpAfamily_lp2256GOOFE_MEME.txt	+	218265	218280	-213	-198	1.19e-05	TTGAAAGCGGTATCAT	hypothetical protein
lp_2053	pyrH	-	1856167	1856889	motifs_CcpAfamily_lp2256GOOFE_MEME.txt	+	1856994	1857009	-105	-120	1.19e-05	TTTAAAGCGGCTTCAA	uridylate kinase
lp_1729	-	+	1565021	1566367	motifs_CcpAfamily_lp2256GOOFE_MEME.txt	+	1564956	1564971	-65	-50	1.19e-05	TTGAAAGCGGTTTTAT	sugar transport protein (putative)
lp_0242	ndk	-	217779	218243	motifs_CcpAfamily_lp2256GOOFE_MEME.txt	+	218265	218280	-22	-37	1.19e-05	TTGAAAGCGGTATCAT	nucleoside-diphosphate kinase
lp_1706	-	+	1550149	1550415	motifs_CcpAfamily_lp2256GOOFE_MEME.txt	+	1549980	1549995	-169	-154	1.23e-05	TTGTTAGCGTTATCAA	integral membrane protein
lp_1171	pbpX1	+	1068324	1069499	motifs_CcpAfamily_lp2256GOOFE_MEME.txt	+	1068181	1068196	-143	-128	1.23e-05	TTGATAGCGCTTGCGA	serine-type D-Ala-D-Ala carboxypeptidase
lp_1169	gdh	-	1066710	1068056	motifs_CcpAfamily_lp2256GOOFE_MEME.txt	+	1068181	1068196	-125	-140	1.23e-05	TTGATAGCGCTTGCGA	glutamate dehydrogenase
lp_2798	aroC1	-	2492080	2492829	motifs_CcpAfamily_lp2256GOOFE_MEME.txt	+	2492952	2492967	-123	-138	1.23e-05	TTTAAAGCGCTTTTAA	3-dehydroquinate dehydratase
lp_1258	-	+	1143595	1144476	motifs_CcpAfamily_lp2256GOOFE_MEME.txt	+	1143491	1143506	-104	-89	1.23e-05	AGTATAACGCATTCAC	transcription regulator
lp_2799	-	+	2493046	2494482	motifs_CcpAfamily_lp2256GOOFE_MEME.txt	+	2492952	2492967	-94	-79	1.23e-05	TTTAAAGCGCTTTTAA	amino acid transport protein
lp_3461	-	-	3066327	3067520	motifs_CcpAfamily_lp2256GOOFE_MEME.txt	-	3067558	3067573	-38	-53	1.23e-05	TTGAAAACGAATTAAA	hypothetical protein
lp_1257	-	-	1142429	1143454	motifs_CcpAfamily_lp2256GOOFE_MEME.txt	+	1143491	1143506	-37	-52	1.23e-05	AGTATAACGCATTCAC	hypothetical protein
lp_2275	-	-	2053915	2054184	motifs_CcpAfamily_lp2256GOOFE_MEME.txt	-	2054293	2054308	-109	-124	1.29e-05	CAGAAAACGTCTGCAT	hypothetical protein
lp_2258	pepQ	+	2040588	2041697	motifs_CcpAfamily_lp2256GOOFE_MEME.txt	-	2040360	2040375	-228	-213	1.36e-05	ATGAAAACGGATGAAA	Xaa-Pro dipeptidase
lp_2900	-	+	2577015	2577566	motifs_CcpAfamily_lp2256GOOFE_MEME.txt	-	2576937	2576952	-78	-63	1.36e-05	CGGAAACCGGTTTCAA	integral membrane protein
lp_2256	ccpA	-	2039314	2040324	motifs_CcpAfamily_lp2256GOOFE_MEME.txt	-	2040360	2040375	-36	-51	1.36e-05	ATGAAAACGGATGAAA	catabolite control protein A
lp_2899	-	-	2576693	2576920	motifs_CcpAfamily_lp2256GOOFE_MEME.txt	-	2576937	2576952	-17	-32	1.36e-05	CGGAAACCGGTTTCAA	hypothetical protein
lp_1380	-	+	1264324	1265301	motifs_CcpAfamily_lp2256GOOFE_MEME.txt	+	1264345	1264360	21	36	1.36e-05	ATGAAAACTAATGCAA	exopolyphosphatase-related protein (putative)
lp_3020	tag2	+	2686705	2687349	motifs_CcpAfamily_lp2256GOOFE_MEME.txt	-	2686575	2686590	-130	-115	1.47e-05	CTTAAAGCGTGTTCAA	DNA-3-methyladenine glycosylase I
lp_3533	-	+	3150332	3151753	motifs_CcpAfamily_lp2256GOOFE_MEME.txt	-	3150228	3150243	-104	-89	1.47e-05	AAGTAAACGTTTACAC	sugar transport protein
lp_3531	-	-	3149185	3150162	motifs_CcpAfamily_lp2256GOOFE_MEME.txt	-	3150228	3150243	-66	-81	1.47e-05	AAGTAAACGTTTACAC	transcription regulator
lp_3557	araT	-	3176519	3177919	motifs_CcpAfamily_lp2256GOOFE_MEME.txt	+	3177967	3177982	-48	-63	1.47e-05	TAGAAAGCCCTTTCAA	arabinose transport protein
lp_0250	-	+	224851	225969	motifs_CcpAfamily_lp2256GOOFE_MEME.txt	-	224621	224636	-230	-215	1.54e-05	ATGATAGCGTTTGCGA	dihydroorotase
lp_0066	pgmB2	+	64066	64737	motifs_CcpAfamily_lp2256GOOFE_MEME.txt	-	63915	63930	-151	-136	1.54e-05	TATAAAACGCTTTCAG	beta-phosphoglucomutase
lp_2346	-	-	2121712	2122740	motifs_CcpAfamily_lp2256GOOFE_MEME.txt	-	2122827	2122842	-87	-102	1.54e-05	TTGGAAGCACTTGCAT	oxidoreductase
lp_0852	pox2	+	790676	792439	motifs_CcpAfamily_lp2256GOOFE_MEME.txt	-	790598	790613	-78	-63	1.54e-05	TATAAATCGCTTTCAA	pyruvate oxidase
lp_0064	-	-	63662	63883	motifs_CcpAfamily_lp2256GOOFE_MEME.txt	-	63915	63930	-32	-47	1.54e-05	TATAAAACGCTTTCAG	hypothetical protein
lp_0934	-	+	864001	864378	motifs_CcpAfamily_lp2256GOOFE_MEME.txt	-	863824	863839	-177	-162	1.64e-05	CAGAAAACAATTTCAA	hypothetical protein
lp_1685	-	+	1533671	1534558	motifs_CcpAfamily_lp2256GOOFE_MEME.txt	+	1533501	1533516	-170	-155	1.64e-05	CCGAAAAAGATTGCAC	transcription regulator
lp_1251	gnd1	-	1136023	1136919	motifs_CcpAfamily_lp2256GOOFE_MEME.txt	-	1136960	1136975	-41	-56	1.64e-05	ATGTAAGCGAATACAA	6-phosphogluconate dehydrogenase
lp_3290	-	-	2928450	2929088	motifs_CcpAfamily_lp2256GOOFE_MEME.txt	+	2929344	2929359	-256	-271	1.7e-05	AGTAAAACGATTGCAG	transcription regulator
lp_3318	-	+	2953772	2954692	motifs_CcpAfamily_lp2256GOOFE_MEME.txt	-	2953772	2953787	0	15	1.7e-05	AATTAATCGTTTTCAA	oxidoreductase
lp_3598	-	-	3216175	3216954	motifs_CcpAfamily_lp2256GOOFE_MEME.txt	-	3217218	3217233	-264	-279	1.77e-05	TTGTAAGCGCATACAT	transcription regulator
lp_0794	eriC	+	730558	732111	motifs_CcpAfamily_lp2256GOOFE_MEME.txt	-	730347	730362	-211	-196	1.77e-05	CATTAAATGCTTGCAA	chloride channel protein
lp_3599	pts36A	+	3217253	3217714	motifs_CcpAfamily_lp2256GOOFE_MEME.txt	-	3217218	3217233	-35	-20	1.77e-05	TTGTAAGCGCATACAT	galactitol PTS, EIIA
lp_3011	pbg6	-	2678549	2679931	motifs_CcpAfamily_lp2256GOOFE_MEME.txt	+	2679959	2679974	-28	-43	1.77e-05	TGGAAAACGCTTTCCT	6-phospho-beta-glucosidase
lp_0869	-	+	806700	807218	motifs_CcpAfamily_lp2256GOOFE_MEME.txt	-	806743	806758	43	58	1.77e-05	ATTGAAACAATTGCAA	extracellular protein
lp_3339	-	-	2972647	2974029	motifs_CcpAfamily_lp2256GOOFE_MEME.txt	-	2974190	2974205	-161	-176	1.87e-05	TTGGTGACGTTTTCAA	amino acid transport protein
lp_3625	-	-	3238622	3239629	motifs_CcpAfamily_lp2256GOOFE_MEME.txt	+	3239751	3239766	-122	-137	1.87e-05	CCGATAACCATTGCAA	transcription regulator
lp_1873	papL	-	1692947	1694170	motifs_CcpAfamily_lp2256GOOFE_MEME.txt	+	1694207	1694222	-37	-52	1.87e-05	TGGTTAACTTTTTCAA	polynucleotide adenylyltransferase
lp_3635	msmK2	-	3252835	3253971	motifs_CcpAfamily_lp2256GOOFE_MEME.txt	+	3254008	3254023	-37	-52	1.97e-05	TGGAAAGCGTCTTCAT	multiple sugar ABC transporter, ATP-binding protein
lp_0529	argJ	+	478016	479230	motifs_CcpAfamily_lp2256GOOFE_MEME.txt	+	478046	478061	30	45	1.97e-05	TTTGAAACGGTTGCCT	bifunctional ornithine acetyltransferase/N-acetylglutamate synthase protein
lp_1514	thrS	+	1385839	1387803	motifs_CcpAfamily_lp2256GOOFE_MEME.txt	+	1385902	1385917	63	78	1.97e-05	ACGGAAGCAATTGCAA	threonine--tRNA ligase 1
lp_1394	-	+	1278006	1278308	motifs_CcpAfamily_lp2256GOOFE_MEME.txt	-	1277750	1277765	-256	-241	2.03e-05	ATTTAAACGGATACAA	hypothetical protein
lp_0166	dak1A	-	143289	144278	motifs_CcpAfamily_lp2256GOOFE_MEME.txt	+	144382	144397	-104	-119	2.03e-05	TTGAAATCGGATTCAT	glycerone kinase
lp_0168	dak1B	+	144440	145438	motifs_CcpAfamily_lp2256GOOFE_MEME.txt	+	144382	144397	-58	-43	2.03e-05	TTGAAATCGGATTCAT	glycerone kinase
lp_0309	-	-	285935	286297	motifs_CcpAfamily_lp2256GOOFE_MEME.txt	+	286416	286431	-119	-134	2.1e-05	TTGAAAGCGTATCCAC	integral membrane protein
lp_0310	ack2	+	286486	287682	motifs_CcpAfamily_lp2256GOOFE_MEME.txt	+	286416	286431	-70	-55	2.1e-05	TTGAAAGCGTATCCAC	acetate kinase
lp_1392	-	-	1274582	1275058	motifs_CcpAfamily_lp2256GOOFE_MEME.txt	+	1275289	1275304	-231	-246	2.21e-05	CTGAAAACTAATTCAA	hypothetical protein
lp_3470	lacR	+	3076797	3077807	motifs_CcpAfamily_lp2256GOOFE_MEME.txt	+	3076601	3076616	-196	-181	2.21e-05	TGATAAGCGCTTTCAT	transcription regulator of beta-galactosidase gene
lp_3469	lacA	-	3074499	3076550	motifs_CcpAfamily_lp2256GOOFE_MEME.txt	+	3076601	3076616	-51	-66	2.21e-05	TGATAAGCGCTTTCAT	beta-galactosidase I
lp_1393	-	+	1275328	1277322	motifs_CcpAfamily_lp2256GOOFE_MEME.txt	+	1275289	1275304	-39	-24	2.21e-05	CTGAAAACTAATTCAA	ABC transporter, ATP-binding and permease protein
lp_3355	-	+	2982971	2983609	motifs_CcpAfamily_lp2256GOOFE_MEME.txt	-	2982905	2982920	-66	-51	2.31e-05	AAGTAAGCAGTTTCAA	oxidoreductase (putative)
lp_1518	-	+	1389399	1389710	motifs_CcpAfamily_lp2256GOOFE_MEME.txt	-	1389334	1389349	-65	-50	2.31e-05	AAGTAAGCGCTTACAT	hypothetical protein
lp_1664	-	+	1517037	1518170	motifs_CcpAfamily_lp2256GOOFE_MEME.txt	-	1516966	1516981	-71	-56	2.38e-05	ACTGAGACGGTTGCAA	aminohydrolase
lp_0259	-	+	233445	234233	motifs_CcpAfamily_lp2256GOOFE_MEME.txt	-	233190	233205	-255	-240	2.46e-05	CTGATAGCGTTGTCAA	integral membrane protein
lp_0252	-	+	227130	227864	motifs_CcpAfamily_lp2256GOOFE_MEME.txt	-	226879	226894	-251	-236	2.46e-05	TCGGTAGCGTTTGTAA	hypothetical protein
lp_2668	hsp2	-	2371601	2372020	motifs_CcpAfamily_lp2256GOOFE_MEME.txt	+	2372203	2372218	-183	-198	2.46e-05	AGGAAAGCGGCTTCAA	small heat shock protein
lp_0257	pepM	-	232292	233083	motifs_CcpAfamily_lp2256GOOFE_MEME.txt	-	233190	233205	-107	-122	2.46e-05	CTGATAGCGTTGTCAA	methionyl aminopeptidase
lp_0060	-	+	59613	60473	motifs_CcpAfamily_lp2256GOOFE_MEME.txt	+	59517	59532	-96	-81	2.46e-05	ATGAAAGCGTAGTCAA	short-chain dehydrogenase/oxidoreductase
lp_1988	-	-	1800745	1801080	motifs_CcpAfamily_lp2256GOOFE_MEME.txt	+	1801336	1801351	-256	-271	2.6e-05	TTTTTAACGTCTGCAC	integral membrane protein
lp_3104	fhuC	+	2765055	2765849	motifs_CcpAfamily_lp2256GOOFE_MEME.txt	-	2764832	2764847	-223	-208	2.6e-05	TTGGTAGCGCTTGAAA	ferrichrome ABC transporter, ATP-binding protein
lp_0583	-	+	556435	556818	motifs_CcpAfamily_lp2256GOOFE_MEME.txt	+	556327	556342	-108	-93	2.6e-05	TATTAACCGATTTCAT	hypothetical protein
lp_3103	fhuD	-	2763889	2764830	motifs_CcpAfamily_lp2256GOOFE_MEME.txt	-	2764832	2764847	-2	-17	2.6e-05	TTGGTAGCGCTTGAAA	ferrichrome ABC transporter, substrate binding lipo protein
lp_3415	-	+	3030483	3031220	motifs_CcpAfamily_lp2256GOOFE_MEME.txt	+	3030514	3030529	31	46	2.6e-05	CAGAACGCGATTTCAA	transcription regulator
lp_3503	-	+	3117492	3118685	motifs_CcpAfamily_lp2256GOOFE_MEME.txt	-	3117211	3117226	-281	-266	2.7e-05	TATTAATCGAATGCAA	transport protein
lp_1168	-	+	1066063	1066626	motifs_CcpAfamily_lp2256GOOFE_MEME.txt	-	1066026	1066041	-37	-22	2.7e-05	CAGTATACGCTTTCAT	hypothetical protein
lp_1676	accB2	+	1527443	1527904	motifs_CcpAfamily_lp2256GOOFE_MEME.txt	+	1527243	1527258	-200	-185	2.81e-05	ATTGAAGCTGTTGCAA	acetyl-CoA carboxylase, biotin carboxyl carrier protein
lp_2493	-	+	2226002	2226319	motifs_CcpAfamily_lp2256GOOFE_MEME.txt	-	2225775	2225790	-227	-212	2.91e-05	TCTTTAACGATTTCCA	hypothetical protein
lp_2493	-	+	2226002	2226319	motifs_CcpAfamily_lp2256GOOFE_MEME.txt	-	2225940	2225955	-62	-47	2.91e-05	TCTTTAACGATTTCCA	hypothetical protein
lp_0287	-	-	260917	261228	motifs_CcpAfamily_lp2602GOOFE_MEME.txt	+	261398	261413	-170	-185	7.72e-09	CTGGAACGCGTTTCAG	hypothetical protein
lp_2603	-	+	2322894	2323757	motifs_CcpAfamily_lp2602GOOFE_MEME.txt	-	2322796	2322811	-98	-83	7.72e-09	CTGGTACCGGTTTCAC	transcription regulator
lp_2068	-	-	1866910	1867302	motifs_CcpAfamily_lp2602GOOFE_MEME.txt	+	1867389	1867404	-87	-102	7.72e-09	CTGGGACGGGTTCCAT	hypothetical protein
lp_2602	ccpB	-	2321781	2322719	motifs_CcpAfamily_lp2602GOOFE_MEME.txt	-	2322796	2322811	-77	-92	7.72e-09	CTGGTACCGGTTTCAC	catabolite control protein B
lp_2069	-	+	1867466	1867858	motifs_CcpAfamily_lp2602GOOFE_MEME.txt	+	1867389	1867404	-77	-62	7.72e-09	CTGGGACGGGTTCCAT	hypothetical protein
lp_0289	-	+	261457	261711	motifs_CcpAfamily_lp2602GOOFE_MEME.txt	+	261398	261413	-59	-44	7.72e-09	CTGGAACGCGTTTCAG	hypothetical protein
lp_2907	-	-	2583564	2584109	motifs_CcpAfamily_lp2602GOOFE_MEME.txt	+	2584355	2584370	-246	-261	3.28e-07	CTGAAACGCGTTTCAG	acetyltransferase (putative)
lp_2946	-	+	2624623	2624835	motifs_CcpAfamily_lp2602GOOFE_MEME.txt	+	2624569	2624584	-54	-39	3.28e-07	CTGGAAGGCGTTTCAG	hypothetical protein
lp_0671	-	+	616317	616829	motifs_CcpAfamily_lp2602GOOFE_MEME.txt	-	616039	616054	-278	-263	1.59e-06	CTGGCACCGATTTCAC	prophage Lp1 protein 48
lp_1872	-	-	1692438	1692890	motifs_CcpAfamily_lp2602GOOFE_MEME.txt	+	1693006	1693021	-116	-131	1.72e-06	TTGGGACCTGTTTCAT	hypothetical protein
lp_1132	-	-	1030449	1031084	motifs_CcpAfamily_lp2602GOOFE_MEME.txt	-	1031122	1031137	-38	-53	2.36e-06	CTAGGAGGGGTTTCAT	hypothetical protein
lp_1149	gatB	+	1045876	1047300	motifs_CcpAfamily_lp2602GOOFE_MEME.txt	+	1045604	1045619	-272	-257	3.87e-06	ATGGGACCAGTTGCAC	aspartyl/glutamyl-tRNA amidotransferase subunit B
lp_3123	-	-	2788963	2789787	motifs_CcpAfamily_lp2602GOOFE_MEME.txt	+	2789999	2790014	-212	-227	6.45e-06	CCGGGACCGGTTTGAT	pyrophosphatase (putative)
lp_2503	-	-	2235158	2236015	motifs_CcpAfamily_lp2602GOOFE_MEME.txt	-	2236184	2236199	-169	-184	6.45e-06	CGGGGACCGTTTTCAT	sugar transport protein
lp_1918	-	-	1736400	1737374	motifs_CcpAfamily_lp2602GOOFE_MEME.txt	-	1737522	1737537	-148	-163	6.45e-06	CTGGTATCGGTTTGAC	oxidoreductase
lp_0146	-	-	126966	128093	motifs_CcpAfamily_lp2602GOOFE_MEME.txt	-	128332	128347	-239	-254	1.17e-05	CTGGAATCCGTTTAAG	oxidoreductase
lp_1119	mleP2	+	1016817	1017788	motifs_CcpAfamily_lp2602GOOFE_MEME.txt	-	1016737	1016752	-80	-65	1.17e-05	CTGGGACCCACTTCAT	malate transport protein
lp_3672	-	-	3290691	3291113	motifs_CcpAfamily_lp2602GOOFE_MEME.txt	-	3291129	3291144	-16	-31	1.22e-05	ATGGGATCCGTTGCAC	transcription regulator
lp_2399	-	-	2163940	2164317	motifs_CcpAfamily_lp2602GOOFE_MEME.txt	-	2164489	2164504	-172	-187	1.47e-05	ACTGTACGCGTTCCAC	prophage Lp2 protein 58
lp_1438	ribH	+	1317658	1318137	motifs_CcpAfamily_lp2602GOOFE_MEME.txt	-	1317551	1317566	-107	-92	1.54e-05	AGGGGACCCGTTCAAC	riboflavin synthase, beta chain
lp_2193	ftsZ	-	1979094	1980377	motifs_CcpAfamily_lp2602GOOFE_MEME.txt	+	1980579	1980594	-202	-217	1.59e-05	CTGGCACGAGTATCAC	cell division protein FtsZ
lp_0774	luxS	+	710128	710604	motifs_CcpAfamily_lp2602GOOFE_MEME.txt	-	710011	710026	-117	-102	1.66e-05	CTAGAACGGGCTTCAA	S-ribosylhomocysteinase
lp_1565	-	-	1430648	1431103	motifs_CcpAfamily_lp2602GOOFE_MEME.txt	+	1431097	1431112	6	-9	1.66e-05	CTTGCATGGGTTTCAC	hypothetical protein
lp_1566	-	+	1431090	1431590	motifs_CcpAfamily_lp2602GOOFE_MEME.txt	+	1431097	1431112	7	22	1.66e-05	CTTGCATGGGTTTCAC	hypothetical protein
lp_2582	glpQ4	+	2300909	2302702	motifs_CcpAfamily_lp2602GOOFE_MEME.txt	+	2300626	2300641	-283	-268	1.89e-05	CTGGCATCGGTTGCAT	glycerophosphodiester phosphodiesterase
lp_2131	comEA	-	1924140	1924865	motifs_CcpAfamily_lp2602GOOFE_MEME.txt	+	1925015	1925030	-150	-165	1.89e-05	CTGGAACAACTTTCAT	ComE operon protein 1
lp_0015	-	+	15393	16616	motifs_CcpAfamily_lp2602GOOFE_MEME.txt	+	15454	15469	61	76	1.89e-05	TTGGTATGAGTTTCAT	transport protein
lp_0887	-	+	817887	818645	motifs_CcpAfamily_lp2602GOOFE_MEME.txt	+	817695	817710	-192	-177	1.91e-05	ATGGTACCTGTTGCAA	hypothetical protein
lp_1638	rimM	+	1493147	1493671	motifs_CcpAfamily_lp2602GOOFE_MEME.txt	+	1492879	1492894	-268	-253	2.66e-05	CAGGGACGGGTTGCTT	16S rRNA processing protein
lp_1558	pheS	+	1423217	1424263	motifs_CcpAfamily_lp2602GOOFE_MEME.txt	+	1422977	1422992	-240	-225	2.66e-05	TAGGGACGGGTGTCAC	phenylalanine--tRNA ligase, alpha chain
lp_3229	pts27BCA	-	2877725	2879674	motifs_CcpAfamily_lp2602GOOFE_MEME.txt	-	2879905	2879920	-231	-246	2.66e-05	TTGTAACGGCTTTCAC	beta-glucosides PTS, EIIBCA
lp_2700	carB	-	2400655	2403831	motifs_CcpAfamily_lp2602GOOFE_MEME.txt	-	2404033	2404048	-202	-217	2.66e-05	GTGGATCGGGATTCAT	carbamoyl-phosphate synthase large subunit
lp_0770	-	+	703076	704272	motifs_CcpAfamily_lp2602GOOFE_MEME.txt	-	702881	702896	-195	-180	2.66e-05	CTTTAACTGGTTTCAC	multidrug transport protein
lp_1787	cat	-	1620069	1620737	motifs_CcpAfamily_lp2602GOOFE_MEME.txt	+	1620921	1620936	-184	-199	2.66e-05	CTGTAACGGGTTGGAC	chloramphenicol O-acetyltransferase
lp_2798	aroC1	-	2492080	2492829	motifs_CcpAfamily_lp2602GOOFE_MEME.txt	+	2492984	2492999	-155	-170	2.66e-05	CTGGCATCGCTTTCAG	3-dehydroquinate dehydratase
lp_2353	gcsH2	-	2128029	2128325	motifs_CcpAfamily_lp2602GOOFE_MEME.txt	-	2128417	2128432	-92	-107	2.66e-05	CTGGGATAGGTTTAAT	glycine cleavage system, H protein
lp_2799	-	+	2493046	2494482	motifs_CcpAfamily_lp2602GOOFE_MEME.txt	+	2492984	2492999	-62	-47	2.66e-05	CTGGCATCGCTTTCAG	amino acid transport protein
lp_3221	-	-	2870482	2871483	motifs_CcpAfamily_lp3221GOOFE_MEME.txt	-	2871502	2871517	-19	-34	2.95e-09	ATGGAAACGATTCCAA	transcription regulator
lp_3220	agl4	-	2868761	2870428	motifs_CcpAfamily_lp3221GOOFE_MEME.txt	-	2870446	2870461	-18	-33	1.23e-07	GTGGAATCGATTCCAA	alpha-glucosidase
lp_1407	-	-	1288239	1289690	motifs_CcpAfamily_lp3221GOOFE_MEME.txt	-	1289952	1289967	-262	-277	4.29e-07	ATGTAAACAATTCCAA	aminotransferase with N-terminal regulator domain
lp_2036	-	-	1836614	1837141	motifs_CcpAfamily_lp3221GOOFE_MEME.txt	-	1837374	1837389	-233	-248	4.29e-07	ATGAAGCCGATTCCAA	hypothetical protein
lp_2219	-	+	2001818	2002837	motifs_CcpAfamily_lp3221GOOFE_MEME.txt	-	2001634	2001649	-184	-169	4.29e-07	ATGCTATCGATTCCAA	hypothetical protein
lp_2600	tal1	+	2320034	2320747	motifs_CcpAfamily_lp3221GOOFE_MEME.txt	-	2319974	2319989	-60	-45	4.29e-07	ATGGAAGCGATACCAA	fructose-6-phosphate aldolase
lp_1409	-	+	1289924	1290532	motifs_CcpAfamily_lp3221GOOFE_MEME.txt	-	1289952	1289967	28	43	4.29e-07	ATGTAAACAATTCCAA	amino acid efflux protein
lp_1590	-	+	1449106	1449489	motifs_CcpAfamily_lp3221GOOFE_MEME.txt	-	1448830	1448845	-276	-261	2.41e-06	ATGAAAACAATTCCCT	integral membrane protein
lp_1945	-	-	1763408	1764295	motifs_CcpAfamily_lp3221GOOFE_MEME.txt	+	1764536	1764551	-241	-256	2.41e-06	ACGATAACGATTCCAA	ABC transporter, ATP-binding protein
lp_3458	-	+	3063958	3064545	motifs_CcpAfamily_lp3221GOOFE_MEME.txt	-	3063764	3063779	-194	-179	2.41e-06	ATTAAATCGATTACAT	transcription regulator (putative)
lp_1255	prfC	+	1138710	1140242	motifs_CcpAfamily_lp3221GOOFE_MEME.txt	+	1138522	1138537	-188	-173	2.41e-06	CTGAAATCGATTGCAA	peptide chain release factor 3
lp_1200	galE2	+	1093199	1094146	motifs_CcpAfamily_lp3221GOOFE_MEME.txt	+	1093057	1093072	-142	-127	2.41e-06	ATGAAATGGATTCGAA	UDP-glucose 4-epimerase
lp_2754	-	-	2448091	2448729	motifs_CcpAfamily_lp3221GOOFE_MEME.txt	-	2448865	2448880	-136	-151	2.41e-06	ATGAATTCGATTACAT	hypothetical protein
lp_0766	nox2	+	700545	701903	motifs_CcpAfamily_lp3221GOOFE_MEME.txt	-	700426	700441	-119	-104	2.41e-06	ATTAAAACGATTCAAT	NADH oxidase
lp_1253	gshR2	-	1137090	1138412	motifs_CcpAfamily_lp3221GOOFE_MEME.txt	+	1138522	1138537	-110	-125	2.41e-06	CTGAAATCGATTGCAA	glutathione reductase
lp_0364	-	+	330437	331336	motifs_CcpAfamily_lp3221GOOFE_MEME.txt	+	330363	330378	-74	-59	2.41e-06	ATGAATTCGATTGCAA	short chain dehydrogenase
lp_0363	-	-	329380	330300	motifs_CcpAfamily_lp3221GOOFE_MEME.txt	+	330363	330378	-63	-78	2.41e-06	ATGAATTCGATTGCAA	purine nucleosidase
lp_2755	-	+	2448922	2449239	motifs_CcpAfamily_lp3221GOOFE_MEME.txt	-	2448865	2448880	-57	-42	2.41e-06	ATGAATTCGATTACAT	integral membrane protein (putative)
lp_0860	-	-	800580	800873	motifs_CcpAfamily_lp3221GOOFE_MEME.txt	-	800919	800934	-46	-61	2.41e-06	ATGACAACGATTACAT	transposase, fragment
lp_0765	-	-	699681	700391	motifs_CcpAfamily_lp3221GOOFE_MEME.txt	-	700426	700441	-35	-50	2.41e-06	ATTAAAACGATTCAAT	protein containing diguanylate cyclase/phosphodiesterase domain 2 (EAL)
lp_0713	phnE2	-	654534	655322	motifs_CcpAfamily_lp3221GOOFE_MEME.txt	-	655322	655337	0	-15	2.41e-06	ATGAAAACTAATCCAA	phosphonates ABC transporter, permease protein
lp_0571	hom2	+	529456	530742	motifs_CcpAfamily_lp3221GOOFE_MEME.txt	+	529456	529471	0	15	2.41e-06	ATGGAAACGATTAAAA	homoserine dehydrogenase
lp_1354	-	+	1243007	1243615	motifs_CcpAfamily_lp3221GOOFE_MEME.txt	+	1243059	1243074	52	67	2.41e-06	TTGAAATCTATTCCAA	hypothetical protein
lp_1190	rfbD	+	1087414	1088256	motifs_CcpAfamily_lp3221GOOFE_MEME.txt	+	1087178	1087193	-236	-221	2.78e-06	ATGCAATCGATTCAAC	dTDP-4-dehydrorhamnose reductase
lp_1685	-	+	1533671	1534558	motifs_CcpAfamily_lp3221GOOFE_MEME.txt	+	1533417	1533432	-254	-239	7.94e-06	ATGGAACAGATCCCAA	transcription regulator
lp_1264	oppD	+	1150261	1151340	motifs_CcpAfamily_lp3221GOOFE_MEME.txt	+	1150012	1150027	-249	-234	7.94e-06	ATGTTCACGATTCCAA	oligopeptide ABC transporter, ATP-binding protein
lp_2719	purD	-	2418656	2419897	motifs_CcpAfamily_lp3221GOOFE_MEME.txt	-	2420143	2420158	-246	-261	7.94e-06	ATCGAATCGATTCAAC	phosphoribosylamine--glycine ligase
lp_1657	trpA	+	1511226	1512425	motifs_CcpAfamily_lp3221GOOFE_MEME.txt	-	1510993	1511008	-233	-218	7.94e-06	TTGTAATTGATTCCAA	tryptophan synthase subunit beta
lp_0749	pstB	+	685688	686497	motifs_CcpAfamily_lp3221GOOFE_MEME.txt	-	685457	685472	-231	-216	7.94e-06	ATCAAATGGATTCCAG	phosphate ABC transporter, ATP-binding protein
lp_1732	idi1	-	1569822	1570868	motifs_CcpAfamily_lp3221GOOFE_MEME.txt	+	1571052	1571067	-184	-199	7.94e-06	ATCAAAACGATCCCAC	isopentenyl pyrophosphate isomerase
lp_3536	bsh1	-	3154513	3155487	motifs_CcpAfamily_lp3221GOOFE_MEME.txt	+	3155608	3155623	-121	-136	7.94e-06	ATTTAATCTATTCCAA	choloylglycine hydrolase
lp_0166	dak1A	-	143289	144278	motifs_CcpAfamily_lp3221GOOFE_MEME.txt	-	144382	144397	-104	-119	7.94e-06	ATGAATCCGATTTCAA	glycerone kinase
lp_3327	cadA	+	2960524	2962368	motifs_CcpAfamily_lp3221GOOFE_MEME.txt	+	2960455	2960470	-69	-54	7.94e-06	ATTAAACCGATTTCAT	cadmium-/zinc-/cobalt-transporting ATPase
lp_0168	dak1B	+	144440	145438	motifs_CcpAfamily_lp3221GOOFE_MEME.txt	-	144382	144397	-58	-43	7.94e-06	ATGAATCCGATTTCAA	glycerone kinase
lp_1165	-	+	1063773	1064639	motifs_CcpAfamily_lp3221GOOFE_MEME.txt	-	1063804	1063819	31	46	7.94e-06	AACAAACCGATTCCAA	cell surface hydrolase (putative)
lp_1303a	sdr	+	1193201	1203283	motifs_CcpAfamily_lp3221GOOFE_MEME.txt	-	1192923	1192938	-278	-263	2.92e-05	ATGAAAACGAGTGTAA	cell surface SD repeat protein precursor
lp_1730	map3	+	1566381	1568627	motifs_CcpAfamily_lp3221GOOFE_MEME.txt	+	1566131	1566146	-250	-235	2.92e-05	ATGAATACGTATCCAT	maltose phosphorylase
lp_0903	-	-	831740	832813	motifs_CcpAfamily_lp3221GOOFE_MEME.txt	+	833058	833073	-245	-260	2.92e-05	ATGGAAAACATTTCAA	7,8-dihydro-8-oxoguanine-triphosphatase (putative)
lp_1964	glyS	-	1777527	1779611	motifs_CcpAfamily_lp3221GOOFE_MEME.txt	-	1779837	1779852	-226	-241	2.92e-05	ATGAAAAGGAAGCCAA	glycine--tRNA ligase, beta chain
lp_1178	cps1B	+	1075304	1076365	motifs_CcpAfamily_lp3221GOOFE_MEME.txt	+	1075084	1075099	-220	-205	2.92e-05	ATGATAAAAATTCCAA	polysaccharide biosynthesis protein
lp_0546	hprT	+	495761	496303	motifs_CcpAfamily_lp3221GOOFE_MEME.txt	-	495542	495557	-219	-204	2.92e-05	TTGAGAACGATTCGAT	hypoxanthine-guanine phosphoribosyltransferase
lp_0514	srtA	+	460295	460999	motifs_CcpAfamily_lp3221GOOFE_MEME.txt	-	460081	460096	-214	-199	2.92e-05	ATGGAAACGATGGTAA	sortase
lp_2404	-	-	2166134	2167309	motifs_CcpAfamily_lp3221GOOFE_MEME.txt	-	2167522	2167537	-213	-228	2.92e-05	ATGAACACCAATCCAA	prophage Lp2 protein 53
lp_3285	qacH	-	2925329	2925637	motifs_CcpAfamily_lp3221GOOFE_MEME.txt	+	2925845	2925860	-208	-223	2.92e-05	ATGGTTACGATTCGAA	quaternary ammonium compound-resistance protein
lp_3654	pts38C	-	3274948	3275499	motifs_CcpAfamily_lp3221GOOFE_MEME.txt	-	3275696	3275711	-197	-212	2.92e-05	ATTAAAACAATTCGAT	sorbitol PTS, EIIC
lp_2691	-	+	2388821	2389345	motifs_CcpAfamily_lp3221GOOFE_MEME.txt	-	2388629	2388644	-192	-177	2.92e-05	AGAAAATCGTTTCCAA	acetyltransferase (putative)
lp_0485	-	+	432979	433608	motifs_CcpAfamily_lp3221GOOFE_MEME.txt	-	432823	432838	-156	-141	2.92e-05	ATTAAATCTAATCCAT	hypothetical protein
lp_1517	rplT	+	1388799	1389155	motifs_CcpAfamily_lp3221GOOFE_MEME.txt	-	1388654	1388669	-145	-130	2.92e-05	ATGGAAACGATGACTA	50S ribosomal protein L20
lp_2231b	-	-	2021540	2021947	motifs_CcpAfamily_lp3221GOOFE_MEME.txt	-	2022088	2022103	-141	-156	2.92e-05	ATCGAAACAATTACAA	polyribonucleotide nucleotidyltransferase (putative)
lp_1437	ribA	+	1316447	1317661	motifs_CcpAfamily_lp3221GOOFE_MEME.txt	-	1316309	1316324	-138	-123	2.92e-05	ATTAAATCGACTTCAA	GTP cyclohydrolase II
lp_0384	-	+	353355	353630	motifs_CcpAfamily_lp3221GOOFE_MEME.txt	+	353230	353245	-125	-110	2.92e-05	ACGACAACGATTCAAT	hypothetical protein
lp_1916	-	-	1734963	1736069	motifs_CcpAfamily_lp3221GOOFE_MEME.txt	+	1736190	1736205	-121	-136	2.92e-05	TTTGATACGATTCCAA	integral membrane protein
lp_1351	-	+	1240401	1241252	motifs_CcpAfamily_lp3221GOOFE_MEME.txt	+	1240287	1240302	-114	-99	2.92e-05	ATGAAATGGATTCATA	hypothetical protein
lp_2513	-	-	2244498	2244815	motifs_CcpAfamily_lp3221GOOFE_MEME.txt	-	2244926	2244941	-111	-126	2.92e-05	ATTGAAATGATTCAAT	hypothetical protein
lp_2321	folC1	-	2096120	2097454	motifs_CcpAfamily_lp3221GOOFE_MEME.txt	+	2097555	2097570	-101	-116	2.92e-05	ATGGTAACCATCCCAA	folylpolyglutamate synthase
lp_1740	asnS2	+	1579487	1580785	motifs_CcpAfamily_lp3221GOOFE_MEME.txt	+	1579390	1579405	-97	-82	2.92e-05	CTGATATCGATTCCTT	asparagine--tRNA ligase
lp_0708	fat	+	649686	650471	motifs_CcpAfamily_lp3221GOOFE_MEME.txt	-	649637	649652	-49	-34	2.92e-05	ATGAAATTGATTATAA	oleoyl-[acyl-carrier protein] thioesterase (putative)
lp_2268	murI	-	2048192	2049013	motifs_CcpAfamily_lp3221GOOFE_MEME.txt	+	2049061	2049076	-48	-63	2.92e-05	TTGAAATTGATTTCAA	glutamate racemase
lp_0172	-	+	147271	148290	motifs_CcpAfamily_lp3221GOOFE_MEME.txt	+	147237	147252	-34	-19	2.92e-05	ATGAGATGGATTCAAA	transcription regulator
lp_0683	-	+	628022	628381	motifs_CcpAfamily_lp3221GOOFE_MEME.txt	+	628001	628016	-21	-6	2.92e-05	ATGAAAAGGAAGCCAA	prophage Lp1 protein 60
lp_2677	-	+	2378604	2379548	motifs_CcpAfamily_lp3221GOOFE_MEME.txt	+	2378604	2378619	0	15	2.92e-05	ATGAAAACAATTGCTA	oxidoreductase
lp_3655	srlM2	-	3275504	3276010	motifs_CcpAfamily_lp3221GOOFE_MEME.txt	+	3276009	3276024	1	-14	2.92e-05	ATTAAATCGCCTCCAT	sorbitol operon activator
lp_2269	-	+	2049051	2049623	motifs_CcpAfamily_lp3221GOOFE_MEME.txt	+	2049061	2049076	10	25	2.92e-05	TTGAAATTGATTTCAA	hypothetical protein
lp_1561	-	+	1426836	1428041	motifs_CcpAfamily_lp3221GOOFE_MEME.txt	+	1426885	1426900	49	64	2.92e-05	ATCAAAACGATTCACA	hypothetical protein
lp_2582	glpQ4	+	2300909	2302702	motifs_CcpAfamily_lp3221GOOFE_MEME.txt	-	2300626	2300641	-283	-268	2.97e-05	ATGCAACCGATGCCAG	glycerophosphodiester phosphodiesterase
lp_3531	-	-	3149185	3150162	motifs_CcpAfamily_lp3531GOOFE_MEME.txt	+	3150260	3150275	-98	-113	7.75e-10	TTGTAAACGTTTACGT	transcription regulator
lp_3533	-	+	3150332	3151753	motifs_CcpAfamily_lp3531GOOFE_MEME.txt	+	3150260	3150275	-72	-57	7.75e-10	TTGTAAACGTTTACGT	sugar transport protein
lp_3533	-	+	3150332	3151753	motifs_CcpAfamily_lp3531GOOFE_MEME.txt	+	3150228	3150243	-104	-89	3.95e-09	GTGTAAACGTTTACTT	sugar transport protein
lp_3531	-	-	3149185	3150162	motifs_CcpAfamily_lp3531GOOFE_MEME.txt	+	3150228	3150243	-66	-81	3.95e-09	GTGTAAACGTTTACTT	transcription regulator
lp_2319	mreB1	-	2094082	2095086	motifs_CcpAfamily_lp3531GOOFE_MEME.txt	-	2095359	2095374	-273	-288	1.82e-07	GTGTAAACGATTACTT	cell shape determining protein MreB
lp_3318	-	+	2953772	2954692	motifs_CcpAfamily_lp3531GOOFE_MEME.txt	-	2953695	2953710	-77	-62	2.7e-07	ATGTAAACGGTTACGT	oxidoreductase
lp_0542	-	+	493049	493447	motifs_CcpAfamily_lp3531GOOFE_MEME.txt	-	492955	492970	-94	-79	1.18e-06	AAGTCAACGTTTACGA	hypothetical protein
lp_1386	-	+	1269818	1271209	motifs_CcpAfamily_lp3531GOOFE_MEME.txt	-	1269768	1269783	-50	-35	1.58e-06	TTGTAATCGTTTTCTT	cation efflux protein (putative)
lp_2630	-	+	2343478	2343951	motifs_CcpAfamily_lp3531GOOFE_MEME.txt	+	2343349	2343364	-129	-114	1.83e-06	TTGTATACGTTTTCGT	integral membrane protein
lp_0331	-	-	303146	304462	motifs_CcpAfamily_lp3531GOOFE_MEME.txt	-	304527	304542	-65	-80	1.83e-06	TTGTAAACCTTTCCGT	sugar transport protein
lp_2629	pox3	-	2341566	2343323	motifs_CcpAfamily_lp3531GOOFE_MEME.txt	+	2343349	2343364	-26	-41	1.83e-06	TTGTATACGTTTTCGT	pyruvate oxidase
lp_2595	-	-	2312650	2313612	motifs_CcpAfamily_lp3531GOOFE_MEME.txt	-	2313667	2313682	-55	-70	2.31e-06	TGGAAAACGTTTACAT	sugar kinase and transcription regulator
lp_2710	pucK	+	2410636	2411976	motifs_CcpAfamily_lp3531GOOFE_MEME.txt	-	2410371	2410386	-265	-250	3.83e-06	ATGAAAACGTTCACTT	xanthine / uracil transport protein
lp_2222	ppnK	-	2004644	2005447	motifs_CcpAfamily_lp3531GOOFE_MEME.txt	+	2005588	2005603	-141	-156	3.83e-06	TTGTAATCGTTGACTC	inorganic polyphosphate/ATP-NAD kinase
lp_3476	-	+	3084250	3085236	motifs_CcpAfamily_lp3531GOOFE_MEME.txt	+	3084147	3084162	-103	-88	3.83e-06	TTGTAAGCGATTACTG	transcription regulator
lp_3092	gabD	+	2751334	2752746	motifs_CcpAfamily_lp3531GOOFE_MEME.txt	-	2751289	2751304	-45	-30	3.83e-06	TTGTAAACGGTTAATC	succinate-semialdehyde dehydrogenase (NAD(P)+)
lp_3474	-	-	3082839	3084116	motifs_CcpAfamily_lp3531GOOFE_MEME.txt	+	3084147	3084162	-31	-46	3.83e-06	TTGTAAGCGATTACTG	sugar transport protein
lp_1498	narH	+	1371814	1373373	motifs_CcpAfamily_lp3531GOOFE_MEME.txt	+	1371633	1371648	-181	-166	5.34e-06	TTGTCAACGATTACGG	nitrate reductase, beta chain
lp_2590	-	-	2308710	2309270	motifs_CcpAfamily_lp3531GOOFE_MEME.txt	-	2309403	2309418	-133	-148	5.34e-06	TTGTAAACGTTTCAGC	nitroreductase
lp_2591	-	+	2309470	2310426	motifs_CcpAfamily_lp3531GOOFE_MEME.txt	-	2309403	2309418	-67	-52	5.34e-06	TTGTAAACGTTTCAGC	purine nucleosidase
lp_2340	-	+	2115699	2116181	motifs_CcpAfamily_lp3531GOOFE_MEME.txt	-	2115652	2115667	-47	-32	5.34e-06	TTGTAAAGGTTTTCGC	hypothetical protein
lp_0032	-	+	36963	37196	motifs_CcpAfamily_lp3531GOOFE_MEME.txt	+	36979	36994	16	31	5.34e-06	TTGTAGATGTTTACGG	hypothetical protein
lp_2502	pgi	-	2233585	2234937	motifs_CcpAfamily_lp3531GOOFE_MEME.txt	+	2235145	2235160	-208	-223	7.04e-06	TAGTAAAGCTTTACTA	glucose-6-phosphate isomerase
lp_0310	ack2	+	286486	287682	motifs_CcpAfamily_lp3531GOOFE_MEME.txt	+	286279	286294	-207	-192	7.04e-06	AAGTAAACGTTTTTTT	acetate kinase
lp_1173	-	+	1069688	1070806	motifs_CcpAfamily_lp3531GOOFE_MEME.txt	-	1069602	1069617	-86	-71	7.04e-06	GAGTAAAAGTTTAGTT	UDP-N-acetylglucosamine 2-epimerase
lp_0571	hom2	+	529456	530742	motifs_CcpAfamily_lp3531GOOFE_MEME.txt	+	529204	529219	-252	-237	1.05e-05	CTTTAAACGATTACTC	homoserine dehydrogenase
lp_3134	-	+	2803412	2803783	motifs_CcpAfamily_lp3531GOOFE_MEME.txt	+	2803193	2803208	-219	-204	1.05e-05	ATGTAAGCCTTTACAT	hypothetical protein
lp_2397	-	+	2161732	2162583	motifs_CcpAfamily_lp3531GOOFE_MEME.txt	+	2161594	2161609	-138	-123	1.05e-05	GTTTAAACGATTACTA	prophage Lp2 protein 59; xylanase/chitin deacetylase (putative)
lp_3133	pts24BCA	-	2801224	2803071	motifs_CcpAfamily_lp3531GOOFE_MEME.txt	+	2803193	2803208	-122	-137	1.05e-05	ATGTAAGCCTTTACAT	beta-glucosides PTS, EIIBCA
lp_2396	-	-	2161117	2161509	motifs_CcpAfamily_lp3531GOOFE_MEME.txt	+	2161594	2161609	-85	-100	1.05e-05	GTTTAAACGATTACTA	hypothetical protein
lp_3589	pox5	-	3206328	3208139	motifs_CcpAfamily_lp3531GOOFE_MEME.txt	-	3208201	3208216	-62	-77	1.05e-05	ATGTAAGCGTTTGCTG	pyruvate oxidase
lp_0557	-	+	513299	514141	motifs_CcpAfamily_lp3531GOOFE_MEME.txt	+	513305	513320	6	21	1.05e-05	CTGTATACGTTTATTG	hypothetical protein
lp_2240	-	-	2028237	2029622	motifs_CcpAfamily_lp3531GOOFE_MEME.txt	-	2029746	2029761	-124	-139	1.16e-05	TAGCAAACGCTTACGC	amino acid transport protein
lp_3688	rnpA	-	3307180	3307524	motifs_CcpAfamily_lp3531GOOFE_MEME.txt	+	3307722	3307737	-198	-213	1.34e-05	ATGTACACGTTGACGA	ribonuclease P
lp_1268	-	+	1153425	1153985	motifs_CcpAfamily_lp3531GOOFE_MEME.txt	+	1153245	1153260	-180	-165	1.34e-05	ATGTACACGTTCACGG	integrase/recombinase, fragment (putative)
lp_1562	udk	+	1428060	1428689	motifs_CcpAfamily_lp3531GOOFE_MEME.txt	+	1427781	1427796	-279	-264	2.03e-05	AAGTCAACGTTAACGA	uridine kinase
lp_1151	-	+	1048761	1050134	motifs_CcpAfamily_lp3531GOOFE_MEME.txt	+	1048632	1048647	-129	-114	2.03e-05	CAGTAAATGTTAACGA	RNA methyltransferase
lp_1717	-	+	1556967	1557266	motifs_CcpAfamily_lp3531GOOFE_MEME.txt	-	1556832	1556847	-135	-120	2.26e-05	TTCTAAACGTTTAACT	hypothetical protein
lp_1619	pkn1	+	1473319	1475343	motifs_CcpAfamily_lp3531GOOFE_MEME.txt	+	1473383	1473398	64	79	2.3e-05	TGGCCAACGTTTACTT	serine/threonine protein kinase (putative)
lp_1073	-	+	975525	976370	motifs_CcpAfamily_lp3531GOOFE_MEME.txt	-	975354	975369	-171	-156	2.53e-05	TTGGAGACGTATACTT	ABC transporter, ATP-binding protein
lp_0809	-	+	749279	749740	motifs_CcpAfamily_lp3531GOOFE_MEME.txt	-	749117	749132	-162	-147	2.53e-05	TTATAAACGTCTTCTT	ATPase or kinase (putative)
lp_2360	-	-	2131324	2131878	motifs_CcpAfamily_lp3531GOOFE_MEME.txt	+	2131966	2131981	-88	-103	2.53e-05	TTGTAAGCATTTATTT	ribosomal protein acetylating enzyme
lp_1667	-	+	1519809	1520171	motifs_CcpAfamily_lp3531GOOFE_MEME.txt	-	1519728	1519743	-81	-66	2.53e-05	TTTTAAACGGTTAATT	integral membrane protein
lp_1154	-	+	1051433	1053772	motifs_CcpAfamily_lp3531GOOFE_MEME.txt	-	1051385	1051400	-48	-33	2.53e-05	TTGTAAACGATTTTTT	cation transporting P-type ATPase
lp_1635	ffh	+	1490888	1492342	motifs_CcpAfamily_lp3531GOOFE_MEME.txt	-	1490905	1490920	17	32	2.53e-05	TTGTAAACGTTCCGTT	signal recognition particle protein Ffh
lp_1883	cmk	-	1700976	1701662	motifs_CcpAfamily_lp3531GOOFE_MEME.txt	-	1701706	1701721	-44	-59	2.59e-05	TGGTCAACGGTTACGT	cytidylate kinase
lp_2316	minC	-	2091945	2092613	motifs_CcpAfamily_lp3531GOOFE_MEME.txt	-	2092781	2092796	-168	-183	2.81e-05	TTGGAAGCATTTACGT	septum site-determining protein MinC
lp_2689	-	+	2386988	2387884	motifs_CcpAfamily_lp3531GOOFE_MEME.txt	-	2386852	2386867	-136	-121	2.81e-05	TTGCACATGTTTACGT	transcription regulator
lp_3327	cadA	+	2960524	2962368	motifs_CcpAfamily_lp3531GOOFE_MEME.txt	+	2960398	2960413	-126	-111	2.81e-05	TTTTAAAAGTTTTCGT	cadmium-/zinc-/cobalt-transporting ATPase
lp_0221	-	+	203381	204211	motifs_CcpAfamily_lp3531GOOFE_MEME.txt	+	203381	203396	0	15	2.81e-05	TTGGAAACTTATACGT	oxidoreductase
lp_2871	-	-	2556604	2557491	motifs_CcpAfamily_lp3531GOOFE_MEME.txt	-	2557490	2557505	1	-14	2.81e-05	TTGTAAAGGTTGAGGT	transcription regulator
lp_1063	rplQ	+	966486	966869	motifs_CcpAfamily_lp3531GOOFE_MEME.txt	-	966506	966521	20	35	2.81e-05	TTGTGAACTTGTACGT	ribosomal protein L17
lp_2778	pbg5	-	2470496	2471935	motifs_CcpAfamily_lp3531GOOFE_MEME.txt	-	2472157	2472172	-222	-237	2.91e-05	TTGTAGACGTTTATCG	6-phospho-beta-glucosidase
lp_2584	-	-	2303124	2303426	motifs_CcpAfamily_lp3531GOOFE_MEME.txt	+	2303597	2303612	-171	-186	2.91e-05	TTGTAAAAGTTTAGCC	hypothetical protein
lp_0286	pts6C	+	259439	260764	motifs_CcpAfamily_lp3531GOOFE_MEME.txt	+	259329	259344	-110	-95	2.91e-05	ATGTAAACGGTTAACT	cellobiose PTS, EIIC
lp_3627	agl6	-	3241118	3242794	motifs_CcpAfamily_lp3625GOOFE_MEME.txt	+	3242829	3242844	-35	-50	3.82e-09	AAGCAAACGTTTGCTT	alpha-glucosidase
lp_2870	-	-	2556140	2556583	motifs_CcpAfamily_lp3625GOOFE_MEME.txt	+	2556606	2556621	-23	-38	5.02e-07	ATGCAAAGGTTTGTTT	hypothetical protein
lp_2366	atpA	-	2137118	2138632	motifs_CcpAfamily_lp3625GOOFE_MEME.txt	+	2138708	2138723	-76	-91	6.39e-07	CATCAAACGTTTGATT	ATP synthase subunit A
lp_1403	-	-	1287013	1287624	motifs_CcpAfamily_lp3625GOOFE_MEME.txt	+	1287673	1287688	-49	-64	1.11e-06	TAGCGAACGTTTGTTT	cell surface protein, ErfK family
lp_2018	dltB	-	1819409	1820623	motifs_CcpAfamily_lp3625GOOFE_MEME.txt	+	1820808	1820823	-185	-200	1.69e-06	ACGCAATCATTTGCGT	D-alanyl transfer protein DltB
lp_0911	ISP2	+	840601	842334	motifs_CcpAfamily_lp3625GOOFE_MEME.txt	-	840419	840434	-182	-167	3.91e-06	ACTTAAACTTTTGCTT	transposase
lp_1086	aroB	+	988561	989646	motifs_CcpAfamily_lp3625GOOFE_MEME.txt	+	988540	988555	-21	-6	3.91e-06	ATGCAAACGTGGGCGT	3-dehydroquinate synthase
lp_1283	-	+	1166254	1168359	motifs_CcpAfamily_lp3625GOOFE_MEME.txt	-	1166027	1166042	-227	-212	4.45e-06	ATTCAAACGTTTGGTC	alkaline phosphatase superfamily protein
lp_2906	endA	-	2582543	2583487	motifs_CcpAfamily_lp3625GOOFE_MEME.txt	+	2583548	2583563	-61	-76	5.4e-06	GAACAAACGTTTTCTT	DNA-entry nuclease
lp_0171	gplF2	+	146413	147120	motifs_CcpAfamily_lp3625GOOFE_MEME.txt	+	146177	146192	-236	-221	9.33e-06	ACACAAGCGTTTGATG	glycerol uptake facilitator protein
lp_2448	-	+	2196612	2196974	motifs_CcpAfamily_lp3625GOOFE_MEME.txt	-	2196404	2196419	-208	-193	9.33e-06	ATGCAAAAGTTTCTGT	prophage Lp2 protein 9
lp_2446	-	-	2196119	2196259	motifs_CcpAfamily_lp3625GOOFE_MEME.txt	-	2196404	2196419	-145	-160	9.33e-06	ATGCAAAAGTTTCTGT	prophage Lp2 protein 11
lp_0232	pts2A	+	212878	213327	motifs_CcpAfamily_lp3625GOOFE_MEME.txt	-	212783	212798	-95	-80	1.11e-05	TCATAAACGTCTGCGT	mannitol PTS, EIIA
lp_3629	bgl	-	3242953	3244344	motifs_CcpAfamily_lp3625GOOFE_MEME.txt	+	3244421	3244436	-77	-92	1.11e-05	TCACTAACGTTGGCTT	beta-glucosidase
lp_1459	-	-	1335225	1335548	motifs_CcpAfamily_lp3625GOOFE_MEME.txt	-	1335789	1335804	-241	-256	1.19e-05	TTTCAATCGTTTGGGT	hypothetical protein
lp_0331	-	-	303146	304462	motifs_CcpAfamily_lp3625GOOFE_MEME.txt	+	304685	304700	-223	-238	1.19e-05	TATCTAACGTTTGGTT	sugar transport protein
lp_1660	-	+	1513913	1514863	motifs_CcpAfamily_lp3625GOOFE_MEME.txt	+	1513805	1513820	-108	-93	1.19e-05	CAACAAACGATTGATT	oxidoreductase
lp_0466	purR	+	417214	418050	motifs_CcpAfamily_lp3625GOOFE_MEME.txt	+	417148	417163	-66	-51	1.19e-05	TTCCGAACGTTTGTGT	purine operon repressor
lp_1460	-	+	1335717	1336358	motifs_CcpAfamily_lp3625GOOFE_MEME.txt	-	1335789	1335804	72	87	1.19e-05	TTTCAATCGTTTGGGT	hypothetical protein
lp_0358	-	-	325748	326257	motifs_CcpAfamily_lp3625GOOFE_MEME.txt	-	326536	326551	-279	-294	1.51e-05	ATTCAAGGGTTTGATT	hypothetical protein
lp_0848	-	+	785694	787001	motifs_CcpAfamily_lp3625GOOFE_MEME.txt	-	785418	785433	-276	-261	1.51e-05	ATACAAAGGTGTGATT	transport protein
lp_3341	-	-	2974317	2975213	motifs_CcpAfamily_lp3625GOOFE_MEME.txt	-	2975427	2975442	-214	-229	1.51e-05	ATTTAAACGTTGGTTT	cell surface hydrolase, membrane-bound (putative)
lp_2289	-	+	2065991	2066509	motifs_CcpAfamily_lp3625GOOFE_MEME.txt	+	2065807	2065822	-184	-169	1.51e-05	AATAAAACGTATGTTT	hypothetical protein
lp_2540	-	-	2266276	2266533	motifs_CcpAfamily_lp3625GOOFE_MEME.txt	+	2266637	2266652	-104	-119	1.51e-05	ATTGAAACGTATGATT	hypothetical protein
lp_2369	atpE	-	2139759	2139971	motifs_CcpAfamily_lp3625GOOFE_MEME.txt	-	2140062	2140077	-91	-106	1.51e-05	ATTCAAGCGTTCGTGT	H(+)-transporting two-sector ATPase, C subunit
lp_0706	-	+	648340	648687	motifs_CcpAfamily_lp3625GOOFE_MEME.txt	-	648302	648317	-38	-23	1.51e-05	ATTTAAGCGTTTGTTT	hypothetical protein
lp_2287	ruvA	-	2065179	2065790	motifs_CcpAfamily_lp3625GOOFE_MEME.txt	+	2065807	2065822	-17	-32	1.51e-05	AATAAAACGTATGTTT	holliday junction DNA helicase RuvA
lp_2541	-	+	2266647	2267645	motifs_CcpAfamily_lp3625GOOFE_MEME.txt	+	2266637	2266652	-10	5	1.51e-05	ATTGAAACGTATGATT	ABC transporter, substrate binding protein
lp_0846	-	-	785253	785414	motifs_CcpAfamily_lp3625GOOFE_MEME.txt	-	785418	785433	-4	-19	1.51e-05	ATACAAAGGTGTGATT	hypothetical protein
lp_3342	-	+	2975421	2975921	motifs_CcpAfamily_lp3625GOOFE_MEME.txt	-	2975427	2975442	6	21	1.51e-05	ATTTAAACGTTGGTTT	low temperature requirement C protein (putative)
lp_0371	glpD	+	340417	342246	motifs_CcpAfamily_lp3625GOOFE_MEME.txt	+	340465	340480	48	63	1.51e-05	AATGAAACGTTAGATT	glycerol-3-phosphate dehydrogenase
lp_2125	rpsO	-	1919368	1919637	motifs_CcpAfamily_lp3625GOOFE_MEME.txt	-	1919911	1919926	-274	-289	1.88e-05	TTACGGACGTTTGCTT	ribosomal protein S15
lp_3486	lacS2	-	3097011	3098969	motifs_CcpAfamily_lp3625GOOFE_MEME.txt	-	3099240	3099255	-271	-286	1.88e-05	TTGTAAACGTATGAGT	sugar transport protein
lp_1780	lspA	+	1612454	1612903	motifs_CcpAfamily_lp3625GOOFE_MEME.txt	+	1612201	1612216	-253	-238	1.88e-05	TCACACACGTTTAATT	signal peptidase II
lp_1674	fabG1	+	1525467	1526195	motifs_CcpAfamily_lp3625GOOFE_MEME.txt	-	1525256	1525271	-211	-196	1.88e-05	TTACCAACGTTTCCTT	3-oxoacyl-[acyl-carrier protein] reductase
lp_0723	-	-	661174	663156	motifs_CcpAfamily_lp3625GOOFE_MEME.txt	+	663293	663308	-137	-152	1.88e-05	TCACAAACTTTTAATT	ABC transporter, ATP-binding protein
lp_3627	agl6	-	3241118	3242794	motifs_CcpAfamily_lp3625GOOFE_MEME.txt	+	3242925	3242940	-131	-146	1.88e-05	TCACTAACGTTAGTTT	alpha-glucosidase
lp_3303	-	-	2937550	2938965	motifs_CcpAfamily_lp3625GOOFE_MEME.txt	-	2939060	2939075	-95	-110	1.88e-05	TAGCAAACTTTTTTGT	multidrug transport protein (putative)
lp_2876	-	-	2560628	2560849	motifs_CcpAfamily_lp3625GOOFE_MEME.txt	+	2560936	2560951	-87	-102	1.88e-05	TAGCAAACATCTGATT	hypothetical protein
lp_1532	-	+	1400251	1400607	motifs_CcpAfamily_lp3625GOOFE_MEME.txt	-	1400171	1400186	-80	-65	1.88e-05	TTGCTAACGTTTGTGG	hypothetical protein
lp_1838	-	-	1659140	1660099	motifs_CcpAfamily_lp3625GOOFE_MEME.txt	-	1660171	1660186	-72	-87	1.88e-05	TAACAACCGCTTGCTT	transcription regulator
lp_2124	-	-	1918029	1919231	motifs_CcpAfamily_lp3625GOOFE_MEME.txt	+	1919268	1919283	-37	-52	1.88e-05	TAGCGAACGGTTGTTT	multidrug transport protein
lp_0725	-	+	663325	664002	motifs_CcpAfamily_lp3625GOOFE_MEME.txt	+	663293	663308	-32	-17	1.88e-05	TCACAAACTTTTAATT	redox-sensing transcriptional repressor Rex
lp_3551	xpk2	+	3169067	3171478	motifs_CcpAfamily_lp3625GOOFE_MEME.txt	-	3169057	3169072	-10	5	1.88e-05	TTGCAAATATTTGTTT	putative phosphoketolase
lp_0466	purR	+	417214	418050	motifs_CcpAfamily_lp3625GOOFE_MEME.txt	-	417228	417243	14	29	1.88e-05	TATTAAACGTTCGCTT	purine operon repressor
lp_1730	map3	+	1566381	1568627	motifs_CcpAfamily_lp3625GOOFE_MEME.txt	-	1566440	1566455	59	74	1.88e-05	TTGCAGCCGTTTGTTT	maltose phosphorylase
lp_1185	cps1I	+	1082317	1083483	motifs_CcpAfamily_lp3625GOOFE_MEME.txt	+	1082039	1082054	-278	-263	2.21e-05	TAACAAAAGTTTATTT	polysaccharide polymerase
lp_0992	-	+	918586	919050	motifs_CcpAfamily_lp3625GOOFE_MEME.txt	+	918351	918366	-235	-220	2.21e-05	TTAAAATCGTTTGATT	hypothetical protein
lp_0727	groES	+	665004	665288	motifs_CcpAfamily_lp3625GOOFE_MEME.txt	+	664824	664839	-180	-165	2.21e-05	TTTTAAAAGTTTGATT	GroES co-chaperonin
lp_3643	-	-	3262328	3263245	motifs_CcpAfamily_lp3625GOOFE_MEME.txt	+	3263404	3263419	-159	-174	2.21e-05	TATCAAAGGTCTGTGT	sugar ABC transporter, permease protein
lp_1663	-	+	1515786	1517024	motifs_CcpAfamily_lp3625GOOFE_MEME.txt	+	1515641	1515656	-145	-130	2.21e-05	TTAGAATCGTTTGTGT	integral membrane protein
lp_1584	-	+	1445956	1446912	motifs_CcpAfamily_lp3625GOOFE_MEME.txt	-	1445844	1445859	-112	-97	2.21e-05	TTTCAATCGCTTGTTT	hypothetical protein
lp_0579	panD	+	551916	552308	motifs_CcpAfamily_lp3625GOOFE_MEME.txt	-	551858	551873	-58	-43	2.21e-05	TTTCAATCATTTGTTT	aspartate 1-decarboxylase precursor
lp_3313	pflB2	+	2949059	2951317	motifs_CcpAfamily_lp3625GOOFE_MEME.txt	+	2949018	2949033	-41	-26	2.21e-05	TATCAATCATTTGATT	formate C-acetyltransferase
lp_1729	-	+	1565021	1566367	motifs_CcpAfamily_lp3625GOOFE_MEME.txt	-	1564984	1564999	-37	-22	2.21e-05	TATCAATCGCTTGAGT	sugar transport protein (putative)
lp_2660	est1	-	2365532	2366380	motifs_CcpAfamily_lp3625GOOFE_MEME.txt	-	2366409	2366424	-29	-44	2.21e-05	TATACAACGTTTGTGT	acetylesterase
lp_0726	-	-	664167	664814	motifs_CcpAfamily_lp3625GOOFE_MEME.txt	+	664824	664839	-10	-25	2.21e-05	TTTTAAAAGTTTGATT	membrane-bound protease, CAAX family
lp_1265	oppF	+	1151347	1152312	motifs_CcpAfamily_lp3625GOOFE_MEME.txt	-	1151275	1151290	-72	-57	2.43e-05	CCGCAAACTTTTGCTG	oligopeptide ABC transporter, ATP-binding protein
lp_0705	holB	+	647296	648315	motifs_CcpAfamily_lp3625GOOFE_MEME.txt	+	647317	647332	21	36	2.43e-05	GCGCAAACGTTAGCGG	DNA polymerase III subunit delta
lp_2696	-	-	2397220	2398329	motifs_CcpAfamily_lp3625GOOFE_MEME.txt	-	2398488	2398503	-159	-174	2.69e-05	ACGCAAAACTTTGCTG	integral membrane protein
lp_0183	-	+	164129	164401	motifs_CcpAfamily_lp3625GOOFE_MEME.txt	+	164019	164034	-110	-95	2.69e-05	ACGCGAATTTTTGCGT	integral membrane protein
lp_2604	-	-	2323887	2324867	motifs_CcpAfamily_lp3625GOOFE_MEME.txt	-	2324937	2324952	-70	-85	2.69e-05	ACGCAAACTTGAGCTT	oxidoreductase
lp_0232	pts2A	+	212878	213327	motifs_CcpAfamily_lp3625GOOFE_MEME.txt	-	212893	212908	15	30	2.69e-05	ACGCAATCATTTTCTT	mannitol PTS, EIIA
lp_3534	agl5	+	3151784	3154084	motifs_CcpAfamily_lp3625GOOFE_MEME.txt	+	3151820	3151835	36	51	2.69e-05	ACGATCACGTTTGCTT	alpha-glucosidase
lp_3660	rbsK3	-	3280329	3281249	motifs_CcpAfamily_lp3661GOOFE_MEME.txt	-	3281293	3281308	-44	-59	3.37e-09	CATAAAACGTTTTAAT	ribokinase
lp_3461	-	-	3066327	3067520	motifs_CcpAfamily_lp3661GOOFE_MEME.txt	+	3067741	3067756	-221	-236	1.59e-07	CATAAAACGTTTTTAT	hypothetical protein
lp_3463	glpF6	+	3067906	3068556	motifs_CcpAfamily_lp3661GOOFE_MEME.txt	+	3067741	3067756	-165	-150	1.59e-07	CATAAAACGTTTTTAT	glycerol uptake facilitator protein
lp_3198	parB1	-	2850496	2851386	motifs_CcpAfamily_lp3661GOOFE_MEME.txt	-	2851625	2851640	-239	-254	2.38e-06	ACAAAAACATTTTAAT	chromosome partitioning protein, DNA-binding protein
lp_0441	-	+	395150	396046	motifs_CcpAfamily_lp3661GOOFE_MEME.txt	+	394954	394969	-196	-181	2.38e-06	TCTAAAACGTTATAAA	sugar kinase and transcription regulator
lp_1973	rpsU	-	1785273	1785461	motifs_CcpAfamily_lp3661GOOFE_MEME.txt	+	1785623	1785638	-162	-177	2.38e-06	AGTAAATCGTTTTCAT	ribosomal protein S21
lp_2703	pyrB	-	2406211	2407146	motifs_CcpAfamily_lp3661GOOFE_MEME.txt	-	2407269	2407284	-123	-138	2.38e-06	AATAAAACCATTTAAT	aspartate carbamoyltransferase catalytic subunit
lp_3529	bglG5	-	3145663	3146514	motifs_CcpAfamily_lp3661GOOFE_MEME.txt	+	3146619	3146634	-105	-120	2.38e-06	AGTAACACGCTTTAAT	transcription antiterminator
lp_2596	pflA1	-	2313948	2314751	motifs_CcpAfamily_lp3661GOOFE_MEME.txt	+	2314846	2314861	-95	-110	2.38e-06	AATAAAATGTTATAAT	formate acetyltransferase activating enzyme
lp_1974	-	+	1785694	1786512	motifs_CcpAfamily_lp3661GOOFE_MEME.txt	+	1785623	1785638	-71	-56	2.38e-06	AGTAAATCGTTTTCAT	hypothetical protein
lp_1627	recG	+	1480673	1482712	motifs_CcpAfamily_lp3661GOOFE_MEME.txt	-	1480604	1480619	-69	-54	2.38e-06	AAAAAAACGTTTCAAT	ATP-dependent DNA helicase RecG
lp_2597	-	+	2314887	2315642	motifs_CcpAfamily_lp3661GOOFE_MEME.txt	+	2314846	2314861	-41	-26	2.38e-06	AATAAAATGTTATAAT	transcription regulator
lp_1722	-	+	1559482	1560981	motifs_CcpAfamily_lp3661GOOFE_MEME.txt	-	1559493	1559508	11	26	2.38e-06	AGTTAACCGTTTTAAT	amino acid transport protein
lp_2179	-	-	1969129	1969470	motifs_CcpAfamily_lp3661GOOFE_MEME.txt	-	1969618	1969633	-148	-163	3.36e-06	CATCACACGTTTTAAT	hypothetical protein
lp_1329	dgk2	-	1224048	1224695	motifs_CcpAfamily_lp3661GOOFE_MEME.txt	+	1224738	1224753	-43	-58	3.36e-06	CAAAAAAAGTTTTAAT	deoxyguanosine kinase
lp_1864	ctpA	-	1684428	1685906	motifs_CcpAfamily_lp3661GOOFE_MEME.txt	-	1686139	1686154	-233	-248	5.56e-06	CATAAAACATTTTATA	carboxy-terminal processing proteinase
lp_0754	hprK	+	688895	689842	motifs_CcpAfamily_lp3661GOOFE_MEME.txt	+	688745	688760	-150	-135	5.56e-06	AATAAAGCGCTTTAAA	HPr kinase/phosphorylase
lp_1118	mleS	+	1015132	1016775	motifs_CcpAfamily_lp3661GOOFE_MEME.txt	+	1015027	1015042	-105	-90	5.56e-06	ACTATAACATTTTACT	malolactic enzyme
lp_1116	mleR1	-	1014055	1014957	motifs_CcpAfamily_lp3661GOOFE_MEME.txt	+	1015027	1015042	-70	-85	5.56e-06	ACTATAACATTTTACT	malolactic regulator
lp_1517	rplT	+	1388799	1389155	motifs_CcpAfamily_lp3661GOOFE_MEME.txt	-	1388763	1388778	-36	-21	5.56e-06	ACTAAAACGTTGTGAA	50S ribosomal protein L20
lp_2788	panE2	+	2477881	2478900	motifs_CcpAfamily_lp3661GOOFE_MEME.txt	+	2477851	2477866	-30	-15	5.56e-06	AATAAATCATTTTAAA	2-dehydropantoate 2-reductase
lp_0515	-	+	461108	461668	motifs_CcpAfamily_lp3661GOOFE_MEME.txt	-	461166	461181	58	73	5.56e-06	ACTAAACCGTTATAAA	hypothetical protein
lp_1011	dgk1	+	932207	932842	motifs_CcpAfamily_lp3661GOOFE_MEME.txt	-	932279	932294	72	87	5.56e-06	CGTAAAACGCTTTAGA	deoxyguanosine kinase
lp_3483	lacL	+	3091775	3093655	motifs_CcpAfamily_lp3661GOOFE_MEME.txt	+	3091504	3091519	-271	-256	7.73e-06	CGTAAATAGTTTTACT	beta-galactosidase, large subunit
lp_0446	ppx1	+	400625	401542	motifs_CcpAfamily_lp3661GOOFE_MEME.txt	+	400368	400383	-257	-242	7.73e-06	CAAAAAACGATTTAAA	exopolyphosphatase
lp_3579	nrpR5	-	3195516	3195953	motifs_CcpAfamily_lp3661GOOFE_MEME.txt	-	3196164	3196179	-211	-226	7.73e-06	CCTAAACCGTTTAAAA	negative regulator of proteolysis
lp_1051	rplF	+	959949	960485	motifs_CcpAfamily_lp3661GOOFE_MEME.txt	-	959810	959825	-139	-124	7.73e-06	CCTAAACCGTTTAAAA	50S ribosomal protein L6
lp_3557	araT	-	3176519	3177919	motifs_CcpAfamily_lp3661GOOFE_MEME.txt	+	3178028	3178043	-109	-124	7.73e-06	GATAAAACGCTTTCAT	arabinose transport protein
lp_3482	galK	-	3090328	3091491	motifs_CcpAfamily_lp3661GOOFE_MEME.txt	+	3091504	3091519	-13	-28	7.73e-06	CGTAAATAGTTTTACT	galactokinase
lp_0381	-	+	352126	352668	motifs_CcpAfamily_lp3661GOOFE_MEME.txt	-	352177	352192	51	66	7.73e-06	CATAAAAATTTTTAAA	hypothetical protein
lp_2224	-	+	2006399	2007034	motifs_CcpAfamily_lp3661GOOFE_MEME.txt	-	2006454	2006469	55	70	7.73e-06	CGTAACACGTTTTGCT	hypothetical protein
lp_3470	lacR	+	3076797	3077807	motifs_CcpAfamily_lp3661GOOFE_MEME.txt	-	3076624	3076639	-173	-158	8.7e-06	AGTAAAACGGGTTACA	transcription regulator of beta-galactosidase gene
lp_2551	hisC	-	2274693	2275763	motifs_CcpAfamily_lp3661GOOFE_MEME.txt	+	2275884	2275899	-121	-136	8.7e-06	ACTAAAACGTGATACA	histidinol-phosphate aminotransferase
lp_3469	lacA	-	3074499	3076550	motifs_CcpAfamily_lp3661GOOFE_MEME.txt	-	3076624	3076639	-74	-89	8.7e-06	AGTAAAACGGGTTACA	beta-galactosidase I
lp_1251	gnd1	-	1136023	1136919	motifs_CcpAfamily_lp3661GOOFE_MEME.txt	+	1136979	1136994	-60	-75	8.7e-06	AATAAAACTATTTACA	6-phosphogluconate dehydrogenase
lp_0774	luxS	+	710128	710604	motifs_CcpAfamily_lp3661GOOFE_MEME.txt	+	710136	710151	8	23	8.7e-06	AGTAGAAAGTTTTACA	S-ribosylhomocysteinase
lp_2196	murG	-	1982776	1983867	motifs_CcpAfamily_lp3661GOOFE_MEME.txt	-	1984151	1984166	-284	-299	1.08e-05	GGTAATACGTTTGAAA	N-acetylglucosaminyl transferase
lp_0570	-	+	528944	529390	motifs_CcpAfamily_lp3661GOOFE_MEME.txt	+	528682	528697	-262	-247	1.08e-05	GGCAAGACGTTTTAAA	hypothetical protein
lp_1503	-	+	1375853	1376281	motifs_CcpAfamily_lp3661GOOFE_MEME.txt	+	1375664	1375679	-189	-174	1.08e-05	GCTAGAACGTTTTGAA	hypothetical protein
lp_2780	pts20A	-	2472129	2472476	motifs_CcpAfamily_lp3661GOOFE_MEME.txt	-	2472611	2472626	-135	-150	1.08e-05	GCGAAAAAGTTTTAAA	cellobiose PTS, EIIA
lp_1032	rpsJ	+	952919	953227	motifs_CcpAfamily_lp3661GOOFE_MEME.txt	+	952675	952690	-244	-229	1.14e-05	GGTAACACGGTTTACA	ribosomal protein S10
lp_3247	fur	+	2893560	2894042	motifs_CcpAfamily_lp3661GOOFE_MEME.txt	-	2893465	2893480	-95	-80	1.14e-05	GATAAAACTTTTGACA	ferric uptake regulator
lp_3246	-	-	2892771	2893394	motifs_CcpAfamily_lp3661GOOFE_MEME.txt	-	2893465	2893480	-71	-86	1.14e-05	GATAAAACTTTTGACA	hypothetical protein
lp_0766	nox2	+	700545	701903	motifs_CcpAfamily_lp3661GOOFE_MEME.txt	+	700426	700441	-119	-104	1.25e-05	ATTGAATCGTTTTAAT	NADH oxidase
lp_0765	-	-	699681	700391	motifs_CcpAfamily_lp3661GOOFE_MEME.txt	+	700426	700441	-35	-50	1.25e-05	ATTGAATCGTTTTAAT	protein containing diguanylate cyclase/phosphodiesterase domain 2 (EAL)
lp_0790	pgk	+	726122	727324	motifs_CcpAfamily_lp3661GOOFE_MEME.txt	+	726159	726174	37	52	1.25e-05	ATAAAAAAGTTTTAAT	phosphoglycerate kinase
lp_3209	-	+	2860144	2860947	motifs_CcpAfamily_lp3661GOOFE_MEME.txt	-	2859874	2859889	-270	-255	1.4e-05	TATAAAAAGTGTTAAT	amino acid ABC transporter, substrate binding protein
lp_2134	-	-	1926502	1927065	motifs_CcpAfamily_lp3661GOOFE_MEME.txt	+	1927300	1927315	-235	-250	1.4e-05	TCCAAAACGTTTCAAT	N6-adenine-specific methylase (putative)
lp_2991	-	-	2661014	2661685	motifs_CcpAfamily_lp3661GOOFE_MEME.txt	-	2661883	2661898	-198	-213	1.4e-05	TATAAAACATTCTAAT	transcription regulator
lp_1056	secY	+	962068	963363	motifs_CcpAfamily_lp3661GOOFE_MEME.txt	+	961871	961886	-197	-182	1.4e-05	CTTAAACCGTTTTGAT	preprotein translocase SecY
lp_3644	-	-	3263258	3264220	motifs_CcpAfamily_lp3661GOOFE_MEME.txt	-	3264392	3264407	-172	-187	1.4e-05	TAATAAACGTTTTAAT	sugar ABC transporter, permease protein
lp_2992	mntH2	+	2662015	2663607	motifs_CcpAfamily_lp3661GOOFE_MEME.txt	-	2661883	2661898	-132	-117	1.4e-05	TATAAAACATTCTAAT	manganese transport protein
lp_1005	als	+	927175	928857	motifs_CcpAfamily_lp3661GOOFE_MEME.txt	-	927117	927132	-58	-43	1.4e-05	TAAAAAACGCTTTAAT	alpha-acetolactate synthase
lp_3192	-	-	2844902	2845591	motifs_CcpAfamily_lp3661GOOFE_MEME.txt	+	2845638	2845653	-47	-62	1.4e-05	TACAATACGTTTTAAT	integral membrane protein
lp_2224	-	+	2006399	2007034	motifs_CcpAfamily_lp3661GOOFE_MEME.txt	-	2006391	2006406	-8	7	1.4e-05	TCTAACACGTTATAAT	hypothetical protein
lp_1153	-	+	1050588	1051166	motifs_CcpAfamily_lp3661GOOFE_MEME.txt	+	1050329	1050344	-259	-244	1.85e-05	AATAAAACAGTTTATT	transcription regulator (putative)
lp_3050	-	+	2712050	2712445	motifs_CcpAfamily_lp3661GOOFE_MEME.txt	+	2711826	2711841	-224	-209	1.85e-05	AATAAAGCGCTTTAGT	extracellular protein
lp_0967	-	+	898709	899710	motifs_CcpAfamily_lp3661GOOFE_MEME.txt	+	898510	898525	-199	-184	1.85e-05	ATTAAAACATGTTAAA	hypothetical protein
lp_1280	araT1	-	1164483	1165670	motifs_CcpAfamily_lp3661GOOFE_MEME.txt	+	1165792	1165807	-122	-137	1.85e-05	AAAAAAACGTGTTATT	hypothetical protein
lp_0583	-	+	556435	556818	motifs_CcpAfamily_lp3661GOOFE_MEME.txt	+	556315	556330	-120	-105	1.85e-05	ACTGATACGTTTTATT	hypothetical protein
lp_1034	rplD	+	953913	954536	motifs_CcpAfamily_lp3661GOOFE_MEME.txt	+	953809	953824	-104	-89	1.85e-05	AAAACAACGTTTTATT	50S ribosomal protein L4
lp_2345	ddl	-	2120498	2121610	motifs_CcpAfamily_lp3661GOOFE_MEME.txt	+	2121696	2121711	-86	-101	1.85e-05	AATAAAACGTTGTTTT	D-alanine--D-alanine ligase
lp_3049	-	-	2710269	2711753	motifs_CcpAfamily_lp3661GOOFE_MEME.txt	+	2711826	2711841	-73	-88	1.85e-05	AATAAAGCGCTTTAGT	amino acid transport protein
lp_1281	-	+	1165862	1166098	motifs_CcpAfamily_lp3661GOOFE_MEME.txt	+	1165792	1165807	-70	-55	1.85e-05	AAAAAAACGTGTTATT	hypothetical protein
lp_3421	-	-	3037010	3038122	motifs_Ebgfamily_lp3470GOOFE_MEME.txt	-	3038259	3038275	-137	-153	1.79e-07	AAATTTTAGTAATAAAA	extracellular protein, gamma-D-glutamate-meso-diaminopimelate muropeptidase (putative)
lp_3099	-	-	2759717	2760283	motifs_Ebgfamily_lp3470GOOFE_MEME.txt	-	2760306	2760322	-23	-39	2.43e-07	AAAATTGAGTAATGATA	integral membrane protein
lp_1735	mvaK1	-	1573085	1574023	motifs_Ebgfamily_lp3470GOOFE_MEME.txt	-	1574240	1574256	-217	-233	3.21e-07	ATCATTTACTAATTTTA	mevalonate kinase
lp_1399	pts15B	+	1282654	1282953	motifs_Ebgfamily_lp3470GOOFE_MEME.txt	+	1282545	1282561	-109	-93	3.21e-07	ATATTTTACTAATTCAT	beta-glucosides PTS, EIIB
[truncated: 399 more rows]

## Sheet: rem. with no central CG-GG C-G 
#ID	#gene	strand gene	#start gene	#stop gene	#motif	#strand motif	#start motif	#stop motif	#spacer1	#spacer2	#p-value	#sequence	#product gene
[truncated: 841 more rows]

[truncated: 4 more sheets: rem. score>e-5, max 2 differences with red seq., count dev. at -6 +6 double, final list]
